# Supplementary material for: Cancer-associated DDX3X mutations drive stress granule assembly and impair global translation
Source: Sci Rep. 2016 May 16;6:25996. doi: 10.1038/srep25996 (PMC4867597; doi:10.1038/srep25996)
Supplement: Supplementary Table S1 [file srep25996-s2.xls]

## Sheet: Table S2
Chromosome	Peak Start	Peak End	Peak Size (bp)	GeneSymbol	Accession	Strand	GeneStart	GeneStop	ExonStart	ExonStop	Region
chr1	709552	709575	24	LOC100288069	NR_033908	-	700244	714068	709550	709660	Exon
chr1	1342294	1342333	40	MRPL20	NM_017971	-	1337275	1342693	1342288	1342399	Coding
chr1	1342612	1342663	52	MRPL20	NM_017971	-	1337275	1342693	1342510	1342693	Coding
chr1	6246025	6246048	24	RPL22	NM_000983	-	6245079	6259679	6245079	6246876	3UTR
chr1	6246305	6246329	25	RPL22	NM_000983	-	6245079	6259679	6245079	6246876	3UTR
chr1	6246475	6246525	51	RPL22	NM_000983	-	6245079	6259679	6245079	6246876	3UTR
chr1	6246627	6246683	57	RPL22	NM_000983	-	6245079	6259679	6245079	6246876	3UTR
chr1	6246686	6246784	99	RPL22	NM_000983	-	6245079	6259679	6245079	6246876	Coding
chr1	6246823	6246856	34	RPL22	NM_000983	-	6245079	6259679	6245079	6246876	Coding
chr1	6246859	6246876	18	RPL22	NM_000983	-	6245079	6259679	6245079	6246876	Coding
chr1	6252991	6253101	111	RPL22	NM_000983	-	6245079	6259679	6252989	6253114	Coding
chr1	6257727	6257776	50	RPL22	NM_000983	-	6245079	6259679	6257711	6257816	Coding
chr1	6258323	6258363	41	RPL22	NM_000983	-	6245079	6259679	--	--	Intron
chr1	6258384	6258400	17	RPL22	NM_000983	-	6245079	6259679	--	--	Intron
chr1	8835751	8835774	24	RERE	NM_012102	-	8412463	8877699	--	--	Intron
chr1	8923992	8924043	52	ENO1	NM_001428	-	8921058	8939151	8923949	8924151	Coding
chr1	8924097	8924122	26	ENO1	NM_001428	-	8921058	8939151	8923949	8924151	Coding
chr1	8938640	8938678	39	ENO1	NM_001428	-	8921058	8939151	8938638	8939151	Coding
chr1	8938713	8938745	33	ENO1	NM_001428	-	8921058	8939151	8938638	8939151	Coding
chr1	10093239	10093263	25	UBE4B	NM_001105562	+	10093040	10241296	10093040	10093752	5UTR
chr1	10093486	10093533	48	UBE4B	NM_001105562	+	10093040	10241296	10093040	10093752	5UTR
chr1	10093660	10093684	25	UBE4B	NM_001105562	+	10093040	10241296	10093040	10093752	5UTR
chr1	11082672	11082682	11	TARDBP	NM_007375	+	11072678	11085549	11082180	11085549	Coding
chr1	11082697	11082708	12	TARDBP	NM_007375	+	11072678	11085549	11082180	11085549	Coding
chr1	11082825	11082857	33	TARDBP	NM_007375	+	11072678	11085549	11082180	11085549	3UTR
chr1	11083225	11083238	14	TARDBP	NM_007375	+	11072678	11085549	11082180	11085549	3UTR
chr1	11083292	11083315	24	TARDBP	NM_007375	+	11072678	11085549	11082180	11085549	3UTR
chr1	11083437	11083499	63	TARDBP	NM_007375	+	11072678	11085549	11082180	11085549	3UTR
chr1	11083547	11083629	83	TARDBP	NM_007375	+	11072678	11085549	11082180	11085549	3UTR
chr1	11083801	11083823	23	TARDBP	NM_007375	+	11072678	11085549	11082180	11085549	3UTR
chr1	11083851	11083881	31	TARDBP	NM_007375	+	11072678	11085549	11082180	11085549	3UTR
chr1	19431732	19431747	16	UBR4	NM_020765	-	19400999	19536746	--	--	Intron
chr1	19431750	19431769	20	UBR4	NM_020765	-	19400999	19536746	--	--	Intron
chr1	21100032	21100100	69	HP1BP3	NM_016287	-	21069170	21113181	21099943	21100103	Coding
chr1	21100354	21100375	22	HP1BP3	NM_016287	-	21069170	21113181	--	--	Intron
chr1	21102553	21102612	60	HP1BP3	NM_016287	-	21069170	21113181	--	--	Intron
chr1	21102773	21102795	23	HP1BP3	NM_016287	-	21069170	21113181	--	--	Intron
chr1	21103105	21103177	73	HP1BP3	NM_016287	-	21069170	21113181	21103089	21103243	Coding
chr1	21103181	21103193	13	HP1BP3	NM_016287	-	21069170	21113181	21103089	21103243	Coding
chr1	21103200	21103221	22	HP1BP3	NM_016287	-	21069170	21113181	21103089	21103243	Coding
chr1	21103686	21103709	24	HP1BP3	NM_016287	-	21069170	21113181	--	--	Intron
chr1	21231377	21231461	85	EIF4G3	NM_001198801	-	21132784	21503381	21231375	21231464	Coding
chr1	21845904	21845930	27	ALPL	NM_000478	+	21835857	21904905	--	--	Intron
chr1	22418219	22418242	24	CDC42	NM_001039802	+	22379119	22419436	22417920	22419436	3UTR
chr1	22418315	22418355	41	CDC42	NM_001039802	+	22379119	22419436	22417920	22419436	3UTR
chr1	22418510	22418545	36	CDC42	NM_001039802	+	22379119	22419436	22417920	22419436	3UTR
chr1	23660017	23660073	57	HNRNPR	NM_005826	-	23636275	23670853	23660010	23660124	Coding
chr1	23660080	23660124	45	HNRNPR	NM_005826	-	23636275	23670853	23660010	23660124	Coding
chr1	24019113	24019223	111	RPL11	NM_001199802	+	24018268	24022915	24019101	24019249	Coding
chr1	24020298	24020381	84	RPL11	NM_001199802	+	24018268	24022915	24020296	24020403	Coding
chr1	24975378	24975437	60	SRRM1	NM_005839	+	24969593	24999772	24975349	24975520	Coding
chr1	24975475	24975498	24	SRRM1	NM_005839	+	24969593	24999772	24975349	24975520	Coding
chr1	25167293	25167346	54	CLIC4	NM_013943	+	25071759	25170815	25167263	25170815	Coding
chr1	25167396	25167426	31	CLIC4	NM_013943	+	25071759	25170815	25167263	25170815	Coding
chr1	26227191	26227242	52	STMN1	NM_001145454	-	26210676	26232993	26226606	26227578	Coding
chr1	26227365	26227385	21	STMN1	NM_001145454	-	26210676	26232993	26226606	26227578	Coding
chr1	26227440	26227462	23	STMN1	NM_001145454	-	26210676	26232993	26226606	26227578	Coding
chr1	26227499	26227578	80	STMN1	NM_001145454	-	26210676	26232993	26226606	26227578	Coding
chr1	27650985	27651004	20	LOC644961	NR_033926	+	27650364	27653016	27650364	27653016	Exon
chr1	28975117	28975176	60	RNU11	NR_004407	+	28975111	28975246	28975111	28975246	Exon
chr1	28975181	28975209	29	RNU11	NR_004407	+	28975111	28975246	28975111	28975246	Exon
chr1	28975225	28975245	21	RNU11	NR_004407	+	28975111	28975246	28975111	28975246	Exon
chr1	32661987	32662008	22	TXLNA	NM_175852	+	32645344	32663886	32660502	32663886	3UTR
chr1	32662062	32662101	40	TXLNA	NM_175852	+	32645344	32663886	32660502	32663886	3UTR
chr1	32662540	32662559	20	TXLNA	NM_175852	+	32645344	32663886	32660502	32663886	3UTR
chr1	32662600	32662638	39	TXLNA	NM_175852	+	32645344	32663886	32660502	32663886	3UTR
chr1	33134574	33134593	20	RBBP4	NM_001135256	+	33116958	33151812	33134572	33134733	Coding
chr1	33134947	33134958	12	RBBP4	NM_001135256	+	33116958	33151812	33134831	33134958	Coding
chr1	33135081	33135129	49	RBBP4	NM_001135256	+	33116958	33151812	33135086	33135164	Coding
chr1	33248071	33248133	63	YARS	NM_003680	-	33240839	33283633	33248004	33248140	Coding
chr1	35652615	35652638	24	SFPQ	NM_005066	-	35649200	35658743	35652601	35652723	Coding
chr1	35652842	35652852	11	SFPQ	NM_005066	-	35649200	35658743	35652803	35652852	Coding
chr1	35653575	35653691	117	SFPQ	NM_005066	-	35649200	35658743	35653573	35653691	Coding
chr1	35653994	35654016	23	SFPQ	NM_005066	-	35649200	35658743	--	--	Intron
chr1	36437711	36437757	47	EIF2C3	NM_177422	+	36396682	36522063	36437624	36437833	5UTR
chr1	36614939	36614982	44	TRAPPC3	NM_001270896	-	36602169	36615115	36614692	36615115	Coding
chr1	43167673	43167726	54	YBX1	NM_004559	+	43148065	43168020	43167651	43168020	3UTR
chr1	43167753	43167789	37	YBX1	NM_004559	+	43148065	43168020	43167651	43168020	3UTR
chr1	43167844	43167867	24	YBX1	NM_004559	+	43148065	43168020	43167651	43168020	3UTR
chr1	43167900	43167931	32	YBX1	NM_004559	+	43148065	43168020	43167651	43168020	3UTR
chr1	43167971	43168004	34	YBX1	NM_004559	+	43148065	43168020	43167651	43168020	3UTR
chr1	45241255	45241272	18	RPS8	NM_001012	+	45241245	45244412	45241245	45241272	Coding
chr1	45241538	45241560	23	RPS8\\SNORD55	NM_001012	+	45241245	45244412	45241536	45241610	Coding
chr1	45241573	45241610	38	RPS8\\SNORD55	NM_001012	+	45241245	45244412	45241536	45241610	Coding
chr1	45241707	45241731	25	RPS8	NM_001012	+	45241245	45244412	45241705	45241812	Coding
chr1	45241756	45241812	57	RPS8	NM_001012	+	45241245	45244412	45241705	45241812	Coding
chr1	45241874	45241893	20	RPS8	NM_001012	+	45241245	45244412	--	--	Intron
chr1	45242348	45242446	99	RPS8	NM_001012	+	45241245	45244412	45242346	45242446	Coding
chr1	45243206	45243240	35	RPS8	NM_001012	+	45241245	45244412	--	--	Intron
chr1	45243279	45243461	183	RPS8	NM_001012	+	45241245	45244412	45243285	45243461	Coding
chr1	45243516	45243569	54	RPS8\\SNORD38A	NM_001012	+	45241245	45244412	45243513	45243584	Coding
chr1	45243673	45243758	86	RPS8	NM_001012	+	45241245	45244412	45243671	45243801	Coding
chr1	45244064	45244101	38	RPS8\\SNORD38B	NM_001012	+	45241245	45244412	45244061	45244130	Coding
chr1	45244108	45244127	20	RPS8\\SNORD38B	NM_001012	+	45241245	45244412	45244061	45244130	Coding
chr1	45244249	45244351	103	RPS8	NM_001012	+	45241245	45244412	45244247	45244412	Coding
chr1	45244363	45244379	17	RPS8	NM_001012	+	45241245	45244412	45244247	45244412	3UTR
chr1	52902522	52902576	55	ZCCHC11	NM_015269	-	52888947	53018762	52902426	52902647	Coding
chr1	52902599	52902623	25	ZCCHC11	NM_015269	-	52888947	53018762	52902426	52902647	Coding
chr1	62160413	62160442	30	TM2D1	NM_032027	-	62146718	62191095	62160368	62160442	Coding
chr1	70696435	70696465	31	SRSF11	NM_001190987	+	70671364	70717701	--	--	Intron
chr1	70696502	70696536	35	SRSF11	NM_001190987	+	70671364	70717701	--	--	Intron
chr1	70696801	70696829	29	SRSF11	NM_001190987	+	70671364	70717701	--	--	Intron
chr1	70696969	70697006	38	SRSF11	NM_001190987	+	70671364	70717701	--	--	Intron
chr1	70697013	70697029	17	SRSF11	NM_001190987	+	70671364	70717701	--	--	Intron
chr1	70697169	70697192	24	SRSF11	NM_001190987	+	70671364	70717701	--	--	Intron
chr1	76253575	76253605	31	RABGGTB\\SNORD45A	NM_004582	+	76251885	76260764	76253573	76253657	Coding
chr1	76253611	76253656	46	RABGGTB\\SNORD45A	NM_004582	+	76251885	76260764	76253573	76253657	Coding
chr1	76253847	76253867	21	RABGGTB	NM_004582	+	76251885	76260764	--	--	Intron
chr1	77594814	77594843	30	PIGK	NM_005482	-	77554666	77685132	--	--	Intron
chr1	77594878	77594903	26	PIGK	NM_005482	-	77554666	77685132	--	--	Intron
chr1	77595152	77595233	82	PIGK	NM_005482	-	77554666	77685132	--	--	Intron
chr1	77595242	77595263	22	PIGK	NM_005482	-	77554666	77685132	--	--	Intron
chr1	77595302	77595383	82	PIGK	NM_005482	-	77554666	77685132	--	--	Intron
chr1	93297605	93297674	70	RPL5	NM_000969	+	93297593	93307481	93297593	93297674	Coding
chr1	93298898	93298919	22	FAM69A	NM_001252273	-	93298285	93427079	--	--	Intron
chr1	93298947	93298975	29	FAM69A\\RPL5	NM_001252273	-	93298285	93427079	93298945	93299015	Coding
chr1	93298977	93299015	39	FAM69A\\RPL5	NM_001252273	-	93298285	93427079	93298945	93299015	Coding
chr1	93299103	93299217	115	FAM69A\\RPL5	NM_001252273	-	93298285	93427079	93299101	93299217	Coding
chr1	93301348	93301370	23	FAM69A	NM_001252273	-	93298285	93427079	--	--	Intron
chr1	93301377	93301417	41	FAM69A	NM_001252273	-	93298285	93427079	--	--	Intron
chr1	93301761	93301819	59	FAM69A\\RPL5	NM_001252273	-	93298285	93427079	93301746	93301949	Coding
chr1	93301857	93301945	89	FAM69A\\RPL5	NM_001252273	-	93298285	93427079	93301746	93301949	Coding
chr1	93303018	93303060	43	FAM69A\\RPL5	NM_001252273	-	93298285	93427079	93303012	93303190	Coding
chr1	93303081	93303186	106	FAM69A\\RPL5	NM_001252273	-	93298285	93427079	93303012	93303190	Coding
chr1	93306012	93306031	20	FAM69A	NM_001252273	-	93298285	93427079	--	--	Intron
chr1	93306109	93306196	88	FAM69A\\RPL5	NM_001252273	-	93298285	93427079	93306107	93306196	Coding
chr1	93306291	93306326	36	FAM69A\\SNORA66	NM_001252273	-	93298285	93427079	93306275	93306408	Coding
chr1	93307324	93307476	153	FAM69A\\RPL5	NM_001252273	-	93298285	93427079	93307322	93307481	Coding
chr1	93711687	93711756	70	CCDC18	NM_206886	+	93646280	93744287	93711661	93711761	Coding
chr1	95392468	95392478	11	CNN3	NM_001839	-	95362506	95392735	95392393	95392735	Coding
chr1	95392602	95392652	51	CNN3	NM_001839	-	95362506	95392735	95392393	95392735	Coding
chr1	108686290	108686327	38	SLC25A24	NM_013386	-	108677343	108742980	108686164	108686332	Coding
chr1	109116148	109116172	25	FAM102B	NM_001010883	+	109102970	109181949	--	--	Intron
chr1	109534917	109534936	20	WDR47	NM_001142550	-	109512837	109584850	--	--	Intron
chr1	109534983	109535021	39	WDR47	NM_001142550	-	109512837	109584850	--	--	Intron
chr1	109535034	109535054	21	WDR47	NM_001142550	-	109512837	109584850	--	--	Intron
chr1	109535143	109535162	20	WDR47	NM_001142550	-	109512837	109584850	--	--	Intron
chr1	109535244	109535263	20	WDR47	NM_001142550	-	109512837	109584850	--	--	Intron
chr1	109535271	109535308	38	WDR47	NM_001142550	-	109512837	109584850	--	--	Intron
chr1	109535412	109535488	77	WDR47	NM_001142550	-	109512837	109584850	--	--	Intron
chr1	109643041	109643094	54	SCARNA2	NR_003023	+	109642814	109643234	109642814	109643234	Exon
chr1	109643180	109643234	55	SCARNA2	NR_003023	+	109642814	109643234	109642814	109643234	Coding
chr1	109756563	109756587	25	SARS	NM_006513	+	109756514	109780804	109756514	109756750	5UTR
chr1	109756599	109756635	37	SARS	NM_006513	+	109756514	109780804	109756514	109756750	Coding
chr1	109756642	109756734	93	SARS	NM_006513	+	109756514	109780804	109756514	109756750	Coding
chr1	109944656	109944692	37	PSMA5	NM_001199774	-	109941652	109969108	109941652	109944712	Coding
chr1	110562169	110562232	64	AHCYL1	NM_006621	+	110527386	110566364	110562169	110562248	Coding
chr1	110883166	110883185	20	RBM15	NM_001201545	+	110881944	110889303	110881944	110884890	Coding
chr1	110883445	110883495	51	RBM15	NM_001201545	+	110881944	110889303	110881944	110884890	Coding
chr1	110883515	110883552	38	RBM15	NM_001201545	+	110881944	110889303	110881944	110884890	Coding
chr1	111662268	111662288	21	DRAM2	NM_178454	-	111659953	111682838	--	--	Intron
chr1	111662488	111662536	49	DRAM2	NM_178454	-	111659953	111682838	111662498	111662581	Coding
chr1	112002080	112002163	84	ATP5F1	NM_001688	+	111991742	112004525	112002078	112002258	Coding
chr1	112002177	112002220	44	ATP5F1	NM_001688	+	111991742	112004525	112002078	112002258	Coding
chr1	113471953	113471974	22	SLC16A1	NM_003051	-	113454469	113498975	113471713	113471974	Coding
chr1	113498691	113498766	76	SLC16A1	NM_003051	-	113454469	113498975	113498656	113498975	Coding
chr1	113498771	113498796	26	SLC16A1	NM_003051	-	113454469	113498975	113498656	113498975	Coding
chr1	115275228	115275247	20	CSDE1	NM_007158	-	115259533	115300671	115275224	115275437	Coding
chr1	115275257	115275303	47	CSDE1	NM_007158	-	115259533	115300671	115275224	115275437	Coding
chr1	115275343	115275411	69	CSDE1	NM_007158	-	115259533	115300671	115275224	115275437	Coding
chr1	115275415	115275435	21	CSDE1	NM_007158	-	115259533	115300671	115275224	115275437	Coding
chr1	115276354	115276365	12	CSDE1	NM_007158	-	115259533	115300671	115276352	115276478	Coding
chr1	115276366	115276478	113	CSDE1	NM_007158	-	115259533	115300671	115276352	115276478	Coding
chr1	115276611	115276672	62	CSDE1	NM_007158	-	115259533	115300671	115276609	115276738	Coding
chr1	115277092	115277144	53	CSDE1	NM_007158	-	115259533	115300671	115277062	115277144	Coding
chr1	115279393	115279455	63	CSDE1	NM_007158	-	115259533	115300671	115279378	115279476	Coding
chr1	115280587	115280618	32	CSDE1	NM_007158	-	115259533	115300671	115280583	115280693	Coding
chr1	115280634	115280684	51	CSDE1	NM_007158	-	115259533	115300671	115280583	115280693	Coding
chr1	115281001	115281012	12	CSDE1	NM_007158	-	115259533	115300671	--	--	Intron
chr1	116947188	116947272	85	ATP1A1	NM_000701	+	116915794	116947396	116947037	116947396	3UTR
chr1	116947316	116947373	58	ATP1A1	NM_000701	+	116915794	116947396	116947037	116947396	3UTR
chr1	120266000	120266040	41	PHGDH	NM_006623	+	120254418	120286849	120265998	120266064	Coding
chr1	120266131	120266155	25	PHGDH	NM_006623	+	120254418	120286849	--	--	Intron
chr1	120906197	120906255	59	HIST2H2BA	NR_027337	+	120906033	120914842	120906033	120906419	Exon
chr1	120906433	120906461	29	HIST2H2BA	NR_027337	+	120906033	120914842	--	--	Intron
chr1	145313481	145313506	26	NBPF10	NM_001039703	+	145293370	145368684	145313333	145313506	Coding
chr1	145314217	145314255	39	NBPF10	NM_001039703	+	145293370	145368684	145314215	145314267	Coding
chr1	149784946	149785065	120	HIST2H3D	NM_001123375	-	149784779	149785236	149784779	149785236	Coding
chr1	149785085	149785122	38	HIST2H3D	NM_001123375	-	149784779	149785236	149784779	149785236	Coding
chr1	149785188	149785212	25	HIST2H3D	NM_001123375	-	149784779	149785236	149784779	149785236	Coding
chr1	149804224	149804297	74	HIST2H4A	NM_003548	+	149804220	149804616	149804220	149804616	Coding
chr1	149804300	149804398	99	HIST2H4A	NM_003548	+	149804220	149804616	149804220	149804616	Coding
chr1	149804405	149804453	49	HIST2H4A	NM_003548	+	149804220	149804616	149804220	149804616	Coding
chr1	149804462	149804528	67	HIST2H4A	NM_003548	+	149804220	149804616	149804220	149804616	Coding
chr1	149804537	149804560	24	HIST2H4A	NM_003548	+	149804220	149804616	149804220	149804616	Coding
chr1	149804564	149804574	11	HIST2H4A	NM_003548	+	149804220	149804616	149804220	149804616	3UTR
chr1	149804577	149804614	38	HIST2H4A	NM_003548	+	149804220	149804616	149804220	149804616	3UTR
chr1	149812285	149812363	79	HIST2H3A	NM_001005464	-	149812258	149812765	149812258	149812765	Coding
chr1	149812377	149812474	98	HIST2H3A	NM_001005464	-	149812258	149812765	149812258	149812765	Coding
chr1	149812480	149812590	111	HIST2H3A	NM_001005464	-	149812258	149812765	149812258	149812765	Coding
chr1	149812594	149812736	143	HIST2H3A	NM_001005464	-	149812258	149812765	149812258	149812765	Coding
chr1	149812760	149812771	12	HIST2H3A	NM_001005464	-	149812258	149812765	149812258	149812765	Coding
chr1	149813787	149813885	99	HIST2H2AA3	NM_003516	-	149813784	149814318	149813784	149814318	Coding
chr1	149813934	149813960	27	HIST2H2AA3	NM_003516	-	149813784	149814318	149813784	149814318	Coding
chr1	149813977	149814010	34	HIST2H2AA3	NM_003516	-	149813784	149814318	149813784	149814318	Coding
chr1	149822200	149822234	35	HIST2H2BC	NR_036461	-	149821758	149822340	149821758	149822340	Exon
chr1	149822241	149822267	27	HIST2H2BC	NR_036461	-	149821758	149822340	149821758	149822340	Exon
chr1	149822269	149822295	27	HIST2H2BC	NR_036461	-	149821758	149822340	149821758	149822340	Exon
chr1	149822649	149822703	55	HIST2H2AA3	NM_003516	+	149822627	149823161	149822627	149823161	Coding
chr1	149822709	149822754	46	HIST2H2AA3	NM_003516	+	149822627	149823161	149822627	149823161	Coding
chr1	149822757	149822889	133	HIST2H2AA3	NM_003516	+	149822627	149823161	149822627	149823161	Coding
chr1	149822919	149823013	95	HIST2H2AA3	NM_003516	+	149822627	149823161	149822627	149823161	Coding
chr1	149823039	149823050	12	HIST2H2AA3	NM_003516	+	149822627	149823161	149822627	149823161	Coding
chr1	149823053	149823160	108	HIST2H2AA3	NM_003516	+	149822627	149823161	149822627	149823161	Coding
chr1	149823879	149823900	22	--	--	--	--	--	--	--	Promoter
chr1	149824176	149824205	30	HIST2H3A	NM_001005464	+	149824180	149824687	149824180	149824687	5UTR
chr1	149824208	149824685	478	HIST2H3A	NM_001005464	+	149824180	149824687	149824180	149824687	Coding
chr1	149857736	149857802	67	HIST2H2BE	NM_003528	-	149856009	149858232	149856009	149858232	3UTR
chr1	149857937	149857958	22	HIST2H2BE	NM_003528	-	149856009	149858232	149856009	149858232	Coding
chr1	149857979	149858019	41	HIST2H2BE	NM_003528	-	149856009	149858232	149856009	149858232	Coding
chr1	149858050	149858084	35	HIST2H2BE	NM_003528	-	149856009	149858232	149856009	149858232	Coding
chr1	149858102	149858145	44	HIST2H2BE	NM_003528	-	149856009	149858232	149856009	149858232	Coding
chr1	149858147	149858158	12	HIST2H2BE	NM_003528	-	149856009	149858232	149856009	149858232	Coding
chr1	149858161	149858228	68	HIST2H2BE	NM_003528	-	149856009	149858232	149856009	149858232	Coding
chr1	149858481	149858520	40	--	--	--	--	--	--	--	Promoter
chr1	149858553	149858581	29	HIST2H2AC	NM_003517	+	149858524	149858961	149858524	149858961	Coding
chr1	149858601	149858636	36	HIST2H2AC	NM_003517	+	149858524	149858961	149858524	149858961	Coding
chr1	149858695	149858746	52	HIST2H2AC	NM_003517	+	149858524	149858961	149858524	149858961	Coding
chr1	149858763	149858888	126	HIST2H2AC	NM_003517	+	149858524	149858961	149858524	149858961	Coding
chr1	149858920	149858959	40	HIST2H2AC	NM_003517	+	149858524	149858961	149858524	149858961	3UTR
chr1	149859070	149859111	42	HIST2H2AB	NM_175065	-	149859018	149859466	149859018	149859466	Coding
chr1	149859186	149859213	28	HIST2H2AB	NM_175065	-	149859018	149859466	149859018	149859466	Coding
chr1	149859254	149859294	41	HIST2H2AB	NM_175065	-	149859018	149859466	149859018	149859466	Coding
chr1	150429818	150429842	25	RPRD2	NM_015203	+	150336989	150449041	150429763	150430046	Coding
chr1	150429973	150430019	47	RPRD2	NM_015203	+	150336989	150449041	150429763	150430046	Coding
chr1	153588400	153588431	32	S100A14	NM_020672	-	153586731	153588808	153588304	153588412	Coding
chr1	153949689	153949715	27	JTB	NM_006694	-	153946744	153950451	153949645	153950451	Coding
chr1	153949770	153949864	95	JTB	NM_006694	-	153946744	153950451	153949645	153950451	Coding
chr1	153949878	153949924	47	JTB	NM_006694	-	153946744	153950451	153949645	153950451	Coding
chr1	153950045	153950123	79	JTB	NM_006694	-	153946744	153950451	153949645	153950451	Coding
chr1	153963250	153963278	29	RPS27	NM_001030	+	153963238	153964631	153963238	153963278	Coding
chr1	153963623	153963668	46	RPS27	NM_001030	+	153963238	153964631	153963590	153963699	Coding
chr1	153964057	153964105	49	RPS27	NM_001030	+	153963238	153964631	153964041	153964152	Coding
chr1	153964138	153964152	15	RPS27	NM_001030	+	153963238	153964631	153964041	153964152	Coding
chr1	153964548	153964612	65	RPS27	NM_001030	+	153963238	153964631	153964540	153964631	Coding
chr1	154245818	154245865	48	HAX1	NM_006118	+	154245038	154248355	154245811	154246074	Coding
chr1	154246004	154246028	25	HAX1	NM_006118	+	154245038	154248355	154245811	154246074	Coding
chr1	154987131	154987181	51	ZBTB7B	NR_045515	+	154975105	154991001	154987130	154988290	Exon
chr1	155145070	155145098	29	KRTCAP2	NM_173852	-	155141883	155145804	155145040	155145104	Coding
chr1	155145269	155145297	29	KRTCAP2	NM_173852	-	155141883	155145804	155145213	155145368	Coding
chr1	155145320	155145369	50	KRTCAP2	NM_173852	-	155141883	155145804	155145213	155145368	Coding
chr1	155145430	155145452	23	KRTCAP2	NM_173852	-	155141883	155145804	--	--	Intron
chr1	155145698	155145741	44	KRTCAP2	NM_173852	-	155141883	155145804	155145696	155145804	Coding
chr1	156288643	156288676	34	CCT3	NM_001008800	-	156278751	156308206	156288658	156288808	Coding
chr1	156288686	156288723	38	CCT3	NM_001008800	-	156278751	156308206	156288658	156288808	Coding
chr1	156288795	156288808	14	CCT3	NM_001008800	-	156278751	156308206	156288658	156288808	Coding
chr1	156561610	156561636	27	APOA1BP	NM_144772	+	156561557	156564091	156561557	156561778	Coding
chr1	156561751	156561769	19	APOA1BP	NM_144772	+	156561557	156564091	156561557	156561778	Coding
chr1	156561833	156561853	21	APOA1BP	NM_144772	+	156561557	156564091	--	--	Intron
chr1	156561894	156561945	52	APOA1BP	NM_144772	+	156561557	156564091	156561892	156562001	Coding
chr1	156561965	156561984	20	APOA1BP	NM_144772	+	156561557	156564091	156561892	156562001	Coding
chr1	156562224	156562258	35	APOA1BP	NM_144772	+	156561557	156564091	156562156	156562267	Coding
chr1	159889612	159889625	14	TAGLN2	NM_003564	-	159887902	159895284	159889450	159889625	Coding
chr1	159890121	159890182	62	TAGLN2	NM_003564	-	159887902	159895284	159890119	159890327	Coding
chr1	159890220	159890309	90	TAGLN2	NM_003564	-	159887902	159895284	159890119	159890327	Coding
chr1	159890317	159890327	11	TAGLN2	NM_003564	-	159887902	159895284	159890119	159890327	Coding
chr1	160029266	160029291	26	KCNJ10	NM_002241	-	160007256	160040051	--	--	Intron
chr1	160766981	160767004	24	LY9	NM_002348	+	160765863	160798045	--	--	Intron
chr1	161141821	161141898	78	B4GALT3	NM_001199874	-	161141099	161147758	161141099	161141879	Coding
chr1	161142027	161142052	26	B4GALT3	NM_001199874	-	161141099	161147758	161142016	161142121	Coding
chr1	161929774	161929795	22	ATF6	NM_007348	+	161736033	161933860	161928235	161933860	3UTR
chr1	162724445	162724489	45	DDR2	NM_001014796	+	162602227	162750247	162724413	162724645	Coding
chr1	162724498	162724521	24	DDR2	NM_001014796	+	162602227	162750247	162724413	162724645	Coding
chr1	162724590	162724617	28	DDR2	NM_001014796	+	162602227	162750247	162724413	162724645	Coding
chr1	171501670	171501725	56	PRRC2C	NM_015172	+	171454665	171562650	171501481	171502100	Coding
chr1	171501757	171501806	50	PRRC2C	NM_015172	+	171454665	171562650	171501481	171502100	Coding
chr1	172411334	172411356	23	C1orf105\\PIGC	NM_139240	+	172389827	172437969	172410596	172411970	Coding
chr1	172411656	172411681	26	C1orf105\\PIGC	NM_139240	+	172389827	172437969	172410596	172411970	Coding
chr1	172411870	172411913	44	C1orf105\\PIGC	NM_139240	+	172389827	172437969	172410596	172411970	Coding
chr1	173833298	173833356	59	GAS5\\SNORD81	NR_002578	-	173833038	173837125	173833312	173833355	Exon
chr1	173833416	173833435	20	GAS5	NR_002578	-	173833038	173837125	173833394	173833442	Exon
chr1	173833507	173833544	38	GAS5\\SNORD47	NR_002578	-	173833038	173837125	173833506	173833583	Exon
chr1	173833561	173833583	23	GAS5\\SNORD47	NR_002578	-	173833038	173837125	173833506	173833583	Exon
chr1	173833631	173833644	14	GAS5	NR_002578	-	173833038	173837125	173833621	173833644	Exon
chr1	173833724	173833743	20	GAS5	NR_002578	-	173833038	173837125	--	--	Intron
chr1	173833814	173833842	29	GAS5	NR_002578	-	173833038	173837125	173833812	173833842	Exon
chr1	173833972	173833995	24	GAS5\\SNORD80	NR_002578	-	173833038	173837125	173833970	173834041	Exon
chr1	173834368	173834392	25	GAS5	NR_002578	-	173833038	173837125	173834366	173834420	Exon
chr1	173834395	173834420	26	GAS5	NR_002578	-	173833038	173837125	173834366	173834420	Exon
chr1	173834489	173834548	60	GAS5\\SNORD79	NR_002578	-	173833038	173837125	173834487	173834568	Exon
chr1	173834610	173834657	48	GAS5	NR_002578	-	173833038	173837125	173834608	173834685	Exon
chr1	173834763	173834834	72	GAS5\\SNORD78	NR_002578	-	173833038	173837125	173834770	173834824	Exon
chr1	179965765	179965787	23	CEP350	NM_014810	+	179923907	180084015	179965687	179966310	Coding
chr1	179965792	179965836	45	CEP350	NM_014810	+	179923907	180084015	179965687	179966310	Coding
chr1	179966020	179966044	25	CEP350	NM_014810	+	179923907	180084015	179965687	179966310	Coding
chr1	179966129	179966152	24	CEP350	NM_014810	+	179923907	180084015	179965687	179966310	Coding
chr1	179966155	179966188	34	CEP350	NM_014810	+	179923907	180084015	179965687	179966310	Coding
chr1	186296740	186296792	53	MIR548F1\\TPR	NR_031642	-	186029866	186446655	186296591	186296792	Exon
chr1	186297369	186297389	21	MIR548F1	NR_031642	-	186029866	186446655	--	--	Intron
chr1	186330771	186330841	71	MIR548F1\\TPR	NR_031642	-	186029866	186446655	186330753	186330841	Exon
chr1	186330953	186330991	39	MIR548F1\\TPR	NR_031642	-	186029866	186446655	186330920	186331001	Exon
chr1	186331476	186331512	37	MIR548F1\\TPR	NR_031642	-	186029866	186446655	186331419	186331512	Exon
chr1	186340129	186340175	47	MIR548F1\\TPR	NR_031642	-	186029866	186446655	186340101	186340175	Exon
chr1	186342492	186342553	62	MIR548F1\\TPR	NR_031642	-	186029866	186446655	186342490	186342595	Exon
chr1	186342578	186342595	18	MIR548F1\\TPR	NR_031642	-	186029866	186446655	186342490	186342595	Exon
chr1	186344024	186344066	43	MIR548F1\\TPR	NR_031642	-	186029866	186446655	186344009	186344457	Exon
chr1	186344162	186344183	22	MIR548F1\\TPR	NR_031642	-	186029866	186446655	186344009	186344457	Exon
chr1	197704806	197704826	21	DENND1B	NM_001195215	-	197473878	197744623	197703138	197704926	Coding
chr1	197705037	197705087	51	DENND1B	NM_001195215	-	197473878	197744623	--	--	Intron
chr1	201489192	201489204	13	RPS10P7	NR_026667	+	201489031	201489720	201489031	201489720	Exon
chr1	201489267	201489301	35	RPS10P7	NR_026667	+	201489031	201489720	201489031	201489720	Exon
chr1	201827656	201827681	26	IPO9	NM_018085	+	201798287	201853422	201827574	201827681	Coding
chr1	201827984	201827998	15	IPO9	NM_018085	+	201798287	201853422	201827982	201828122	Coding
chr1	201828598	201828623	26	IPO9	NM_018085	+	201798287	201853422	--	--	Intron
chr1	203821381	203821428	48	ZC3H11A	NM_014827	+	203764750	203823256	203821268	203823256	Coding
chr1	203821438	203821498	61	ZC3H11A	NM_014827	+	203764750	203823256	203821268	203823256	Coding
chr1	203821598	203821634	37	ZC3H11A	NM_014827	+	203764750	203823256	203821268	203823256	3UTR
chr1	203821785	203821809	25	ZC3H11A	NM_014827	+	203764750	203823256	203821268	203823256	3UTR
chr1	203822091	203822110	20	ZC3H11A	NM_014827	+	203764750	203823256	203821268	203823256	3UTR
chr1	205686931	205686953	23	NUCKS1	NM_022731	-	205681946	205719372	205681946	205687607	3UTR
chr1	205687036	205687058	23	NUCKS1	NM_022731	-	205681946	205719372	205681946	205687607	3UTR
chr1	205687307	205687326	20	NUCKS1	NM_022731	-	205681946	205719372	205681946	205687607	3UTR
chr1	205687390	205687457	68	NUCKS1	NM_022731	-	205681946	205719372	205681946	205687607	Coding
chr1	205687482	205687513	32	NUCKS1	NM_022731	-	205681946	205719372	205681946	205687607	Coding
chr1	205687551	205687589	39	NUCKS1	NM_022731	-	205681946	205719372	205681946	205687607	Coding
chr1	205696829	205696921	93	NUCKS1	NM_022731	-	205681946	205719372	205696827	205696933	Coding
chr1	205718454	205718472	19	NUCKS1	NM_022731	-	205681946	205719372	--	--	Intron
chr1	205719103	205719146	44	NUCKS1	NM_022731	-	205681946	205719372	205719084	205719372	Coding
chr1	205719209	205719287	79	NUCKS1	NM_022731	-	205681946	205719372	205719084	205719372	Coding
chr1	212208702	212208747	46	INTS7	NM_001199809	-	212113740	212209002	212208685	212209002	Coding
chr1	212257459	212257483	25	DTL	NM_016448	+	212208918	212278187	--	--	Intron
chr1	214813347	214813387	41	CENPF	NM_016343	+	214776531	214837914	214813263	214816667	Coding
chr1	214813406	214813428	23	CENPF	NM_016343	+	214776531	214837914	214813263	214816667	Coding
chr1	214813508	214813531	24	CENPF	NM_016343	+	214776531	214837914	214813263	214816667	Coding
chr1	214813546	214813585	40	CENPF	NM_016343	+	214776531	214837914	214813263	214816667	Coding
chr1	214813612	214813699	88	CENPF	NM_016343	+	214776531	214837914	214813263	214816667	Coding
chr1	214814790	214814810	21	CENPF	NM_016343	+	214776531	214837914	214813263	214816667	Coding
chr1	214814894	214814950	57	CENPF	NM_016343	+	214776531	214837914	214813263	214816667	Coding
chr1	214814996	214815038	43	CENPF	NM_016343	+	214776531	214837914	214813263	214816667	Coding
chr1	214815134	214815180	47	CENPF	NM_016343	+	214776531	214837914	214813263	214816667	Coding
chr1	214815184	214815198	15	CENPF	NM_016343	+	214776531	214837914	214813263	214816667	Coding
chr1	214815477	214815495	19	CENPF	NM_016343	+	214776531	214837914	214813263	214816667	Coding
chr1	214819230	214819251	22	CENPF	NM_016343	+	214776531	214837914	214817899	214820743	Coding
chr1	214819269	214819321	53	CENPF	NM_016343	+	214776531	214837914	214817899	214820743	Coding
chr1	214819324	214819399	76	CENPF	NM_016343	+	214776531	214837914	214817899	214820743	Coding
chr1	214819423	214819481	59	CENPF	NM_016343	+	214776531	214837914	214817899	214820743	Coding
chr1	214819502	214819531	30	CENPF	NM_016343	+	214776531	214837914	214817899	214820743	Coding
chr1	214819799	214819818	20	CENPF	NM_016343	+	214776531	214837914	214817899	214820743	Coding
chr1	214819879	214819889	11	CENPF	NM_016343	+	214776531	214837914	214817899	214820743	Coding
chr1	214819906	214819962	57	CENPF	NM_016343	+	214776531	214837914	214817899	214820743	Coding
chr1	214819975	214819998	24	CENPF	NM_016343	+	214776531	214837914	214817899	214820743	Coding
chr1	214820001	214820025	25	CENPF	NM_016343	+	214776531	214837914	214817899	214820743	Coding
chr1	214820049	214820070	22	CENPF	NM_016343	+	214776531	214837914	214817899	214820743	Coding
chr1	214820098	214820142	45	CENPF	NM_016343	+	214776531	214837914	214817899	214820743	Coding
chr1	220192350	220192421	72	EPRS	NM_004446	-	220141941	220220000	220192336	220192421	Coding
chr1	220192915	220192954	40	EPRS	NM_004446	-	220141941	220220000	--	--	Intron
chr1	223958150	223958190	41	CAPN2	NM_001748	+	223900118	223963720	223958148	223958227	Coding
chr1	223962567	223962612	46	CAPN2	NM_001748	+	223900118	223963720	223962535	223963720	3UTR
chr1	223962883	223962903	21	CAPN2	NM_001748	+	223900118	223963720	223962535	223963720	3UTR
chr1	223963066	223963091	26	CAPN2	NM_001748	+	223900118	223963720	223962535	223963720	3UTR
chr1	226548826	226548849	24	PARP1	NM_001618	-	226548391	226595801	226548391	226549242	3UTR
chr1	226548855	226548912	58	PARP1	NM_001618	-	226548391	226595801	226548391	226549242	3UTR
chr1	226549044	226549083	40	PARP1	NM_001618	-	226548391	226595801	226548391	226549242	3UTR
chr1	226549091	226549119	29	PARP1	NM_001618	-	226548391	226595801	226548391	226549242	3UTR
chr1	226549719	226549743	25	PARP1	NM_001618	-	226548391	226595801	226549669	226549784	Coding
chr1	228333742	228333768	27	GUK1	NM_001159391	+	228332403	228336655	228333726	228333768	Coding
chr1	228334544	228334555	12	GUK1	NM_001159391	+	228332403	228336655	228334542	228334639	Coding
chr1	242012102	242012179	78	EXO1	NM_006027	+	242012032	242053241	242012032	242012329	5UTR
chr1	242012223	242012273	51	EXO1	NM_006027	+	242012032	242053241	242012032	242012329	5UTR
chr1	242012295	242012329	35	EXO1	NM_006027	+	242012032	242053241	242012032	242012329	5UTR
chr1	242012411	242012431	21	EXO1	NM_006027	+	242012032	242053241	242012413	242012518	5UTR
chr1	242012472	242012515	44	EXO1	NM_006027	+	242012032	242053241	242012413	242012518	5UTR
chr1	242035335	242035356	22	EXO1	NM_006027	+	242012032	242053241	242035333	242035580	Coding
chr1	242035378	242035421	44	EXO1	NM_006027	+	242012032	242053241	242035333	242035580	Coding
chr1	242035459	242035520	62	EXO1	NM_006027	+	242012032	242053241	242035333	242035580	Coding
chr1	242035567	242035580	14	EXO1	NM_006027	+	242012032	242053241	242035333	242035580	Coding
chr1	243354409	243354464	56	CEP170	NM_001042404	-	243287729	243418708	243354319	243354796	Coding
chr1	245016905	245016936	32	HNRNPU	NM_004501	-	245013601	245027827	245013601	245017805	3UTR
chr1	245017082	245017215	134	HNRNPU	NM_004501	-	245013601	245027827	245013601	245017805	3UTR
chr1	245017292	245017342	51	HNRNPU	NM_004501	-	245013601	245027827	245013601	245017805	3UTR
chr1	245017362	245017394	33	HNRNPU	NM_004501	-	245013601	245027827	245013601	245017805	3UTR
chr1	245017538	245017575	38	HNRNPU	NM_004501	-	245013601	245027827	245013601	245017805	3UTR
chr1	245017726	245017777	52	HNRNPU	NM_004501	-	245013601	245027827	245013601	245017805	Coding
chr1	245018315	245018347	33	HNRNPU	NM_004501	-	245013601	245027827	245018274	245018346	Coding
chr1	245018429	245018474	46	HNRNPU	NM_004501	-	245013601	245027827	--	--	Intron
chr1	245018727	245018743	17	HNRNPU	NM_004501	-	245013601	245027827	245018725	245018910	Coding
chr1	245018824	245018893	70	HNRNPU	NM_004501	-	245013601	245027827	245018725	245018910	Coding
chr1	245019271	245019293	23	HNRNPU	NM_004501	-	245013601	245027827	245019205	245019460	Coding
chr1	245019314	245019449	136	HNRNPU	NM_004501	-	245013601	245027827	245019205	245019460	Coding
chr1	245020901	245020935	35	HNRNPU	NM_004501	-	245013601	245027827	245020899	245021019	Coding
chr1	245020989	245021019	31	HNRNPU	NM_004501	-	245013601	245027827	245020899	245021019	Coding
chr1	245021234	245021259	26	HNRNPU	NM_004501	-	245013601	245027827	--	--	Intron
chr1	245021314	245021380	67	HNRNPU	NM_004501	-	245013601	245027827	245021312	245021576	Coding
chr1	245021450	245021474	25	HNRNPU	NM_004501	-	245013601	245027827	245021312	245021576	Coding
chr1	245021496	245021574	79	HNRNPU	NM_004501	-	245013601	245027827	245021312	245021576	Coding
chr1	245022061	245022105	45	HNRNPU	NM_004501	-	245013601	245027827	245022030	245022143	Coding
chr1	245022578	245022630	53	HNRNPU	NM_004501	-	245013601	245027827	245022576	245022676	Coding
chr1	245022649	245022676	28	HNRNPU	NM_004501	-	245013601	245027827	245022576	245022676	Coding
chr1	245023083	245023105	23	HNRNPU	NM_004501	-	245013601	245027827	--	--	Intron
chr1	245025002	245025013	12	HNRNPU	NM_004501	-	245013601	245027827	--	--	Intron
chr1	245025068	245025078	11	HNRNPU	NM_004501	-	245013601	245027827	--	--	Intron
chr1	245025253	245025275	23	HNRNPU	NM_004501	-	245013601	245027827	--	--	Intron
chr1	245025499	245025525	27	HNRNPU	NM_004501	-	245013601	245027827	--	--	Intron
chr1	245025786	245025832	47	HNRNPU	NM_004501	-	245013601	245027827	245025762	245025836	Coding
chr1	245025933	245026027	95	HNRNPU	NM_004501	-	245013601	245027827	245025920	245026032	Coding
chr1	245026092	245026111	20	HNRNPU	NM_004501	-	245013601	245027827	--	--	Intron
chr1	245027100	245027224	125	HNRNPU	NM_004501	-	245013601	245027827	245026975	245027827	Coding
chr1	245027396	245027488	93	HNRNPU	NM_004501	-	245013601	245027827	245026975	245027827	Coding
chr1	245027559	245027587	29	HNRNPU	NM_004501	-	245013601	245027827	245026975	245027827	Coding
chr1	245027692	245027719	28	HNRNPU	NM_004501	-	245013601	245027827	245026975	245027827	Coding
chr1	245027735	245027760	26	HNRNPU	NM_004501	-	245013601	245027827	245026975	245027827	Coding
chr1	245027764	245027784	21	HNRNPU	NM_004501	-	245013601	245027827	245026975	245027827	Coding
chr2	3622908	3622940	33	RPS7	NM_001011	+	3622852	3628509	3622852	3622940	5UTR
chr2	3623183	3623274	92	RPS7	NM_001011	+	3622852	3628509	3623181	3623274	Coding
chr2	3623408	3623478	71	RPS7	NM_001011	+	3622852	3628509	3623406	3623478	Coding
chr2	3624078	3624111	34	RPS7	NM_001011	+	3622852	3628509	3624076	3624220	Coding
chr2	3624155	3624186	32	RPS7	NM_001011	+	3622852	3628509	3624076	3624220	Coding
chr2	3627257	3627268	12	RPS7	NM_001011	+	3622852	3628509	--	--	Intron
chr2	3627699	3627850	152	RPS7	NM_001011	+	3622852	3628509	3627699	3627850	Coding
chr2	3628396	3628437	42	RPS7	NM_001011	+	3622852	3628509	3628394	3628509	Coding
chr2	3628451	3628481	31	RPS7	NM_001011	+	3622852	3628509	3628394	3628509	Coding
chr2	10747371	10747403	33	NOL10	NM_024894	-	10710891	10830113	10747310	10747437	Coding
chr2	10923546	10923576	31	ATP6V1C2	NM_144583	+	10861774	10925236	10923299	10925236	3UTR
chr2	10923611	10923630	20	ATP6V1C2	NM_144583	+	10861774	10925236	10923299	10925236	3UTR
chr2	10923830	10923850	21	ATP6V1C2	NM_144583	+	10861774	10925236	10923299	10925236	3UTR
chr2	10923854	10923873	20	ATP6V1C2	NM_144583	+	10861774	10925236	10923299	10925236	3UTR
chr2	10923979	10924015	37	ATP6V1C2	NM_144583	+	10861774	10925236	10923299	10925236	3UTR
chr2	10924074	10924094	21	ATP6V1C2	NM_144583	+	10861774	10925236	10923299	10925236	3UTR
chr2	10924103	10924163	61	ATP6V1C2	NM_144583	+	10861774	10925236	10923299	10925236	3UTR
chr2	20511383	20511426	44	PUM2	NM_015317	-	20448452	20527144	20511254	20511424	Coding
chr2	23829141	23829170	30	KLHL29	NM_052920	+	23608297	23931483	--	--	Intron
chr2	24290498	24290555	58	SF3B14	NM_016047	-	24290453	24299314	24290453	24290721	3UTR
chr2	24290591	24290614	24	SF3B14	NM_016047	-	24290453	24299314	24290453	24290721	3UTR
chr2	27434916	27434942	27	ATRAID	NM_080592	+	27434898	27440046	27434898	27435335	5UTR
chr2	27434951	27434985	35	ATRAID	NM_080592	+	27434898	27440046	27434898	27435335	5UTR
chr2	27435076	27435096	21	ATRAID	NM_080592	+	27434898	27440046	27434898	27435335	Coding
chr2	27435292	27435339	48	ATRAID	NM_016085	+	27435218	27440046	27435218	27435475	5UTR
chr2	27435347	27435367	21	ATRAID	NM_016085	+	27435218	27440046	27435218	27435475	5UTR
chr2	29380176	29380199	24	CLIP4	NM_024692	+	29338307	29406679	29380069	29380213	Coding
chr2	30682296	30682321	26	LCLAT1	NM_182551	+	30670122	30867091	--	--	Intron
chr2	32503034	32503064	31	YIPF4	NM_032312	+	32502957	32531658	32502957	32503303	5UTR
chr2	32503096	32503140	45	YIPF4	NM_032312	+	32502957	32531658	32502957	32503303	5UTR
chr2	33439335	33439360	26	LTBP1	NM_001166264	+	33359663	33624575	--	--	Intron
chr2	37341927	37341974	48	EIF2AK2	NM_001135652	-	37332283	37374965	37341873	37342002	Coding
chr2	44145165	44145176	12	LRPPRC	NM_133259	-	44113362	44223144	44145163	44145272	Coding
chr2	44145504	44145537	34	LRPPRC	NM_133259	-	44113362	44223144	44145394	44145537	Coding
chr2	44145837	44145851	15	LRPPRC	NM_133259	-	44113362	44223144	--	--	Intron
chr2	44173253	44173308	56	LRPPRC	NM_133259	-	44113362	44223144	44173251	44173382	Coding
chr2	46927051	46927074	24	SOCS5	NM_014011	+	46926098	46989927	--	--	Intron
chr2	48027751	48027771	21	MSH6	NM_000179	+	48010220	48034092	48025749	48028294	Coding
chr2	48027939	48027979	41	MSH6	NM_000179	+	48010220	48034092	48025749	48028294	Coding
chr2	48027991	48028020	30	MSH6	NM_000179	+	48010220	48034092	48025749	48028294	Coding
chr2	48028125	48028146	22	MSH6	NM_000179	+	48010220	48034092	48025749	48028294	Coding
chr2	48028180	48028199	20	MSH6	NM_000179	+	48010220	48034092	48025749	48028294	Coding
chr2	48028282	48028294	13	MSH6	NM_000179	+	48010220	48034092	48025749	48028294	Coding
chr2	54010278	54010306	29	ASB3	NM_145863	-	53897116	54014146	--	--	Intron
chr2	54797667	54797691	25	SPTBN1	NM_003128	+	54683453	54898583	--	--	Intron
chr2	55199382	55199430	49	RTN4	NM_153828	-	55199326	55277734	55199326	55200334	3UTR
chr2	55199490	55199518	29	RTN4	NM_153828	-	55199326	55277734	55199326	55200334	3UTR
chr2	55199533	55199565	33	RTN4	NM_153828	-	55199326	55277734	55199326	55200334	3UTR
chr2	55459945	55459981	37	RPS27A	NM_002954	+	55459540	55462989	55459943	55460008	Coding
chr2	55459995	55460008	14	RPS27A	NM_002954	+	55459540	55462989	55459943	55460008	Coding
chr2	55460297	55460316	20	RPS27A	NM_002954	+	55459540	55462989	--	--	Intron
chr2	55460500	55460557	58	RPS27A	NM_002954	+	55459540	55462989	55460498	55460553	Coding
chr2	55461256	55461331	76	MIR4426	NR_039624	+	55461299	55461985	55461299	55461340	Exon
chr2	55461985	55462098	114	MIR4426	NR_039624	+	55461299	55461985	55461966	55461985	Coding
chr2	55462563	55462603	41	RPS27A	NM_002954	+	55459540	55462989	55462563	55462989	Coding
chr2	55462633	55462655	23	RPS27A	NM_002954	+	55459540	55462989	55462563	55462989	Coding
chr2	55462670	55462737	68	RPS27A	NM_002954	+	55459540	55462989	55462563	55462989	Coding
chr2	55570795	55570837	43	CCDC88A	NM_001135597	-	55514977	55647057	55570783	55570928	Coding
chr2	55570841	55570892	52	CCDC88A	NM_001135597	-	55514977	55647057	55570783	55570928	Coding
chr2	55570917	55570928	12	CCDC88A	NM_001135597	-	55514977	55647057	55570783	55570928	Coding
chr2	56591895	56591923	29	CCDC85A	NM_001080433	+	56411257	56613309	--	--	Intron
chr2	61719302	61719315	14	XPO1	NM_003400	-	61705068	61765418	61719169	61719333	Coding
chr2	61719464	61719504	41	XPO1	NM_003400	-	61705068	61765418	61719459	61719616	Coding
chr2	61719572	61719591	20	XPO1	NM_003400	-	61705068	61765418	61719459	61719616	Coding
chr2	61719715	61719755	41	XPO1	NM_003400	-	61705068	61765418	61719701	61719883	Coding
chr2	61719822	61719875	54	XPO1	NM_003400	-	61705068	61765418	61719701	61719883	Coding
chr2	61720084	61720160	77	XPO1	NM_003400	-	61705068	61765418	61720049	61720188	Coding
chr2	61721159	61721226	68	XPO1	NM_003400	-	61705068	61765418	61721028	61721226	Coding
chr2	61752618	61752648	31	XPO1	NM_003400	-	61705068	61765418	--	--	Intron
chr2	61753162	61753196	35	XPO1	NM_003400	-	61705068	61765418	--	--	Intron
chr2	61753370	61753395	26	XPO1	NM_003400	-	61705068	61765418	--	--	Intron
chr2	61753585	61753624	40	XPO1	NM_003400	-	61705068	61765418	61753554	61753656	Coding
chr2	61753636	61753651	16	XPO1	NM_003400	-	61705068	61765418	61753554	61753656	Coding
chr2	62103302	62103351	50	CCT4	NM_006430	-	62095261	62115806	62103229	62103369	Coding
chr2	63086320	63086362	43	EHBP1	NM_001142615	+	62900985	63273621	63086303	63086426	Coding
chr2	63086413	63086426	14	EHBP1	NM_001142615	+	62900985	63273621	63086303	63086426	Coding
chr2	70475570	70475601	32	TIA1	NM_022173	-	70436575	70475779	70475536	70475779	Coding
chr2	70475663	70475705	43	TIA1	NM_022173	-	70436575	70475779	70475536	70475779	Coding
chr2	70476127	70476184	58	--	--	--	--	--	--	--	Promoter
chr2	70508749	70508799	51	SNRPG	NM_003096	-	70508505	70520869	70508505	70508816	Coding
chr2	70515211	70515245	35	SNRPG	NM_003096	-	70508505	70520869	70515199	70515324	Coding
chr2	71653630	71653652	23	ZNF638	NM_001252613	+	71558884	71662191	71653589	71654544	Coding
chr2	71653758	71653786	29	ZNF638	NM_001252613	+	71558884	71662191	71653589	71654544	Coding
chr2	71653847	71653901	55	ZNF638	NM_001252613	+	71558884	71662191	71653589	71654544	Coding
chr2	71653994	71654013	20	ZNF638	NM_001252613	+	71558884	71662191	71653589	71654544	Coding
chr2	71654030	71654096	67	ZNF638	NM_001252613	+	71558884	71662191	71653589	71654544	Coding
chr2	71654128	71654153	26	ZNF638	NM_001252613	+	71558884	71662191	71653589	71654544	Coding
chr2	71654189	71654212	24	ZNF638	NM_001252613	+	71558884	71662191	71653589	71654544	Coding
chr2	71654259	71654297	39	ZNF638	NM_001252613	+	71558884	71662191	71653589	71654544	Coding
chr2	71654343	71654363	21	ZNF638	NM_001252613	+	71558884	71662191	71653589	71654544	Coding
chr2	71654413	71654469	57	ZNF638	NM_001252613	+	71558884	71662191	71653589	71654544	Coding
chr2	71654499	71654535	37	ZNF638	NM_001252613	+	71558884	71662191	71653589	71654544	Coding
chr2	74440843	74440868	26	MTHFD2	NR_027405	+	74425689	74442424	--	--	Intron
chr2	74441230	74441257	28	MTHFD2	NR_027405	+	74425689	74442424	74441205	74442424	Exon
chr2	74441303	74441325	23	MTHFD2	NR_027405	+	74425689	74442424	74441205	74442424	Exon
chr2	74441329	74441341	13	MTHFD2	NR_027405	+	74425689	74442424	74441205	74442424	Exon
chr2	74441392	74441436	45	MTHFD2	NR_027405	+	74425689	74442424	74441205	74442424	Exon
chr2	74441459	74441481	23	MTHFD2	NR_027405	+	74425689	74442424	74441205	74442424	Exon
chr2	74441633	74441672	40	MTHFD2	NR_027405	+	74425689	74442424	74441205	74442424	Exon
chr2	74441716	74441732	17	MTHFD2	NR_027405	+	74425689	74442424	74441205	74442424	Exon
chr2	74441745	74441771	27	MTHFD2	NR_027405	+	74425689	74442424	74441205	74442424	Exon
chr2	74441855	74441932	78	MTHFD2	NR_027405	+	74425689	74442424	74441205	74442424	Exon
chr2	74441967	74441990	24	MTHFD2	NR_027405	+	74425689	74442424	74441205	74442424	Exon
chr2	74442184	74442207	24	MTHFD2	NR_027405	+	74425689	74442424	74441205	74442424	Exon
chr2	74442208	74442236	29	MTHFD2	NR_027405	+	74425689	74442424	74441205	74442424	Exon
chr2	85132811	85132842	32	TMSB10	NM_021103	+	85132762	85133799	85132762	85132842	5UTR
chr2	85133128	85133138	11	TMSB10	NM_021103	+	85132762	85133799	85133126	85133241	5UTR
chr2	85133201	85133241	41	TMSB10	NM_021103	+	85132762	85133799	85133126	85133241	Coding
chr2	85133516	85133543	28	TMSB10	NM_021103	+	85132762	85133799	85133512	85133799	Coding
chr2	85133590	85133606	17	TMSB10	NM_021103	+	85132762	85133799	85133512	85133799	3UTR
chr2	85133609	85133646	38	TMSB10	NM_021103	+	85132762	85133799	85133512	85133799	3UTR
chr2	85133670	85133717	48	TMSB10	NM_021103	+	85132762	85133799	85133512	85133799	3UTR
chr2	85133736	85133772	37	TMSB10	NM_021103	+	85132762	85133799	85133512	85133799	3UTR
chr2	85625255	85625275	21	CAPG	NM_001747	-	85621870	85637820	85625142	85625275	Coding
chr2	87003989	87004015	27	RMND5A	NM_022780	+	86947413	87005164	87000470	87005164	3UTR
chr2	87004768	87004832	65	RMND5A	NM_022780	+	86947413	87005164	87000470	87005164	3UTR
chr2	87004980	87005008	29	RMND5A	NM_022780	+	86947413	87005164	87000470	87005164	3UTR
chr2	96874282	96874321	40	LOC285033	NR_046322	+	96874153	96908362	96874153	96874717	Exon
chr2	96874416	96874466	51	LOC285033	NR_046322	+	96874153	96908362	96874153	96874717	Exon
chr2	96874486	96874536	51	LOC285033	NR_046322	+	96874153	96908362	96874153	96874717	Exon
chr2	97820413	97820478	66	ANKRD36	NM_001164315	+	97779232	97930257	97820411	97820478	Coding
chr2	97862486	97862525	40	ANKRD36	NM_001164315	+	97779232	97930257	97862452	97862525	Coding
chr2	98612102	98612129	28	TMEM131	NM_015348	-	98372800	98612354	98611938	98612354	Coding
chr2	98612328	98612362	35	TMEM131	NM_015348	-	98372800	98612354	98611938	98612354	Coding
chr2	99985038	99985054	17	EIF5B	NM_015904	+	99953833	100016728	99984955	99985054	Coding
chr2	99985856	99985870	15	EIF5B	NM_015904	+	99953833	100016728	99985854	99985944	Coding
chr2	101618762	101618777	16	RPL31	NM_000993	+	101618690	101622885	101618690	101618777	5UTR
chr2	101619089	101619124	36	RPL31	NM_000993	+	101618690	101622885	--	--	Intron
chr2	101619165	101619241	77	RPL31	NM_000993	+	101618690	101622885	101619163	101619270	Coding
chr2	101619247	101619270	24	RPL31	NM_000993	+	101618690	101622885	101619163	101619270	Coding
chr2	101620621	101620745	125	RPL31	NM_000993	+	101618690	101622885	101620619	101620745	Coding
chr2	101621407	101621429	23	RPL31	NM_000993	+	101618690	101622885	--	--	Intron
chr2	101621514	101621538	25	RPL31	NM_000993	+	101618690	101622885	--	--	Intron
chr2	101622422	101622533	112	RPL31	NM_000993	+	101618690	101622885	101622420	101622533	Coding
chr2	101622715	101622757	43	RPL31	NM_000993	+	101618690	101622885	101622420	101622885	Coding
chr2	101622813	101622882	70	RPL31	NM_000993	+	101618690	101622885	101622811	101622885	Coding
chr2	109116033	109116072	40	GCC2	NM_181453	+	109065576	109125854	109116008	109116210	Coding
chr2	109116076	109116095	20	GCC2	NM_181453	+	109065576	109125854	109116008	109116210	Coding
chr2	110571244	110571277	34	RGPD5	NM_005054	+	110551965	110615263	--	--	Intron
chr2	110571289	110571342	54	RGPD5	NM_005054	+	110551965	110615263	--	--	Intron
chr2	110571345	110571362	18	RGPD5	NM_005054	+	110551965	110615263	--	--	Intron
chr2	110571399	110571419	21	RGPD5	NM_005054	+	110551965	110615263	--	--	Intron
chr2	110571436	110571459	24	RGPD5	NM_005054	+	110551965	110615263	--	--	Intron
chr2	110571549	110571583	35	RGPD5	NM_005054	+	110551965	110615263	--	--	Intron
chr2	110571681	110571702	22	RGPD5	NM_005054	+	110551965	110615263	--	--	Intron
chr2	110605405	110605450	46	RGPD5	NM_005054	+	110551965	110615263	110605386	110605588	Coding
chr2	110605454	110605473	20	RGPD5	NM_005054	+	110551965	110615263	110605386	110605588	Coding
chr2	113135746	113135765	20	RGPD5	NM_005054	-	113125964	113191107	113135629	113135831	Coding
chr2	113135769	113135814	46	RGPD5	NM_005054	-	113125964	113191107	113135629	113135831	Coding
chr2	114697543	114697562	20	ACTR3	NM_005721	+	114647536	114716167	114697535	114697679	Coding
chr2	114697601	114697650	50	ACTR3	NM_005721	+	114647536	114716167	114697535	114697679	Coding
chr2	130939926	130940018	93	MZT2B	NM_025029	+	130939500	130948300	130939500	130940025	Coding
chr2	130940201	130940227	27	MZT2B	NM_025029	+	130939500	130948300	130940199	130940348	Coding
chr2	130940270	130940289	20	MZT2B	NM_025029	+	130939500	130948300	130940199	130940348	Coding
chr2	133014545	133014564	20	ANKRD30BL\\MIR663B	NR_027020	-	132905163	133015542	133014538	133014653	Exon
chr2	154755039	154755065	27	GALNT13	NM_052917	+	154728425	155310489	--	--	Intron
chr2	154755729	154755743	15	GALNT13	NM_052917	+	154728425	155310489	--	--	Intron
chr2	159229203	159229228	26	CCDC148	NM_138803	-	159027868	159313265	--	--	Intron
chr2	170666793	170666823	31	SSB	NM_003142	+	170655321	170668571	170666792	170666933	Coding
chr2	170668179	170668252	74	SSB	NM_003142	+	170655321	170668571	170668177	170668571	Coding
chr2	170668360	170668386	27	METTL5	NM_014168	-	170668267	170681353	170668267	170668368	Coding
chr2	170668415	170668451	37	METTL5\\SSB	NM_014168	-	170668267	170681353	170668177	170668571	Coding
chr2	175292457	175292501	45	SCRN3	NM_024583	+	175260456	175294303	175292440	175294303	Coding
chr2	177161589	177161623	35	MTX2	NR_027850	+	177134122	177202753	177161587	177161635	Exon
chr2	177161992	177162013	22	MTX2	NR_027850	+	177134122	177202753	--	--	Intron
chr2	178083803	178083858	56	HNRNPA3	NM_194247	+	178077421	178088685	178083764	178083887	Coding
chr2	178083876	178083887	12	HNRNPA3	NM_194247	+	178077421	178088685	178083764	178083887	Coding
chr2	178083986	178084007	22	HNRNPA3	NM_194247	+	178077421	178088685	178083974	178084042	Coding
chr2	178084066	178084099	34	HNRNPA3	NM_194247	+	178077421	178088685	--	--	Intron
chr2	178084143	178084163	21	HNRNPA3	NM_194247	+	178077421	178088685	178084135	178088685	3UTR
chr2	178084216	178084239	24	HNRNPA3	NM_194247	+	178077421	178088685	178084135	178088685	3UTR
chr2	178084289	178084320	32	HNRNPA3	NM_194247	+	178077421	178088685	178084135	178088685	3UTR
chr2	178084478	178084507	30	HNRNPA3	NM_194247	+	178077421	178088685	178084135	178088685	3UTR
chr2	178084724	178084759	36	HNRNPA3	NM_194247	+	178077421	178088685	178084135	178088685	3UTR
chr2	178086602	178086635	34	HNRNPA3	NM_194247	+	178077421	178088685	178084135	178088685	3UTR
chr2	178086672	178086699	28	HNRNPA3	NM_194247	+	178077421	178088685	178084135	178088685	3UTR
chr2	178086877	178086898	22	HNRNPA3	NM_194247	+	178077421	178088685	178084135	178088685	3UTR
chr2	178086948	178087006	59	HNRNPA3	NM_194247	+	178077421	178088685	178084135	178088685	3UTR
chr2	183832015	183832063	49	NCKAP1	NM_013436	-	183789604	183903229	183831943	183832089	Coding
chr2	183847550	183847569	20	NCKAP1	NM_013436	-	183789604	183903229	183847548	183847655	Coding
chr2	183847596	183847621	26	NCKAP1	NM_013436	-	183789604	183903229	183847548	183847655	Coding
chr2	183848015	183848077	63	NCKAP1	NM_013436	-	183789604	183903229	183848013	183848110	Coding
chr2	183888548	183888608	61	NCKAP1	NM_013436	-	183789604	183903229	183888533	183888644	Coding
chr2	198284714	198284740	27	SF3B1	NM_012433	-	198256697	198299771	--	--	Intron
chr2	198284925	198284951	27	SF3B1	NM_012433	-	198256697	198299771	--	--	Intron
chr2	198285085	198285105	21	SF3B1	NM_012433	-	198256697	198299771	--	--	Intron
chr2	198285188	198285266	79	SF3B1	NM_012433	-	198256697	198299771	198285151	198285266	Coding
chr2	198359410	198359459	50	HSPD1	NM_002156	-	198351307	198364640	198359380	198359476	Coding
chr2	198359523	198359546	24	HSPD1	NM_002156	-	198351307	198364640	--	--	Intron
chr2	198359635	198359654	20	HSPD1	NM_002156	-	198351307	198364640	--	--	Intron
chr2	198359798	198359818	21	HSPD1	NM_002156	-	198351307	198364640	--	--	Intron
chr2	198359867	198359896	30	HSPD1	NM_002156	-	198351307	198364640	--	--	Intron
chr2	201928653	201928680	28	FAM126B	NM_173822	-	201838440	201936392	--	--	Intron
chr2	201928902	201928958	57	FAM126B	NM_173822	-	201838440	201936392	--	--	Intron
chr2	201929347	201929379	33	FAM126B	NM_173822	-	201838440	201936392	--	--	Intron
chr2	201929398	201929432	35	FAM126B	NM_173822	-	201838440	201936392	--	--	Intron
chr2	203167720	203167770	51	NOP58	NM_015934	+	203130514	203168384	203167643	203167780	Coding
chr2	203168310	203168331	22	NOP58	NM_015934	+	203130514	203168384	203168108	203168384	3UTR
chr2	204055456	204055475	20	NBEAL1	NM_001114132	+	203879601	204082717	--	--	Intron
chr2	204055507	204055562	56	NBEAL1	NM_001114132	+	203879601	204082717	--	--	Intron
chr2	204055639	204055700	62	NBEAL1	NM_001114132	+	203879601	204082717	--	--	Intron
chr2	204055721	204055745	25	NBEAL1	NM_001114132	+	203879601	204082717	--	--	Intron
chr2	204055762	204055793	32	NBEAL1	NM_001114132	+	203879601	204082717	--	--	Intron
chr2	204055845	204055886	42	NBEAL1	NM_001114132	+	203879601	204082717	--	--	Intron
chr2	204055891	204055913	23	NBEAL1	NM_001114132	+	203879601	204082717	--	--	Intron
chr2	204055949	204055992	44	NBEAL1	NM_001114132	+	203879601	204082717	--	--	Intron
chr2	207480351	207480367	17	ADAM23	NM_003812	+	207308367	207482679	--	--	Intron
chr2	217005910	217005923	14	XRCC5	NM_021141	+	216974019	217071016	217005908	217006042	Coding
chr2	217005952	217006003	52	XRCC5	NM_021141	+	216974019	217071016	217005908	217006042	Coding
chr2	217363577	217363600	24	RPL37A	NM_000998	+	217363519	217366188	217363519	217363600	Coding
chr2	217363913	217363938	26	RPL37A	NM_000998	+	217363519	217366188	--	--	Intron
chr2	217363994	217364051	58	RPL37A	NM_000998	+	217363519	217366188	217363992	217364121	Coding
chr2	217364057	217364082	26	RPL37A	NM_000998	+	217363519	217366188	217363992	217364121	Coding
chr2	217364104	217364121	18	RPL37A	NM_000998	+	217363519	217366188	217363992	217364121	Coding
chr2	217364673	217364752	80	RPL37A	NM_000998	+	217363519	217366188	217364671	217364754	Coding
chr2	217365143	217365170	28	RPL37A	NM_000998	+	217363519	217366188	--	--	Intron
chr2	218282365	218282391	27	DIRC3	NR_026597	-	218148745	218621316	--	--	Intron
chr2	219411004	219411021	18	USP37	NM_020935	-	219314973	219433084	219410943	219411021	Coding
chr2	219411715	219411746	32	USP37	NM_020935	-	219314973	219433084	219411641	219411814	Coding
chr2	220473606	220473629	24	STK11IP	NM_052902	+	220462595	220481173	--	--	Intron
chr2	220473781	220473791	11	STK11IP	NM_052902	+	220462595	220481173	--	--	Intron
chr2	225338967	225339005	39	CUL3	NM_003590	-	225334866	225450114	225334866	225339093	Coding
chr2	232324658	232324680	23	NCL	NM_005381	-	232319458	232329205	--	--	Intron
chr2	232324877	232324908	32	NCL	NM_005381	-	232319458	232329205	232324862	232325004	Coding
chr2	232325094	232325108	15	NCL\\SNORD82	NM_005381	-	232319458	232329205	232325078	232325153	Coding
chr2	232325190	232325207	18	NCL	NM_005381	-	232319458	232329205	232325188	232325275	Coding
chr2	232325229	232325275	47	NCL	NM_005381	-	232319458	232329205	232325188	232325275	Coding
chr2	232325381	232325399	19	NCL	NM_005381	-	232319458	232329205	232325379	232325577	Coding
chr2	232325548	232325577	30	NCL	NM_005381	-	232319458	232329205	232325379	232325577	Coding
chr2	232577154	232577226	73	PTMA	NM_001099285	+	232573234	232578250	232577152	232577226	Coding
chr2	232577515	232577596	82	PTMA	NM_001099285	+	232573234	232578250	232577513	232578250	Coding
chr2	232577643	232577694	52	PTMA	NM_001099285	+	232573234	232578250	232577513	232578250	3UTR
chr2	232577704	232577787	84	PTMA	NM_001099285	+	232573234	232578250	232577513	232578250	3UTR
chr2	232577906	232577918	13	PTMA	NM_001099285	+	232573234	232578250	232577513	232578250	3UTR
chr2	232578006	232578048	43	MIR1244-1	NR_036052	+	232578023	232578105	232578023	232578105	Exon
chr2	232578085	232578112	28	MIR1244-1	NR_036052	+	232578023	232578105	232578023	232578105	Coding
chr2	241075640	241075716	77	MYEOV2	NM_138336	-	241065979	241075764	241075608	241075764	Coding
chr3	2940603	2940628	26	CNTN4	NM_001206955	+	2280512	3099645	--	--	Intron
chr3	11594306	11594332	27	ATG7	NM_006395	+	11314009	11599139	--	--	Intron
chr3	12880851	12880888	38	RPL32	NM_000994	-	12876443	12883081	12880847	12881029	Coding
chr3	12880930	12881027	98	RPL32	NM_000994	-	12876443	12883081	12880847	12881029	Coding
chr3	12881651	12881724	74	RPL32	NM_000994	-	12876443	12883081	12881640	12881741	Coding
chr3	12881812	12881823	12	RPL32	NM_000994	-	12876443	12883081	12881640	12881949	Coding
chr3	12881826	12881837	12	RPL32	NM_000994	-	12876443	12883081	12881640	12881949	Coding
chr3	12882345	12882371	27	RPL32	NM_000994	-	12876443	12883081	--	--	Intron
chr3	15292679	15292702	24	CAPN7	NM_014296	+	15247732	15294423	15292622	15294423	Coding
chr3	15292821	15292863	43	CAPN7	NM_014296	+	15247732	15294423	15292622	15294423	3UTR
chr3	15293542	15293590	49	CAPN7	NM_014296	+	15247732	15294423	15292622	15294423	3UTR
chr3	23960418	23960437	20	RPL15	NM_001253384	+	23958294	23965187	--	--	Intron
chr3	23960688	23960756	69	RPL15	NM_001253384	+	23958294	23965187	23960686	23960737	Coding
chr3	23960794	23960957	164	RPL15	NM_001253384	+	23958294	23965187	23960686	23962347	Coding
chr3	23961373	23961407	35	RPL15	NM_001253384	+	23958294	23965187	23960686	23962347	Coding
chr3	29977677	29977687	11	RBMS3	NM_014483	+	29322802	30032809	29977576	29977687	Coding
chr3	30045348	30045360	13	RBMS3	NM_001003792	+	29322802	30051886	30045346	30051886	Coding
chr3	37356960	37357005	46	GOLGA4	NM_002078	+	37284681	37408370	37356910	37357089	Coding
chr3	39449113	39449127	15	RPSA	NM_002295	+	39448203	39454032	39449111	39449277	5UTR
chr3	39449216	39449277	62	RPSA	NM_002295	+	39448203	39454032	39449111	39449277	Coding
chr3	39449385	39449407	23	RPSA	NM_002295	+	39448203	39454032	--	--	Intron
chr3	39449565	39449600	36	RPSA	NM_002295	+	39448203	39454032	--	--	Intron
chr3	39449787	39449824	38	RPSA	NM_002295	+	39448203	39454032	--	--	Intron
chr3	39449957	39450005	49	RPSA\\SNORA6	NM_002295	+	39448203	39454032	39449881	39450030	Coding
chr3	39450109	39450154	46	RPSA	NM_002295	+	39448203	39454032	39450096	39450215	Coding
chr3	39450202	39450215	14	RPSA	NM_002295	+	39448203	39454032	39450096	39450215	Coding
chr3	42591335	42591384	50	SEC22C	NM_001201584	-	42589458	42623520	42589458	42594940	Coding
chr3	42591398	42591428	31	SEC22C	NM_001201584	-	42589458	42623520	42589458	42594940	Coding
chr3	42826303	42826363	61	HIGD1A	NM_014056	-	42824399	42846027	42824399	42826812	3UTR
chr3	46934768	46934793	26	PTH1R	NM_000316	+	46919235	46945289	--	--	Intron
chr3	47161735	47161774	40	SETD2	NM_014159	-	47057897	47205467	47161671	47166038	Coding
chr3	47162456	47162487	32	SETD2	NM_014159	-	47057897	47205467	47161671	47166038	Coding
chr3	49394873	49394902	30	GPX1	NM_000581	-	49394608	49395791	49394608	49395180	Coding
chr3	49394920	49394939	20	GPX1	NM_000581	-	49394608	49395791	49394608	49395180	Coding
chr3	49395163	49395180	18	GPX1	NM_000581	-	49394608	49395791	49394608	49395180	Coding
chr3	49395461	49395478	18	GPX1	NM_000581	-	49394608	49395791	49395459	49395791	Coding
chr3	49395507	49395587	81	GPX1	NM_000581	-	49394608	49395791	49395459	49395791	Coding
chr3	52027741	52027808	68	RPL29	NM_000992	-	52027643	52029958	52027643	52028142	Coding
chr3	52027965	52027978	14	RPL29	NM_000992	-	52027643	52029958	52027643	52028142	Coding
chr3	52028060	52028142	83	RPL29	NM_000992	-	52027643	52029958	52027643	52028142	Coding
chr3	52515289	52515310	22	NISCH	NM_007184	+	52489523	52527088	--	--	Intron
chr3	52515342	52515413	72	NISCH	NM_007184	+	52489523	52527088	--	--	Intron
chr3	52515553	52515572	20	NISCH	NM_007184	+	52489523	52527088	--	--	Intron
chr3	52515906	52515951	46	NISCH	NM_007184	+	52489523	52527088	--	--	Intron
chr3	52728407	52728454	48	GNL3	NM_014366	+	52719935	52728510	52728208	52728510	3UTR
chr3	52728871	52728902	32	GLT8D1	NM_018446	-	52728503	52740048	52728503	52729051	Coding
chr3	56667120	56667149	30	FAM208A	NM_015224	-	56654159	56698074	56667071	56667871	Coding
chr3	56667166	56667201	36	FAM208A	NM_015224	-	56654159	56698074	56667071	56667871	Coding
chr3	56667231	56667280	50	FAM208A	NM_015224	-	56654159	56698074	56667071	56667871	Coding
chr3	69093002	69093027	26	TMF1	NM_007114	-	69068977	69101484	69092900	69093027	Coding
chr3	69093723	69093748	26	TMF1	NM_007114	-	69068977	69101484	69093642	69093746	Coding
chr3	77426414	77426441	28	ROBO2	NM_002942	+	77089293	77699114	--	--	Intron
chr3	79067588	79067648	61	ROBO1	NM_002941	-	78646387	79817059	79067556	79068609	Coding
chr3	79067695	79067712	18	ROBO1	NM_002941	-	78646387	79817059	79067556	79068609	Coding
chr3	101401619	101401672	54	RPL24	NM_000986	-	101399933	101405563	101401614	101401751	Coding
chr3	101401717	101401751	35	RPL24	NM_000986	-	101399933	101405563	101401614	101401751	Coding
chr3	108409906	108409936	31	DZIP3	NM_014648	+	108308336	108413693	--	--	Intron
chr3	119242491	119242540	50	TIMMDC1	NM_016589	+	119217367	119243125	119242452	119243125	Coding
chr3	121412798	121412873	76	GOLGB1	NM_001256488	-	121382045	121468614	121412587	121417776	Coding
chr3	121412883	121412927	45	GOLGB1	NM_001256488	-	121382045	121468614	121412587	121417776	Coding
chr3	121412932	121413029	98	GOLGB1	NM_001256488	-	121382045	121468614	121412587	121417776	Coding
chr3	121413132	121413173	42	GOLGB1	NM_001256488	-	121382045	121468614	121412587	121417776	Coding
chr3	121413304	121413366	63	GOLGB1	NM_001256488	-	121382045	121468614	121412587	121417776	Coding
chr3	121413434	121413507	74	GOLGB1	NM_001256488	-	121382045	121468614	121412587	121417776	Coding
chr3	121413577	121413589	13	GOLGB1	NM_001256488	-	121382045	121468614	121412587	121417776	Coding
chr3	127779369	127779434	66	SEC61A1	NM_013336	+	127771211	127790526	127779350	127779504	Coding
chr3	127779441	127779504	64	SEC61A1	NM_013336	+	127771211	127790526	127779350	127779504	Coding
chr3	127788357	127788394	38	SEC61A1	NM_013336	+	127771211	127790526	127788318	127790526	Coding
chr3	127788518	127788555	38	SEC61A1	NM_013336	+	127771211	127790526	127788318	127790526	3UTR
chr3	127788678	127788713	36	SEC61A1	NM_013336	+	127771211	127790526	127788318	127790526	3UTR
chr3	127788862	127788883	22	SEC61A1	NM_013336	+	127771211	127790526	127788318	127790526	3UTR
chr3	127788912	127788932	21	SEC61A1	NM_013336	+	127771211	127790526	127788318	127790526	3UTR
chr3	127788994	127789015	22	SEC61A1	NM_013336	+	127771211	127790526	127788318	127790526	3UTR
chr3	127789114	127789146	33	SEC61A1	NM_013336	+	127771211	127790526	127788318	127790526	3UTR
chr3	127789215	127789237	23	SEC61A1	NM_013336	+	127771211	127790526	127788318	127790526	3UTR
chr3	128369394	128369414	21	RPN1	NM_002950	-	128338812	128369719	128369382	128369719	Coding
chr3	128369520	128369583	64	RPN1	NM_002950	-	128338812	128369719	128369382	128369719	Coding
chr3	128369587	128369599	13	RPN1	NM_002950	-	128338812	128369719	128369382	128369719	Coding
chr3	129106279	129106303	25	RPL32P3	NR_003111	-	129101676	129118282	--	--	Intron
chr3	129106602	129106625	24	RPL32P3	NR_003111	-	129101676	129118282	--	--	Intron
chr3	129115032	129115046	15	RPL32P3	NR_003111	-	129101676	129118282	--	--	Intron
chr3	129115893	129115962	70	RPL32P3	NR_003111	-	129101676	129118282	129115882	129115983	Exon
chr3	129116305	129116325	21	RPL32P3	NR_003111	-	129101676	129118282	--	--	Intron
chr3	130449153	130449163	11	PIK3R4	NM_014602	-	130397777	130465696	130449151	130449286	Coding
chr3	130449235	130449290	56	PIK3R4	NM_014602	-	130397777	130465696	130449151	130449286	Coding
chr3	132390622	132390648	27	NPHP3-ACAD11\\UBA5	NR_037804	-	132276981	132441303	132390620	132390725	Exon
chr3	133356628	133356654	27	TOPBP1	NM_007027	-	133319448	133380737	--	--	Intron
chr3	133356729	133356768	40	TOPBP1	NM_007027	-	133319448	133380737	133356719	133357006	Coding
chr3	133356892	133356912	21	TOPBP1	NM_007027	-	133319448	133380737	133356719	133357006	Coding
chr3	133356924	133356946	23	TOPBP1	NM_007027	-	133319448	133380737	133356719	133357006	Coding
chr3	133356970	133357006	37	TOPBP1	NM_007027	-	133319448	133380737	133356719	133357006	Coding
chr3	142756062	142756095	34	U2SURP	NM_001080415	+	142720371	142779567	142756020	142756177	Coding
chr3	142757006	142757028	23	U2SURP	NM_001080415	+	142720371	142779567	142756949	142757045	Coding
chr3	160095247	160095282	36	IFT80	NM_020800	-	159974773	160117320	160095217	160095328	Coding
chr3	160122157	160122191	35	SMC4	NM_005496	+	160118346	160152741	160122115	160122292	Coding
chr3	160122209	160122283	75	SMC4	NM_005496	+	160118346	160152741	160122115	160122292	Coding
chr3	160122518	160122564	47	MIR16-2	NR_029525	+	160122532	160122613	160122532	160122613	Exon
chr3	160132156	160132168	13	SMC4	NM_005496	+	160118346	160152741	160132154	160132305	Coding
chr3	160132247	160132305	59	SMC4	NM_005496	+	160118346	160152741	160132154	160132305	Coding
chr3	160141212	160141268	57	SMC4	NM_005496	+	160118346	160152741	160141212	160141438	Coding
chr3	160141326	160141360	35	SMC4	NM_005496	+	160118346	160152741	160141212	160141438	Coding
chr3	160141416	160141438	23	SMC4	NM_005496	+	160118346	160152741	160141212	160141438	Coding
chr3	160141550	160141591	42	SMC4	NM_005496	+	160118346	160152741	160141548	160141628	Coding
chr3	160142740	160142796	57	SMC4	NM_005496	+	160118346	160152741	160142654	160142807	Coding
chr3	160142852	160142876	25	SMC4	NM_005496	+	160118346	160152741	--	--	Intron
chr3	160665538	160665560	23	PPM1L	NM_139245	+	160473995	160788817	--	--	Intron
chr3	167745517	167745625	109	GOLIM4	NM_014498	-	167727653	167813417	167745515	167745625	Coding
chr3	183897958	183898015	58	AP2M1	NM_001025205	+	183892633	183901879	183897956	183898039	Coding
chr3	185135402	185135413	12	MAP3K13	NM_004721	+	185080835	185206882	--	--	Intron
chr3	185135496	185135517	22	MAP3K13	NM_004721	+	185080835	185206882	--	--	Intron
chr3	185135527	185135638	112	MAP3K13	NM_004721	+	185080835	185206882	--	--	Intron
chr3	185135650	185135679	30	MAP3K13	NM_004721	+	185080835	185206882	--	--	Intron
chr3	185135682	185135692	11	MAP3K13	NM_004721	+	185080835	185206882	--	--	Intron
chr3	185135695	185135706	12	MAP3K13	NM_004721	+	185080835	185206882	--	--	Intron
chr3	185135797	185135933	137	MAP3K13	NM_004721	+	185080835	185206882	--	--	Intron
chr3	185135976	185136008	33	MAP3K13	NM_004721	+	185080835	185206882	--	--	Intron
chr3	185136028	185136086	59	MAP3K13	NM_004721	+	185080835	185206882	--	--	Intron
chr3	185136087	185136100	14	MAP3K13	NM_004721	+	185080835	185206882	--	--	Intron
chr3	185136206	185136261	56	MAP3K13	NM_004721	+	185080835	185206882	--	--	Intron
chr3	185136293	185136335	43	MAP3K13	NM_004721	+	185080835	185206882	--	--	Intron
chr3	185136433	185136473	41	MAP3K13	NM_004721	+	185080835	185206882	--	--	Intron
chr3	185136504	185136524	21	MAP3K13	NM_004721	+	185080835	185206882	--	--	Intron
chr3	185136560	185136616	57	MAP3K13	NM_004721	+	185080835	185206882	--	--	Intron
chr3	186501695	186501741	47	EIF4A2	NM_001967	+	186501360	186507685	--	--	Intron
chr3	186502217	186502266	50	EIF4A2	NM_001967	+	186501360	186507685	186502220	186502266	Coding
chr3	186502354	186502388	35	EIF4A2	NM_001967	+	186501360	186507685	186502352	186502485	Coding
chr3	186502391	186502422	32	EIF4A2	NM_001967	+	186501360	186507685	186502352	186502485	Coding
chr3	186502605	186502652	48	EIF4A2\\SNORD2	NM_001967	+	186501360	186507685	186502584	186502654	Coding
chr3	186503349	186503382	34	EIF4A2	NM_001967	+	186501360	186507685	--	--	Intron
chr3	194151674	194151741	68	ATP13A3	NM_024524	-	194123402	194188968	194151671	194151751	Coding
chr3	195397331	195397358	28	SDHAP2	NR_003265	+	195384909	195415735	--	--	Intron
chr3	195398159	195398171	13	SDHAP2	NR_003265	+	195384909	195415735	195398002	195398171	Exon
chr3	195399356	195399377	22	SDHAP2	NR_003265	+	195384909	195415735	195399354	195399550	Exon
chr3	197677069	197677092	24	IQCG\\RPL35A	NM_032263	-	197615945	197686886	197677051	197677092	Coding
chr3	197677808	197677849	42	IQCG\\RPL35A	NM_032263	-	197615945	197686886	197677806	197677849	Coding
chr3	197678031	197678182	152	IQCG\\RPL35A	NM_032263	-	197615945	197686886	197678029	197678182	Coding
chr3	197680875	197680959	85	IQCG\\RPL35A	NM_032263	-	197615945	197686886	197680873	197681018	Coding
chr3	197680969	197681018	50	IQCG\\RPL35A	NM_032263	-	197615945	197686886	197680873	197681018	Coding
chr3	197682475	197682498	24	IQCG	NM_032263	-	197615945	197686886	--	--	Intron
chr3	197682622	197682687	66	IQCG\\RPL35A	NM_032263	-	197615945	197686886	197682620	197682721	Coding
chr4	667093	667140	48	ATP5I	NM_007100	-	666224	668127	667091	667190	Coding
chr4	8617728	8617758	31	CPZ	NM_001014448	+	8594386	8621488	--	--	Intron
chr4	13608783	13608813	31	BOD1L1	NM_148894	-	13570365	13629328	13608740	13608813	Coding
chr4	20254296	20254318	23	--	--	--	--	--	--	--	Promoter
chr4	20254428	20254447	20	--	--	--	--	--	--	--	Promoter
chr4	20255512	20255551	40	SLIT2	NM_004787	+	20255234	20620788	20255234	20255617	Coding
chr4	20255605	20255617	13	SLIT2	NM_004787	+	20255234	20620788	20255234	20255617	Coding
chr4	20258296	20258333	38	SLIT2	NM_004787	+	20255234	20620788	20258294	20258366	Coding
chr4	24531356	24531395	40	DHX15	NM_001358	-	24529087	24586184	24531223	24531393	Coding
chr4	39455794	39455828	35	RPL9	NM_000661	-	39455744	39460568	39455744	39455845	3UTR
chr4	39455835	39455845	11	RPL9	NM_000661	-	39455744	39460568	39455744	39455845	3UTR
chr4	39456154	39456218	65	RPL9	NM_000661	-	39455744	39460568	39456152	39456269	Coding
chr4	39456945	39456990	46	RPL9	NM_000661	-	39455744	39460568	--	--	Intron
chr4	39459207	39459301	95	RPL9	NM_000661	-	39455744	39460568	39459205	39459301	Coding
chr4	39459815	39459929	115	RPL9	NM_000661	-	39455744	39460568	39459813	39459929	Coding
chr4	39460015	39460060	46	RPL9	NM_000661	-	39455744	39460568	39460013	39460060	Coding
chr4	39460108	39460134	27	RPL9	NM_000661	-	39455744	39460568	39460013	39460207	Coding
chr4	39460250	39460277	28	RPL9	NM_000661	-	39455744	39460568	--	--	Intron
chr4	39460512	39460532	21	RPL9	NM_000661	-	39455744	39460568	39460510	39460568	Coding
chr4	40931677	40931704	28	APBB2	NM_004307	-	40812043	41216635	--	--	Intron
chr4	57873067	57873120	54	POLR2B	NM_000938	+	57845108	57897334	57872981	57873168	Coding
chr4	66439201	66439233	33	EPHA5	NM_182472	-	66185280	66535653	--	--	Intron
chr4	66439385	66439397	13	EPHA5	NM_182472	-	66185280	66535653	--	--	Intron
chr4	66439400	66439425	26	EPHA5	NM_182472	-	66185280	66535653	--	--	Intron
chr4	66439456	66439512	57	EPHA5	NM_182472	-	66185280	66535653	--	--	Intron
chr4	66439584	66439678	95	EPHA5	NM_182472	-	66185280	66535653	--	--	Intron
chr4	66439856	66439881	26	EPHA5	NM_182472	-	66185280	66535653	--	--	Intron
chr4	66439896	66439945	50	EPHA5	NM_182472	-	66185280	66535653	--	--	Intron
chr4	66440055	66440077	23	EPHA5	NM_182472	-	66185280	66535653	--	--	Intron
chr4	79429958	79429981	24	FRAS1	NM_025074	+	78978723	79465423	79429884	79430160	Coding
chr4	83347202	83347213	12	HNRPDL	NM_001207000	-	83343716	83351378	83347189	83347282	Coding
chr4	83347231	83347282	52	HNRPDL	NM_001207000	-	83343716	83351378	83347189	83347282	Coding
chr4	83347617	83347702	86	HNRPDL	NM_001207000	-	83343716	83351378	83347615	83347786	Coding
chr4	83347766	83347786	21	HNRPDL	NM_001207000	-	83343716	83351378	83347615	83347786	Coding
chr4	83348043	83348072	30	HNRPDL	NM_001207000	-	83343716	83351378	--	--	Intron
chr4	87622385	87622404	20	PTPN13	NM_006264	+	87515467	87736328	87622393	87622954	Coding
chr4	87622526	87622557	32	PTPN13	NM_006264	+	87515467	87736328	87622393	87622954	Coding
chr4	87622560	87622584	25	PTPN13	NM_006264	+	87515467	87736328	87622393	87622954	Coding
chr4	87622873	87622926	54	PTPN13	NM_006264	+	87515467	87736328	87622393	87622954	Coding
chr4	87622942	87622954	13	PTPN13	NM_006264	+	87515467	87736328	87622393	87622954	Coding
chr4	87653554	87653599	46	PTPN13	NM_006264	+	87515467	87736328	87653552	87653627	Coding
chr4	87653752	87653786	35	PTPN13	NM_006264	+	87515467	87736328	87653744	87653919	Coding
chr4	87653807	87653842	36	PTPN13	NM_006264	+	87515467	87736328	87653744	87653919	Coding
chr4	87655493	87655543	51	PTPN13	NM_006264	+	87515467	87736328	87655455	87655609	Coding
chr4	87655912	87655935	24	PTPN13	NM_006264	+	87515467	87736328	87655889	87656028	Coding
chr4	87662795	87662806	12	PTPN13	NM_006264	+	87515467	87736328	87662786	87662969	Coding
chr4	87662833	87662883	51	PTPN13	NM_006264	+	87515467	87736328	87662786	87662969	Coding
chr4	87683983	87684007	25	PTPN13	NM_006264	+	87515467	87736328	87683879	87684343	Coding
chr4	87684199	87684246	48	PTPN13	NM_006264	+	87515467	87736328	87683879	87684343	Coding
chr4	87684251	87684288	38	PTPN13	NM_006264	+	87515467	87736328	87683879	87684343	Coding
chr4	88813141	88813179	39	HSP90AB3P	NR_036694	+	88812994	88815167	88812994	88813352	Exon
chr4	88813363	88813383	21	HSP90AB3P	NR_036694	+	88812994	88815167	--	--	Intron
chr4	88813433	88813458	26	HSP90AB3P	NR_036694	+	88812994	88815167	88813414	88813777	Exon
chr4	88813880	88813903	24	HSP90AB3P	NR_036694	+	88812994	88815167	88813888	88814199	Exon
chr4	88813924	88813972	49	HSP90AB3P	NR_036694	+	88812994	88815167	88813888	88814199	Exon
chr4	88814020	88814049	30	HSP90AB3P	NR_036694	+	88812994	88815167	88813888	88814199	Exon
chr4	88814131	88814171	41	HSP90AB3P	NR_036694	+	88812994	88815167	88813888	88814199	Exon
chr4	88814300	88814327	28	HSP90AB3P	NR_036694	+	88812994	88815167	--	--	Intron
chr4	88814543	88814570	28	HSP90AB3P	NR_036694	+	88812994	88815167	88814405	88815167	Exon
chr4	88814598	88814649	52	HSP90AB3P	NR_036694	+	88812994	88815167	88814405	88815167	Exon
chr4	88814680	88814690	11	HSP90AB3P	NR_036694	+	88812994	88815167	88814405	88815167	Exon
chr4	88814706	88814728	23	HSP90AB3P	NR_036694	+	88812994	88815167	88814405	88815167	Exon
chr4	89442298	89442356	59	PIGY	NM_001042616	-	89442128	89444952	89442128	89443180	3UTR
chr4	89442649	89442694	46	PIGY	NM_001042616	-	89442128	89444952	89442128	89443180	3UTR
chr4	89442734	89442766	33	PIGY	NM_001042616	-	89442128	89444952	89442128	89443180	Coding
chr4	89442882	89442902	21	PIGY	NM_001042616	-	89442128	89444952	89442128	89443180	Coding
chr4	99801552	99801586	35	EIF4E	NM_001968	-	99799606	99851786	99799606	99802293	3UTR
chr4	99801878	99801903	26	EIF4E	NM_001968	-	99799606	99851786	99799606	99802293	3UTR
chr4	104116302	104116344	43	CENPE	NM_001813	-	104026962	104119566	104116270	104116390	Coding
chr4	107246163	107246197	35	AIMP1	NM_001142416	+	107237663	107270381	107246141	107246275	Coding
chr4	109541734	109541756	23	RPL34	NM_000995	+	109541721	109551639	109541721	109541756	5UTR
chr4	109541812	109541868	57	RPL34	NM_000995	+	109541721	109551639	109541748	109541868	5UTR
chr4	109543108	109543180	73	RPL34	NM_000995	+	109541721	109551639	109543106	109543180	Coding
chr4	109543262	109543305	44	RPL34	NM_000995	+	109541721	109551639	109543260	109543360	Coding
chr4	109543308	109543347	40	RPL34	NM_000995	+	109541721	109551639	109543260	109543360	Coding
chr4	109543350	109543360	11	RPL34	NM_000995	+	109541721	109551639	109543260	109543360	Coding
chr4	119199922	119199947	26	SNHG8	NR_034011	+	119199916	119200978	119199916	119199947	Exon
chr4	119200211	119200236	26	SNHG8	NR_034011	+	119199916	119200978	119200098	119200292	Exon
chr4	119200264	119200292	29	SNHG8	NR_034011	+	119199916	119200978	119200098	119200292	Exon
chr4	119200545	119200581	37	SNHG8	NR_034011	+	119199916	119200978	119200543	119200586	Exon
chr4	128820029	128820086	58	PLK4	NM_001190799	+	128802015	128820377	128819593	128820377	3UTR
chr4	152020784	152020866	83	RPS3A	NM_001006	+	152020724	152025804	152020724	152020866	Coding
chr4	152021599	152021619	21	RPS3A	NM_001006	+	152020724	152025804	--	--	Intron
chr4	152021638	152021683	46	RPS3A	NM_001006	+	152020724	152025804	152021636	152021740	Coding
chr4	152021687	152021740	54	RPS3A	NM_001006	+	152020724	152025804	152021636	152021740	Coding
chr4	152022128	152022146	19	RPS3A	NM_001006	+	152020724	152025804	152022126	152022314	Coding
chr4	152022200	152022314	115	RPS3A	NM_001006	+	152020724	152025804	152022126	152022314	Coding
chr4	152024024	152024079	56	RPS3A	NM_001006	+	152020724	152025804	152024022	152024231	Coding
chr4	152024111	152024231	121	RPS3A	NM_001006	+	152020724	152025804	152024022	152024231	Coding
chr4	152024269	152024289	21	RPS3A	NM_001006	+	152020724	152025804	152024022	152025357	Coding
chr4	152025347	152025369	23	RPS3A	NM_001006	+	152020724	152025804	152025328	152025438	Coding
chr4	152025405	152025424	20	RPS3A	NM_001006	+	152020724	152025804	152025328	152025438	Coding
chr4	152025625	152025725	101	RPS3A	NM_001006	+	152020724	152025804	152025623	152025804	Coding
chr4	152025733	152025767	35	RPS3A	NM_001006	+	152020724	152025804	152025623	152025804	Coding
chr4	170510623	170510662	40	NEK1	NM_001199400	-	170314420	170533778	170510597	170510665	Coding
chr4	174252931	174252950	20	HMGB2	NM_002129	-	174252526	174255595	174252526	174253389	3UTR
chr4	174252993	174253012	20	HMGB2	NM_002129	-	174252526	174255595	174252526	174253389	3UTR
chr4	174253037	174253056	20	HMGB2	NM_002129	-	174252526	174255595	174252526	174253389	3UTR
chr4	174253139	174253167	29	HMGB2	NM_002129	-	174252526	174255595	174252526	174253389	3UTR
chr4	174255424	174255502	79	HMGB2	NM_002129	-	174252526	174255595	174255422	174255595	Coding
chr4	174255505	174255565	61	HMGB2	NM_002129	-	174252526	174255595	174255422	174255595	Coding
chr4	174256026	174256046	21	--	--	--	--	--	--	--	Promoter
chr5	233710	233737	28	SDHA	NM_004168	+	218355	256814	233591	233760	Coding
chr5	233740	233760	21	SDHA	NM_004168	+	218355	256814	233591	233760	Coding
chr5	235260	235281	22	SDHA	NM_004168	+	218355	256814	235258	235454	Coding
chr5	1341906	1341975	70	CLPTM1L	NM_030782	-	1317999	1345002	1341785	1341975	Coding
chr5	1342488	1342507	20	CLPTM1L	NM_030782	-	1317999	1345002	--	--	Intron
chr5	1438427	1438449	23	SLC6A3	NM_001044	-	1392904	1445543	--	--	Intron
chr5	16814679	16814703	25	MYO10	NM_012334	-	16662015	16936385	--	--	Intron
chr5	31409235	31409254	20	DROSHA	NM_013235	-	31400601	31532282	31409162	31409266	Coding
chr5	31409417	31409434	18	DROSHA	NM_013235	-	31400601	31532282	31409356	31409439	Coding
chr5	31410854	31410880	27	DROSHA	NM_013235	-	31400601	31532282	31410852	31410994	Coding
chr5	40832589	40832622	34	RPL37	NM_000997	-	40831429	40835387	40831429	40832675	Coding
chr5	40832640	40832676	37	RPL37	NM_000997	-	40831429	40835387	40831429	40832675	Coding
chr5	40832800	40832829	30	RPL37\\SNORD72	NM_000997	-	40831429	40835387	40832757	40832837	Coding
chr5	40834284	40834367	84	RPL37	NM_000997	-	40831429	40835387	40834282	40834367	Coding
chr5	40834574	40834633	60	RPL37	NM_000997	-	40831429	40835387	40834572	40834708	Coding
chr5	40834636	40834663	28	RPL37	NM_000997	-	40831429	40835387	40834572	40834708	Coding
chr5	40834670	40834708	39	RPL37	NM_000997	-	40831429	40835387	40834572	40834708	Coding
chr5	56471402	56471435	34	GPBP1	NM_001127235	+	56471274	56560506	56471274	56472227	5UTR
chr5	56471730	56471768	39	GPBP1	NM_001127235	+	56471274	56560506	56471274	56472227	5UTR
chr5	56471788	56471800	13	GPBP1	NM_001127235	+	56471274	56560506	56471274	56472227	5UTR
chr5	56471855	56471889	35	GPBP1	NM_001127235	+	56471274	56560506	56471274	56472227	5UTR
chr5	56471938	56471982	45	GPBP1	NM_001127235	+	56471274	56560506	56471274	56472227	5UTR
chr5	56472045	56472055	11	GPBP1	NM_001127235	+	56471274	56560506	56471274	56472227	5UTR
chr5	56472058	56472095	38	GPBP1	NM_001127235	+	56471274	56560506	56471274	56472227	5UTR
chr5	56472133	56472163	31	GPBP1	NM_001127235	+	56471274	56560506	56471274	56472227	5UTR
chr5	56472181	56472222	42	GPBP1	NM_001127235	+	56471274	56560506	56471274	56472227	5UTR
chr5	56558428	56558452	25	GPBP1	NM_001127235	+	56471274	56560506	56558420	56560506	Coding
chr5	56558475	56558560	86	GPBP1	NM_001127235	+	56471274	56560506	56558420	56560506	Coding
chr5	56558594	56558617	24	GPBP1	NM_001127235	+	56471274	56560506	56558420	56560506	3UTR
chr5	56558754	56558796	43	GPBP1	NM_001127235	+	56471274	56560506	56558420	56560506	3UTR
chr5	64824302	64824334	33	CENPK	NM_001267038	-	64813592	64858995	64824278	64824405	Coding
chr5	64824395	64824405	11	CENPK	NM_001267038	-	64813592	64858995	64824278	64824405	Coding
chr5	64824811	64824844	34	CENPK	NM_001267038	-	64813592	64858995	64824745	64824844	Coding
chr5	64824945	64824956	12	CENPK	NM_001267038	-	64813592	64858995	64824943	64825026	Coding
chr5	64825010	64825026	17	CENPK	NM_001267038	-	64813592	64858995	64824943	64825026	Coding
chr5	68661405	68661428	24	TAF9	NM_016283	-	68647552	68665409	68660569	68661581	Coding
chr5	68661554	68661583	30	TAF9	NM_016283	-	68647552	68665409	68660569	68661581	Coding
chr5	70297548	70297592	45	NAIP	NM_004536	-	70264309	70320941	70297524	70297644	Coding
chr5	70297607	70297632	26	NAIP	NM_004536	-	70264309	70320941	70297524	70297644	Coding
chr5	70754661	70754682	22	BDP1	NM_018429	+	70751441	70863649	70754405	70754682	Coding
chr5	70754843	70754866	24	BDP1	NM_018429	+	70751441	70863649	--	--	Intron
chr5	70757645	70757660	16	BDP1	NM_018429	+	70751441	70863649	70757643	70757753	Coding
chr5	72207239	72207254	16	TNPO1	NM_153188	+	72143929	72210215	72204535	72210215	3UTR
chr5	79946242	79946252	11	DHFR\\MTRNR2L2	NM_000791	-	79922044	79950800	79945818	79946854	Coding
chr5	79946332	79946343	12	DHFR\\MTRNR2L2	NM_000791	-	79922044	79950800	79945818	79946854	Coding
chr5	79946347	79946374	28	DHFR\\MTRNR2L2	NM_000791	-	79922044	79950800	79945818	79946854	Coding
chr5	79946405	79946454	50	DHFR\\MTRNR2L2	NM_000791	-	79922044	79950800	79945818	79946854	Coding
chr5	79946502	79946536	35	DHFR\\MTRNR2L2	NM_000791	-	79922044	79950800	79945818	79946854	Coding
chr5	79946567	79946650	84	DHFR\\MTRNR2L2	NM_000791	-	79922044	79950800	79945818	79946854	Coding
chr5	79946658	79946681	24	DHFR\\MTRNR2L2	NM_000791	-	79922044	79950800	79945818	79946854	Coding
chr5	79946697	79946767	71	DHFR\\MTRNR2L2	NM_000791	-	79922044	79950800	79945818	79946854	Coding
chr5	79946781	79946800	20	DHFR\\MTRNR2L2	NM_000791	-	79922044	79950800	79945818	79946854	Coding
chr5	79946846	79946865	20	DHFR\\MTRNR2L2	NM_000791	-	79922044	79950800	79945818	79946854	Coding
chr5	79946885	79946916	32	DHFR	NM_000791	-	79922044	79950800	--	--	Intron
chr5	79946933	79946980	48	DHFR	NM_000791	-	79922044	79950800	--	--	Intron
chr5	79947011	79947085	75	DHFR	NM_000791	-	79922044	79950800	--	--	Intron
chr5	79947091	79947119	29	DHFR	NM_000791	-	79922044	79950800	--	--	Intron
chr5	79947223	79947243	21	DHFR	NM_000791	-	79922044	79950800	--	--	Intron
chr5	79947264	79947283	20	DHFR	NM_000791	-	79922044	79950800	--	--	Intron
chr5	79947288	79947416	129	DHFR	NM_000791	-	79922044	79950800	--	--	Intron
chr5	79947433	79947457	25	DHFR	NM_000791	-	79922044	79950800	--	--	Intron
chr5	79947583	79947652	70	DHFR	NM_000791	-	79922044	79950800	--	--	Intron
chr5	81573514	81573535	22	RPS23	NM_001025	-	81569138	81574235	81573511	81573671	Coding
chr5	81573605	81573671	67	RPS23	NM_001025	-	81569138	81574235	81573511	81573671	Coding
chr5	81573848	81573869	22	RPS23	NM_001025	-	81569138	81574235	--	--	Intron
chr5	81573959	81573993	35	RPS23	NM_001025	-	81569138	81574235	--	--	Intron
chr5	81574140	81574155	16	RPS23	NM_001025	-	81569138	81574235	81574138	81574235	Coding
chr5	93904750	93904769	20	KIAA0825	NM_001145678	-	93486555	93954309	--	--	Intron
chr5	93905170	93905229	60	KIAA0825	NM_001145678	-	93486555	93954309	--	--	Intron
chr5	93905981	93906005	25	KIAA0825	NM_001145678	-	93486555	93954309	--	--	Intron
chr5	106907812	106907835	24	EFNA5	NM_001962	-	106712589	107006596	--	--	Intron
chr5	111178007	111178031	25	NREP	NM_001142475	-	111064999	111312628	--	--	Intron
chr5	114620581	114620605	25	CCDC112	NM_001040440	-	114602884	114632458	114620483	114620605	Coding
chr5	114961365	114961421	57	TMED7	NM_181836	-	114948904	114961876	114961297	114961876	Coding
chr5	131315064	131315078	15	ACSL6	NM_015256	-	131285666	131347355	--	--	Intron
chr5	137088422	137088444	23	HNRNPA0	NM_006805	-	137087072	137090039	137087072	137090039	3UTR
chr5	137088547	137088583	37	HNRNPA0	NM_006805	-	137087072	137090039	137087072	137090039	3UTR
chr5	137891137	137891174	38	HSPA9	NM_004134	-	137890570	137911318	137890570	137891803	3UTR
chr5	137891219	137891265	47	HSPA9	NM_004134	-	137890570	137911318	137890570	137891803	3UTR
chr5	137891449	137891479	31	HSPA9	NM_004134	-	137890570	137911318	137890570	137891803	3UTR
chr5	137891551	137891562	12	HSPA9	NM_004134	-	137890570	137911318	137890570	137891803	3UTR
chr5	137891647	137891674	28	HSPA9	NM_004134	-	137890570	137911318	137890570	137891803	3UTR
chr5	137891717	137891803	87	HSPA9	NM_004134	-	137890570	137911318	137890570	137891803	Coding
chr5	137892142	137892175	34	HSPA9	NM_004134	-	137890570	137911318	137892140	137892281	Coding
chr5	137892228	137892281	54	HSPA9	NM_004134	-	137890570	137911318	137892140	137892281	Coding
chr5	137892464	137892486	23	HSPA9	NM_004134	-	137890570	137911318	137892462	137892555	Coding
chr5	137892506	137892557	52	HSPA9	NM_004134	-	137890570	137911318	137892462	137892555	Coding
chr5	138657588	138657624	37	MATR3	NM_001194954	+	138609440	138667366	138657586	138657718	Coding
chr5	138657669	138657718	50	MATR3	NM_001194954	+	138609440	138667366	138657586	138657718	Coding
chr5	138658153	138658187	35	MATR3	NM_001194954	+	138609440	138667366	138658151	138658195	Coding
chr5	138658312	138658373	62	MATR3	NM_001194954	+	138609440	138667366	138658286	138658656	Coding
chr5	138658378	138658427	50	MATR3	NM_001194954	+	138609440	138667366	138658286	138658656	Coding
chr5	138658473	138658499	27	MATR3	NM_001194954	+	138609440	138667366	138658286	138658656	Coding
chr5	138658531	138658550	20	MATR3	NM_001194954	+	138609440	138667366	138658286	138658656	Coding
chr5	138658639	138658656	18	MATR3	NM_001194954	+	138609440	138667366	138658286	138658656	Coding
chr5	138941176	138941227	52	UBE2D2	NM_003339	+	138940750	139008018	138940750	138941400	5UTR
chr5	138941674	138941701	28	UBE2D2	NM_003339	+	138940750	139008018	--	--	Intron
chr5	138979958	138979992	35	UBE2D2	NM_003339	+	138940750	139008018	138979956	138980020	Coding
chr5	138980002	138980020	19	UBE2D2	NM_003339	+	138940750	139008018	138979956	138980020	Coding
chr5	139931509	139931529	21	SRA1	NM_001253764	-	139929651	139937041	--	--	Intron
chr5	139931803	139931828	26	SRA1	NM_001253764	-	139929651	139937041	--	--	Intron
chr5	140098510	140098540	31	VTRNA1-2	NR_026704	+	140098510	140098598	140098510	140098598	Exon
chr5	140098545	140098599	55	VTRNA1-2	NR_026704	+	140098510	140098598	140098510	140098598	Coding
chr5	140620751	140620777	27	PCDHB19P	NR_001282	+	140619688	140624312	140619688	140624312	Exon
chr5	140699726	140699738	13	TAF7	NM_005642	-	140698056	140700351	140698056	140700351	Coding
chr5	140699755	140699804	50	TAF7	NM_005642	-	140698056	140700351	140698056	140700351	Coding
chr5	140699867	140699900	34	TAF7	NM_005642	-	140698056	140700351	140698056	140700351	Coding
chr5	140699957	140699980	24	TAF7	NM_005642	-	140698056	140700351	140698056	140700351	Coding
chr5	140700004	140700040	37	TAF7	NM_005642	-	140698056	140700351	140698056	140700351	Coding
chr5	140700043	140700092	50	TAF7	NM_005642	-	140698056	140700351	140698056	140700351	Coding
chr5	140700149	140700170	22	TAF7	NM_005642	-	140698056	140700351	140698056	140700351	Coding
chr5	145493142	145493169	28	LARS	NM_020117	-	145492588	145562294	145492588	145493874	3UTR
chr5	145493498	145493518	21	LARS	NM_020117	-	145492588	145562294	145492588	145493874	3UTR
chr5	145493602	145493625	24	LARS	NM_020117	-	145492588	145562294	145492588	145493874	3UTR
chr5	145493644	145493690	47	LARS	NM_020117	-	145492588	145562294	145492588	145493874	Coding
chr5	145493708	145493766	59	LARS	NM_020117	-	145492588	145562294	145492588	145493874	Coding
chr5	145493771	145493849	79	LARS	NM_020117	-	145492588	145562294	145492588	145493874	Coding
chr5	145523825	145523846	22	LARS	NM_020117	-	145492588	145562294	145523829	145523912	Coding
chr5	145523858	145523903	46	LARS	NM_020117	-	145492588	145562294	145523829	145523912	Coding
chr5	145524039	145524101	63	LARS	NM_020117	-	145492588	145562294	145524034	145524100	Coding
chr5	145524188	145524272	85	LARS	NM_020117	-	145492588	145562294	145524186	145524272	Coding
chr5	145878149	145878217	69	TCERG1	NM_006706	+	145826872	145891069	145878098	145878249	Coding
chr5	149440340	149440363	24	CSF1R	NM_005211	-	149432853	149492935	--	--	Intron
chr5	149473879	149473901	23	CSF1R	NM_005211	-	149432853	149492935	--	--	Intron
chr5	149473923	149473951	29	CSF1R	NM_005211	-	149432853	149492935	--	--	Intron
chr5	149473957	149473977	21	CSF1R	NM_005211	-	149432853	149492935	--	--	Intron
chr5	149474083	149474143	61	CSF1R	NM_005211	-	149432853	149492935	--	--	Intron
chr5	149474151	149474186	36	CSF1R	NM_005211	-	149432853	149492935	--	--	Intron
chr5	149474212	149474242	31	CSF1R	NM_005211	-	149432853	149492935	--	--	Intron
chr5	149474253	149474286	34	CSF1R	NM_005211	-	149432853	149492935	--	--	Intron
chr5	149474436	149474471	36	CSF1R	NM_005211	-	149432853	149492935	--	--	Intron
chr5	149474530	149474541	12	CSF1R	NM_005211	-	149432853	149492935	--	--	Intron
chr5	149474554	149474579	26	CSF1R	NM_005211	-	149432853	149492935	--	--	Intron
chr5	149474589	149474621	33	CSF1R	NM_005211	-	149432853	149492935	--	--	Intron
chr5	149474637	149474663	27	CSF1R	NM_005211	-	149432853	149492935	--	--	Intron
chr5	149826366	149826378	13	RPS14	NM_005617	-	149823791	149829319	149826364	149826526	Coding
chr5	149826407	149826466	60	RPS14	NM_005617	-	149823791	149829319	149826364	149826526	Coding
chr5	149826472	149826526	55	RPS14	NM_005617	-	149823791	149829319	149826364	149826526	Coding
chr5	149827162	149827185	24	RPS14	NM_005617	-	149823791	149829319	149827147	149827298	Coding
chr5	149827218	149827298	81	RPS14	NM_005617	-	149823791	149829319	149827147	149827298	Coding
chr5	162866264	162866279	16	CCNG1	NM_004060	+	162864576	162872022	162866262	162866526	Coding
chr5	162866289	162866326	38	CCNG1	NM_004060	+	162864576	162872022	162866262	162866526	Coding
chr5	162866388	162866428	41	CCNG1	NM_004060	+	162864576	162872022	162866262	162866526	Coding
chr5	162900192	162900237	46	HMMR	NM_001142557	+	162887516	162918953	162900184	162900259	Coding
chr5	169017822	169017833	12	SPDL1	NM_017785	+	169010637	169031781	--	--	Intron
chr5	169018053	169018068	16	SPDL1	NM_017785	+	169010637	169031781	169018051	169018228	Coding
chr5	169018072	169018096	25	SPDL1	NM_017785	+	169010637	169031781	169018051	169018228	Coding
chr5	169018152	169018228	77	SPDL1	NM_017785	+	169010637	169031781	169018051	169018228	Coding
chr5	169020359	169020373	15	SPDL1	NM_017785	+	169010637	169031781	169020357	169020552	Coding
chr5	169020535	169020552	18	SPDL1	NM_017785	+	169010637	169031781	169020357	169020552	Coding
chr5	169660025	169660048	24	C5orf58	NM_001102609	+	169659949	169673235	--	--	Intron
chr5	170814758	170814779	22	NPM1	NM_002520	+	170814707	170837888	170814707	170815010	5UTR
chr5	170814866	170814898	33	NPM1	NM_002520	+	170814707	170837888	170814707	170815010	5UTR
chr5	170814945	170815010	66	NPM1	NM_002520	+	170814707	170837888	170814707	170815010	Coding
chr5	170815147	170815166	20	NPM1	NM_002520	+	170814707	170837888	--	--	Intron
chr5	170817056	170817134	79	NPM1	NM_002520	+	170814707	170837888	170817054	170817134	Coding
chr5	170818310	170818359	50	NPM1	NM_002520	+	170814707	170837888	170818308	170818428	Coding
chr5	170818373	170818420	48	NPM1	NM_002520	+	170814707	170837888	170818308	170818428	Coding
chr5	170819727	170819797	71	NPM1	NM_002520	+	170814707	170837888	170819713	170819820	Coding
chr5	170819810	170819820	11	NPM1	NM_002520	+	170814707	170837888	170819713	170819820	Coding
chr5	170820009	170820043	35	NPM1	NM_002520	+	170814707	170837888	--	--	Intron
chr5	170827202	170827213	12	NPM1	NM_002520	+	170814707	170837888	170827156	170827214	Coding
chr5	170827844	170827929	86	NPM1	NM_002520	+	170814707	170837888	170827842	170827929	Coding
chr5	170837532	170837571	40	NPM1	NM_002520	+	170814707	170837888	170837530	170837888	Coding
chr5	170837651	170837697	47	NPM1	NM_002520	+	170814707	170837888	170837530	170837888	3UTR
chr5	170837712	170837731	20	NPM1	NM_002520	+	170814707	170837888	170837530	170837888	3UTR
chr5	170837740	170837873	134	NPM1	NM_002520	+	170814707	170837888	170837530	170837888	3UTR
chr5	177021054	177021077	24	TMED9	NM_017510	+	177019212	177023099	--	--	Intron
chr5	179045166	179045203	38	HNRNPH1	NM_001257293	-	179041178	179050711	179045145	179045324	Coding
chr5	179045208	179045232	25	HNRNPH1	NM_001257293	-	179041178	179050711	179045145	179045324	Coding
chr5	179045282	179045330	49	HNRNPH1	NM_001257293	-	179041178	179050711	179045145	179045324	Coding
chr5	179045467	179045489	23	HNRNPH1	NM_001257293	-	179041178	179050711	--	--	Intron
chr5	179045620	179045664	45	HNRNPH1	NM_001257293	-	179041178	179050711	--	--	Intron
chr5	179045952	179045981	30	HNRNPH1	NM_001257293	-	179041178	179050711	--	--	Intron
chr5	179046063	179046090	28	HNRNPH1	NM_001257293	-	179041178	179050711	--	--	Intron
chr5	179047930	179047961	32	HNRNPH1	NM_001257293	-	179041178	179050711	179047892	179048036	Coding
chr5	179047989	179048022	34	HNRNPH1	NM_001257293	-	179041178	179050711	179047892	179048036	Coding
chr5	179048049	179048074	26	HNRNPH1	NM_001257293	-	179041178	179050711	--	--	Intron
chr5	179048086	179048129	44	HNRNPH1	NM_001257293	-	179041178	179050711	--	--	Intron
chr5	179048233	179048354	122	HNRNPH1	NM_001257293	-	179041178	179050711	179048242	179048398	Coding
chr5	179048403	179048428	26	HNRNPH1	NM_001257293	-	179041178	179050711	--	--	Intron
chr5	179048471	179048494	24	HNRNPH1	NM_001257293	-	179041178	179050711	--	--	Intron
chr5	179048572	179048605	34	HNRNPH1	NM_001257293	-	179041178	179050711	--	--	Intron
chr5	179048657	179048672	16	HNRNPH1	NM_001257293	-	179041178	179050711	--	--	Intron
chr5	179048700	179048711	12	HNRNPH1	NM_001257293	-	179041178	179050711	--	--	Intron
chr5	179142908	179142938	31	CANX	NM_001024649	+	179125929	179158639	--	--	Intron
chr5	179143108	179143133	26	CANX	NM_001024649	+	179125929	179158639	179143105	179143295	Coding
chr5	179143152	179143173	22	CANX	NM_001024649	+	179125929	179158639	179143105	179143295	Coding
chr5	179143205	179143295	91	CANX	NM_001024649	+	179125929	179158639	179143105	179143295	Coding
chr5	179146670	179146681	12	CANX	NM_001024649	+	179125929	179158639	179146668	179146782	Coding
chr5	179146698	179146782	85	CANX	NM_001024649	+	179125929	179158639	179146668	179146782	Coding
chr5	179147406	179147431	26	CANX	NM_001024649	+	179125929	179158639	179147404	179147561	Coding
chr5	179147480	179147510	31	CANX	NM_001024649	+	179125929	179158639	179147404	179147561	Coding
chr5	179147546	179147561	16	CANX	NM_001024649	+	179125929	179158639	179147404	179147561	Coding
chr5	179155588	179155638	51	CANX	NM_001024649	+	179125929	179158639	179155591	179158639	Coding
chr5	179155709	179155735	27	CANX	NM_001024649	+	179125929	179158639	179155591	179158639	3UTR
chr5	179155830	179155892	63	CANX	NM_001024649	+	179125929	179158639	179155591	179158639	3UTR
chr5	179155932	179155958	27	CANX	NM_001024649	+	179125929	179158639	179155591	179158639	3UTR
chr5	179156092	179156135	44	CANX	NM_001024649	+	179125929	179158639	179155591	179158639	3UTR
chr5	179156181	179156229	49	CANX	NM_001024649	+	179125929	179158639	179155591	179158639	3UTR
chr5	179156322	179156379	58	CANX	NM_001024649	+	179125929	179158639	179155591	179158639	3UTR
chr5	179156397	179156440	44	CANX	NM_001024649	+	179125929	179158639	179155591	179158639	3UTR
chr5	179156704	179156723	20	CANX	NM_001024649	+	179125929	179158639	179155591	179158639	3UTR
chr5	179996146	179996213	68	CNOT6	NM_015455	+	179921416	180005353	179996109	179996340	Coding
chr5	179996348	179996367	20	CNOT6	NM_015455	+	179921416	180005353	--	--	Intron
chr5	180073700	180073725	26	FLT4	NM_182925	-	180028505	180076624	--	--	Intron
chr5	180663931	180664042	112	GNB2L1	NM_006098	-	180663927	180670906	180663927	180664042	Coding
chr5	180664610	180664641	32	GNB2L1	NM_006098	-	180663927	180670906	180664608	180664719	Coding
chr5	180664667	180664719	53	GNB2L1	NM_006098	-	180663927	180670906	180664608	180664719	Coding
chr5	180665122	180665146	25	GNB2L1	NM_006098	-	180663927	180670906	180665098	180665239	Coding
chr5	180665214	180665239	26	GNB2L1	NM_006098	-	180663927	180670906	180665098	180665239	Coding
chr5	180665930	180665953	24	GNB2L1	NM_006098	-	180663927	180670906	--	--	Intron
chr5	180666095	180666177	83	GNB2L1	NM_006098	-	180663927	180670906	180666066	180666177	Coding
chr5	180666264	180666305	42	GNB2L1	NM_006098	-	180663927	180670906	--	--	Intron
chr5	180666488	180666582	95	GNB2L1	NM_006098	-	180663927	180670906	180666486	180666582	Coding
chr5	180668493	180668506	14	GNB2L1	NM_006098	-	180663927	180670906	180668491	180668639	Coding
chr5	180668523	180668598	76	GNB2L1	NM_006098	-	180663927	180670906	180668491	180668639	Coding
chr5	180668604	180668628	25	GNB2L1	NM_006098	-	180663927	180670906	180668491	180668639	Coding
chr5	180668817	180668862	46	GNB2L1\\SNORD96A	NM_006098	-	180663927	180670906	180668817	180668889	Coding
chr5	180668905	180668927	23	GNB2L1	NM_006098	-	180663927	180670906	--	--	Intron
chr5	180669136	180669171	36	GNB2L1	NM_006098	-	180663927	180670906	--	--	Intron
chr5	180669178	180669215	38	GNB2L1	NM_006098	-	180663927	180670906	180669173	180669345	Coding
chr5	180669265	180669345	81	GNB2L1	NM_006098	-	180663927	180670906	180669173	180669345	Coding
chr5	180670693	180670901	209	GNB2L1	NM_006098	-	180663927	180670906	180670691	180670906	Coding
chr6	4047410	4047456	47	PRPF4B	NM_003913	+	4021568	4065217	4047408	4047482	Coding
chr6	4948608	4948632	25	CDYL	NM_001143970	+	4836331	4955778	--	--	Intron
chr6	10723414	10723474	61	TMEM14C	NM_001165258	+	10723147	10731362	10723147	10723474	5UTR
chr6	26055970	26055990	21	HIST1H1C	NM_005319	-	26055967	26056699	26055967	26056699	3UTR
chr6	26056066	26056087	22	HIST1H1C	NM_005319	-	26055967	26056699	26055967	26056699	Coding
chr6	26056154	26056298	145	HIST1H1C	NM_005319	-	26055967	26056699	26055967	26056699	Coding
chr6	26056304	26056527	224	HIST1H1C	NM_005319	-	26055967	26056699	26055967	26056699	Coding
chr6	26056551	26056579	29	HIST1H1C	NM_005319	-	26055967	26056699	26055967	26056699	Coding
chr6	26056582	26056698	117	HIST1H1C	NM_005319	-	26055967	26056699	26055967	26056699	Coding
chr6	26104177	26104196	20	HIST1H4C	NM_003542	+	26104175	26104565	26104175	26104565	Coding
chr6	26104302	26104325	24	HIST1H4C	NM_003542	+	26104175	26104565	26104175	26104565	Coding
chr6	26104394	26104407	14	HIST1H4C	NM_003542	+	26104175	26104565	26104175	26104565	Coding
chr6	26104410	26104541	132	HIST1H4C	NM_003542	+	26104175	26104565	26104175	26104565	Coding
chr6	26123730	26123749	20	HIST1H2BC	NM_003526	-	26123694	26124132	26123694	26124132	3UTR
chr6	26123927	26123970	44	HIST1H2BC	NM_003526	-	26123694	26124132	26123694	26124132	Coding
chr6	26124002	26124026	25	HIST1H2BC	NM_003526	-	26123694	26124132	26123694	26124132	Coding
chr6	26124040	26124058	19	HIST1H2BC	NM_003526	-	26123694	26124132	26123694	26124132	Coding
chr6	26124074	26124117	44	HIST1H2BC	NM_003526	-	26123694	26124132	26123694	26124132	Coding
chr6	26124133	26124149	17	--	--	--	--	--	--	--	Promoter
chr6	26124454	26124486	33	HIST1H2AC	NM_003512	+	26124372	26124918	26124372	26124918	Coding
chr6	26124553	26124574	22	HIST1H2AC	NM_003512	+	26124372	26124918	26124372	26124918	Coding
chr6	26124612	26124773	162	HIST1H2AC	NM_003512	+	26124372	26124918	26124372	26124918	Coding
chr6	26124807	26124893	87	HIST1H2AC	NM_003512	+	26124372	26124918	26124372	26124918	Coding
chr6	26156568	26156579	12	HIST1H1E	NM_005321	+	26156558	26157343	26156558	26157343	5UTR
chr6	26156617	26156650	34	HIST1H1E	NM_005321	+	26156558	26157343	26156558	26157343	Coding
chr6	26156658	26156693	36	HIST1H1E	NM_005321	+	26156558	26157343	26156558	26157343	Coding
chr6	26156713	26156757	45	HIST1H1E	NM_005321	+	26156558	26157343	26156558	26157343	Coding
chr6	26156809	26156854	46	HIST1H1E	NM_005321	+	26156558	26157343	26156558	26157343	Coding
chr6	26156896	26156939	44	HIST1H1E	NM_005321	+	26156558	26157343	26156558	26157343	Coding
chr6	26157034	26157082	49	HIST1H1E	NM_005321	+	26156558	26157343	26156558	26157343	Coding
chr6	26157271	26157306	36	HIST1H1E	NM_005321	+	26156558	26157343	26156558	26157343	Coding
chr6	26158375	26158412	38	HIST1H2BD	NM_138720	+	26158348	26171576	26158348	26158787	Coding
chr6	26158417	26158493	77	HIST1H2BD	NM_138720	+	26158348	26171576	26158348	26158787	Coding
chr6	26158552	26158610	59	HIST1H2BD	NM_138720	+	26158348	26171576	26158348	26158787	Coding
chr6	26158654	26158667	14	HIST1H2BD	NM_138720	+	26158348	26171576	26158348	26158787	Coding
chr6	26158670	26158683	14	HIST1H2BD	NM_138720	+	26158348	26171576	26158348	26158787	Coding
chr6	26158723	26158743	21	HIST1H2BD	NM_138720	+	26158348	26171576	26158348	26158787	Coding
chr6	26158799	26158833	35	HIST1H2BD	NM_138720	+	26158348	26171576	26158348	26158835	3UTR
chr6	26199060	26199101	42	HIST1H2AD	NM_021065	-	26199011	26199471	26199011	26199471	Coding
chr6	26199135	26199154	20	HIST1H2AD	NM_021065	-	26199011	26199471	26199011	26199471	Coding
chr6	26199263	26199346	84	HIST1H2AD	NM_021065	-	26199011	26199471	26199011	26199471	Coding
chr6	26199450	26199501	52	HIST1H2AD	NM_021065	-	26199011	26199471	26199011	26199471	Coding
chr6	26204851	26204887	37	HIST1H4E	NM_003545	+	26204872	26205249	26204872	26205249	Coding
chr6	26204897	26204947	51	HIST1H4E	NM_003545	+	26204872	26205249	26204872	26205249	Coding
chr6	26204960	26205009	50	HIST1H4E	NM_003545	+	26204872	26205249	26204872	26205249	Coding
chr6	26205035	26205083	49	HIST1H4E	NM_003545	+	26204872	26205249	26204872	26205249	Coding
chr6	26205087	26205182	96	HIST1H4E	NM_003545	+	26204872	26205249	26204872	26205249	Coding
chr6	26205202	26205247	46	HIST1H4E	NM_003545	+	26204872	26205249	26204872	26205249	3UTR
chr6	27100182	27100201	20	HIST1H2BJ	NM_021058	-	27100094	27100575	27100094	27100575	Coding
chr6	27100245	27100274	30	HIST1H2BJ	NM_021058	-	27100094	27100575	27100094	27100575	Coding
chr6	27100324	27100413	90	HIST1H2BJ	NM_021058	-	27100094	27100575	27100094	27100575	Coding
chr6	27100435	27100496	62	HIST1H2BJ	NM_021058	-	27100094	27100575	27100094	27100575	Coding
chr6	27100549	27100568	20	HIST1H2BJ	NM_021058	-	27100094	27100575	27100094	27100575	Coding
chr6	27100921	27100941	21	HIST1H2AG	NM_021064	+	27100816	27101314	27100816	27101314	Coding
chr6	27101002	27101087	86	HIST1H2AG	NM_021064	+	27100816	27101314	27100816	27101314	Coding
chr6	27101099	27101135	37	HIST1H2AG	NM_021064	+	27100816	27101314	27100816	27101314	Coding
chr6	27101195	27101214	20	HIST1H2AG	NM_021064	+	27100816	27101314	27100816	27101314	Coding
chr6	27101218	27101263	46	HIST1H2AG	NM_021064	+	27100816	27101314	27100816	27101314	Coding
chr6	27114366	27114407	42	HIST1H2BK	NM_080593	-	27106071	27114637	27114187	27114637	Coding
chr6	27114491	27114544	54	HIST1H2BK	NM_080593	-	27106071	27114637	27114187	27114637	Coding
chr6	27114567	27114599	33	HIST1H2BK	NM_080593	-	27106071	27114637	27114187	27114637	Coding
chr6	27115017	27115040	24	HIST1H2AH	NM_080596	+	27114907	27115346	27114907	27115346	Coding
chr6	27115086	27115137	52	HIST1H2AH	NM_080596	+	27114907	27115346	27114907	27115346	Coding
chr6	27115162	27115172	11	HIST1H2AH	NM_080596	+	27114907	27115346	27114907	27115346	Coding
chr6	27115175	27115189	15	HIST1H2AH	NM_080596	+	27114907	27115346	27114907	27115346	Coding
chr6	27115194	27115213	20	HIST1H2AH	NM_080596	+	27114907	27115346	27114907	27115346	Coding
chr6	27115228	27115288	61	HIST1H2AH	NM_080596	+	27114907	27115346	27114907	27115346	Coding
chr6	27775973	27776006	34	HIST1H2AI	NM_003509	+	27775976	27776445	27775976	27776445	Coding
chr6	27776103	27776126	24	HIST1H2AI	NM_003509	+	27775976	27776445	27775976	27776445	Coding
chr6	27776129	27776217	89	HIST1H2AI	NM_003509	+	27775976	27776445	27775976	27776445	Coding
chr6	27776346	27776443	98	HIST1H2AI	NM_003509	+	27775976	27776445	27775976	27776445	Coding
chr6	27791904	27791939	36	HIST1H4J	NM_021968	+	27791902	27792258	27791902	27792258	Coding
chr6	27791964	27792014	51	HIST1H4J	NM_021968	+	27791902	27792258	27791902	27792258	Coding
chr6	27792017	27792049	33	HIST1H4J	NM_021968	+	27791902	27792258	27791902	27792258	Coding
chr6	27792058	27792096	39	HIST1H4J	NM_021968	+	27791902	27792258	27791902	27792258	Coding
chr6	27792101	27792133	33	HIST1H4J	NM_021968	+	27791902	27792258	27791902	27792258	Coding
chr6	27860524	27860573	50	HIST1H2AM	NM_003514	-	27860476	27860963	27860476	27860963	Coding
chr6	27860644	27860675	32	HIST1H2AM	NM_003514	-	27860476	27860963	27860476	27860963	Coding
chr6	27860710	27860755	46	HIST1H2AM	NM_003514	-	27860476	27860963	27860476	27860963	Coding
chr6	27860929	27860959	31	HIST1H2AM	NM_003514	-	27860476	27860963	27860476	27860963	Coding
chr6	27861249	27861290	42	HIST1H2BO	NM_003527	+	27861202	27861669	27861202	27861669	Coding
chr6	27861302	27861357	56	HIST1H2BO	NM_003527	+	27861202	27861669	27861202	27861669	Coding
chr6	29597519	29597555	37	GABBR1	NM_021904	-	29570004	29600962	--	--	Intron
chr6	29598186	29598208	23	GABBR1	NM_021904	-	29570004	29600962	--	--	Intron
chr6	31500350	31500372	23	ATP6V1G2-DDX39B	NR_037853	-	31497995	31514625	--	--	Intron
chr6	31500485	31500504	20	ATP6V1G2-DDX39B	NR_037853	-	31497995	31514625	--	--	Intron
chr6	31500543	31500567	25	ATP6V1G2-DDX39B	NR_037853	-	31497995	31514625	31500556	31500688	Exon
chr6	31500603	31500688	86	ATP6V1G2-DDX39B	NR_037853	-	31497995	31514625	31500556	31500688	Exon
chr6	31635646	31635670	25	CSNK2B	NM_001320	+	31633656	31637843	31635644	31635747	Coding
chr6	31635670	31635689	20	CSNK2B	NM_001320	+	31633656	31637843	31635644	31635747	Coding
chr6	31635713	31635747	35	CSNK2B	NM_001320	+	31633656	31637843	31635644	31635747	Coding
chr6	31636317	31636333	17	CSNK2B	NM_001320	+	31633656	31637843	31636315	31636431	Coding
chr6	31636367	31636410	44	CSNK2B	NM_001320	+	31633656	31637843	31636315	31636431	Coding
chr6	33243414	33243438	25	RPS18	NM_022551	+	33239851	33244281	--	--	Intron
chr6	33243575	33243660	86	RPS18	NM_022551	+	33239851	33244281	33243573	33243660	Coding
chr6	33243743	33243843	101	RPS18	NM_022551	+	33239851	33244281	33243741	33243843	Coding
chr6	33243954	33244034	81	RPS18	NM_022551	+	33239851	33244281	33243952	33244044	Coding
chr6	33244169	33244182	14	RPS18	NM_022551	+	33239851	33244281	33244167	33244281	Coding
chr6	33244185	33244216	32	RPS18	NM_022551	+	33239851	33244281	33244167	33244281	Coding
chr6	33244219	33244270	52	RPS18	NM_022551	+	33239851	33244281	33244167	33244281	Coding
chr6	33367951	33367980	30	KIFC1	NM_002263	+	33359312	33377699	--	--	Intron
chr6	33368147	33368198	52	KIFC1	NM_002263	+	33359312	33377699	--	--	Intron
chr6	33368219	33368243	25	KIFC1	NM_002263	+	33359312	33377699	--	--	Intron
chr6	33368250	33368274	25	KIFC1	NM_002263	+	33359312	33377699	--	--	Intron
chr6	33706135	33706160	26	IP6K3	NM_054111	-	33689442	33714762	--	--	Intron
chr6	34389512	34389553	42	RPS10	NM_001203245	-	34385230	34393818	34389506	34389584	Coding
chr6	34392119	34392143	25	RPS10	NM_001203245	-	34385230	34393818	--	--	Intron
chr6	34392447	34392488	42	RPS10	NM_001203245	-	34385230	34393818	34392445	34392617	Coding
chr6	34392573	34392617	45	RPS10	NM_001203245	-	34385230	34393818	34392445	34392617	Coding
chr6	34392850	34392938	89	RPS10	NM_001203245	-	34385230	34393818	34392848	34392998	Coding
chr6	34392942	34392998	57	RPS10	NM_001203245	-	34385230	34393818	34392848	34392998	Coding
chr6	34393656	34393679	24	RPS10	NM_001203245	-	34385230	34393818	34393572	34393818	Coding
chr6	34393693	34393730	38	RPS10	NM_001203245	-	34385230	34393818	34393572	34393818	Coding
chr6	34393744	34393768	25	RPS10	NM_001203245	-	34385230	34393818	34393572	34393818	Coding
chr6	34393784	34393807	24	RPS10	NM_001203245	-	34385230	34393818	34393572	34393818	Coding
chr6	34393810	34393839	30	RPS10	NM_001203245	-	34385230	34393818	34393572	34393818	Coding
chr6	35436602	35436650	49	RPL10A	NM_007104	+	35436177	35438558	35436575	35436650	Coding
chr6	35436725	35436746	22	RPL10A	NM_007104	+	35436177	35438558	35436723	35436804	Coding
chr6	35436748	35436823	76	RPL10A	NM_007104	+	35436177	35438558	35436723	35436804	Coding
chr6	35437159	35437180	22	RPL10A	NM_007104	+	35436177	35438558	35437157	35437306	Coding
chr6	35437199	35437306	108	RPL10A	NM_007104	+	35436177	35438558	35437157	35437306	Coding
chr6	35437425	35437446	22	RPL10A	NM_007104	+	35436177	35438558	--	--	Intron
chr6	35437476	35437502	27	RPL10A	NM_007104	+	35436177	35438558	--	--	Intron
chr6	36564544	36564596	53	SRSF3	NM_003017	+	36562089	36572244	36564537	36564745	Coding
chr6	36564607	36564690	84	SRSF3	NM_003017	+	36562089	36572244	36564537	36564745	Coding
chr6	36564701	36564745	45	SRSF3	NM_003017	+	36562089	36572244	36564537	36564745	Coding
chr6	36566627	36566669	43	SRSF3	NM_003017	+	36562089	36572244	36566625	36566760	Coding
chr6	44217115	44217179	65	HSP90AB1	NR_073528	+	44214694	44221625	44217113	44217320	Exon
chr6	44217190	44217245	56	HSP90AB1	NR_073528	+	44214694	44221625	44217113	44217320	Exon
chr6	44217482	44217568	87	HSP90AB1	NR_073528	+	44214694	44221625	44217411	44217571	Exon
chr6	44217772	44217835	64	HSP90AB1	NR_073528	+	44214694	44221625	44217757	44217895	Exon
chr6	44218209	44218249	41	HSP90AB1	NR_073528	+	44214694	44221625	44218027	44218336	Exon
chr6	44218257	44218336	80	HSP90AB1	NR_073528	+	44214694	44221625	44218027	44218336	Exon
chr6	44218784	44218806	23	HSP90AB1	NR_073528	+	44214694	44221625	44218784	44218950	Exon
chr6	44218816	44218837	22	HSP90AB1	NR_073528	+	44214694	44221625	44218784	44218950	Exon
chr6	44218854	44218910	57	HSP90AB1	NR_073528	+	44214694	44221625	44218784	44218950	Exon
chr6	44219156	44219210	55	HSP90AB1	NR_073528	+	44214694	44221625	44219154	44219345	Exon
chr6	44219230	44219250	21	HSP90AB1	NR_073528	+	44214694	44221625	44219154	44219345	Exon
chr6	44219254	44219312	59	HSP90AB1	NR_073528	+	44214694	44221625	44219154	44219345	Exon
chr6	44219321	44219345	25	HSP90AB1	NR_073528	+	44214694	44221625	44219154	44219345	Exon
chr6	44219475	44219531	57	HSP90AB1	NR_073528	+	44214694	44221625	44219473	44219621	Exon
chr6	44219558	44219614	57	HSP90AB1	NR_073528	+	44214694	44221625	44219473	44219621	Exon
chr6	44219824	44219851	28	HSP90AB1	NR_073528	+	44214694	44221625	44219735	44220004	Exon
chr6	44219879	44219933	55	HSP90AB1	NR_073528	+	44214694	44221625	44219735	44220004	Exon
chr6	44219986	44220004	19	HSP90AB1	NR_073528	+	44214694	44221625	44219735	44220004	Exon
chr6	44943734	44943758	25	SUPT3H	NM_003599	-	44794466	45345788	--	--	Intron
chr6	74227244	74227312	69	EEF1A1	NM_001402	-	74225472	74230755	74225472	74227657	3UTR
chr6	74227348	74227421	74	EEF1A1	NM_001402	-	74225472	74230755	74225472	74227657	3UTR
chr6	74227434	74227500	67	EEF1A1	NM_001402	-	74225472	74230755	74225472	74227657	3UTR
chr6	74227555	74227657	103	EEF1A1	NM_001402	-	74225472	74230755	74225472	74227657	Coding
chr6	74227725	74227749	25	EEF1A1	NM_001402	-	74225472	74230755	--	--	Intron
chr6	74227784	74227958	175	EEF1A1	NM_001402	-	74225472	74230755	74227752	74227987	Coding
chr6	74228109	74228170	62	EEF1A1	NM_001402	-	74225472	74230755	74228076	74228333	Coding
chr6	74228173	74228333	161	EEF1A1	NM_001402	-	74225472	74230755	74228076	74228333	Coding
chr6	74228437	74228465	29	EEF1A1	NM_001402	-	74225472	74230755	74228420	74228571	Coding
chr6	74228473	74228579	107	EEF1A1	NM_001402	-	74225472	74230755	74228420	74228571	Coding
chr6	74228656	74228694	39	EEF1A1	NM_001402	-	74225472	74230755	74228654	74228951	Coding
chr6	74228695	74228850	156	EEF1A1	NM_001402	-	74225472	74230755	74228654	74228951	Coding
chr6	74228854	74228951	98	EEF1A1	NM_001402	-	74225472	74230755	74228654	74228951	Coding
chr6	74229061	74229239	179	EEF1A1	NM_001402	-	74225472	74230755	74229059	74229239	Coding
chr6	74229581	74229781	201	EEF1A1	NM_001402	-	74225472	74230755	74229605	74229779	Coding
chr6	74229873	74229913	41	EEF1A1	NM_001402	-	74225472	74230755	--	--	Intron
chr6	76405521	76405566	46	SENP6	NM_001100409	+	76311621	76427994	76405519	76405639	Coding
chr6	76405601	76405639	39	SENP6	NM_001100409	+	76311621	76427994	76405519	76405639	Coding
chr6	79725375	79725434	60	PHIP	NM_017934	-	79644135	79788011	79725346	79725500	Coding
chr6	80715560	80715595	36	TTK	NM_003318	+	80714321	80752244	80715558	80715699	Coding
chr6	86386856	86386890	35	SNHG5	NR_003038	-	86386724	86388451	86386724	86386909	Exon
chr6	86387168	86387210	43	SNHG5	NR_003038	-	86386724	86388451	86387141	86387210	Exon
chr6	86387307	86387331	25	SNHG5\\SNORD50B	NR_003038	-	86386724	86388451	86387306	86387377	Exon
chr6	86387547	86387593	47	SNHG5	NR_003038	-	86386724	86388451	86387512	86387593	Exon
chr6	86387673	86387715	43	SNHG5	NR_003038	-	86386724	86388451	86387671	86387750	Exon
chr6	86387729	86387750	22	SNHG5	NR_003038	-	86386724	86388451	86387671	86387750	Exon
chr6	86387855	86387909	55	SNHG5	NR_003038	-	86386724	86388451	86387853	86387906	Exon
chr6	86387932	86387957	26	SNHG5	NR_003038	-	86386724	86388451	--	--	Intron
chr6	86388107	86388137	31	SNHG5	NR_003038	-	86386724	86388451	--	--	Intron
chr6	86388180	86388211	32	SNHG5	NR_003038	-	86386724	86388451	--	--	Intron
chr6	86388269	86388297	29	SNHG5	NR_003038	-	86386724	86388451	--	--	Intron
chr6	90430907	90430956	50	MDN1	NM_014611	-	90353230	90529442	--	--	Intron
chr6	90431036	90431064	29	MDN1	NM_014611	-	90353230	90529442	--	--	Intron
chr6	94485220	94485246	27	TSG1	NR_015362	+	94416800	94486199	--	--	Intron
chr6	97620613	97620633	21	MIR548H3	NR_031679	-	97537842	97862283	--	--	Intron
chr6	97620773	97620793	21	MIR548H3	NR_031679	-	97537842	97862283	--	--	Intron
chr6	97620940	97620991	52	MIR548H3\\MMS22L	NR_031679	-	97537842	97862283	97620938	97621098	Exon
chr6	102131458	102131476	19	GRIK2	NM_021956	+	101846860	102517958	--	--	Intron
chr6	102131626	102131651	26	GRIK2	NM_021956	+	101846860	102517958	--	--	Intron
chr6	108279091	108279132	42	SEC63	NM_007214	-	108188959	108279482	108279089	108279482	Coding
chr6	108279185	108279265	81	SEC63	NM_007214	-	108188959	108279482	108279089	108279482	Coding
chr6	128290639	128290667	29	PTPRK	NM_002844	-	128289923	128841819	128289923	128291425	3UTR
chr6	128291387	128291425	39	PTPRK	NM_002844	-	128289923	128841819	128289923	128291425	Coding
chr6	132643976	132644009	34	MOXD1	NM_015529	-	132617193	132722664	132643817	132644009	Coding
chr6	132645071	132645095	25	MOXD1	NM_015529	-	132617193	132722664	132645069	132645236	Coding
chr6	132645150	132645171	22	MOXD1	NM_015529	-	132617193	132722664	132645069	132645236	Coding
chr6	133135731	133135752	22	RPS12	NM_001016	+	133135707	133138703	133135707	133135752	5UTR
chr6	133135872	133135921	50	RPS12	NM_001016	+	133135707	133138703	133135870	133135921	Coding
chr6	133136112	133136297	186	RPS12	NM_001016	+	133135707	133138703	133136110	133136227	Coding
chr6	133136321	133136348	28	RPS12	NM_001016	+	133135707	133138703	--	--	Intron
chr6	133136457	133136476	20	RPS12\\SNORD101	NM_001016	+	133135707	133138703	133136445	133136518	Coding
chr6	133136477	133136515	39	RPS12\\SNORD101	NM_001016	+	133135707	133138703	133136445	133136518	Coding
chr6	133137945	133137965	21	RPS12\\SNORD100	NM_001016	+	133135707	133138703	133137940	133138016	Coding
chr6	133137985	133138011	27	RPS12\\SNORD100	NM_001016	+	133135707	133138703	133137940	133138016	Coding
chr6	133138100	133138200	101	RPS12	NM_001016	+	133135707	133138703	133138098	133138200	Coding
chr6	133138434	133138487	54	RPS12\\SNORA33	NM_001016	+	133135707	133138703	133138357	133138490	Coding
chr6	133138617	133138700	84	RPS12	NM_001016	+	133135707	133138703	133138618	133138703	Coding
chr6	138655373	138655399	27	KIAA1244	NM_020340	+	138483052	138665800	138655106	138656325	Coding
chr6	144416089	144416125	37	SF3B5	NM_031287	-	144416017	144416754	144416017	144416754	3UTR
chr6	144416173	144416210	38	SF3B5	NM_031287	-	144416017	144416754	144416017	144416754	3UTR
chr6	144416361	144416402	42	SF3B5	NM_031287	-	144416017	144416754	144416017	144416754	Coding
chr6	144416413	144416436	24	SF3B5	NM_031287	-	144416017	144416754	144416017	144416754	Coding
chr6	144416486	144416505	20	SF3B5	NM_031287	-	144416017	144416754	144416017	144416754	Coding
chr6	144416582	144416616	35	SF3B5	NM_031287	-	144416017	144416754	144416017	144416754	Coding
chr6	144416627	144416681	55	SF3B5	NM_031287	-	144416017	144416754	144416017	144416754	Coding
chr6	151420675	151420727	53	MTHFD1L	NM_001242768	+	151187468	151423023	--	--	Intron
chr6	151420900	151420937	38	MTHFD1L	NM_001242768	+	151187468	151423023	--	--	Intron
chr6	151420950	151421021	72	MTHFD1L	NM_001242768	+	151187468	151423023	--	--	Intron
chr6	159058341	159058368	28	DYNLT1	NM_006519	-	159057506	159065804	--	--	Intron
chr6	159058840	159058912	73	DYNLT1	NM_006519	-	159057506	159065804	159058802	159058926	Coding
chr7	2102744	2102767	24	MAD1L1	NM_003550	-	1855427	2272583	--	--	Intron
chr7	16823308	16823354	47	TSPAN13	NM_014399	+	16793350	16824161	16823041	16824161	3UTR
chr7	20867046	20867094	49	RPL23P8	NR_026673	+	20866916	20867439	20866916	20867439	Exon
chr7	20867278	20867335	58	RPL23P8	NR_026673	+	20866916	20867439	20866916	20867439	Exon
chr7	23561378	23561397	20	TRA2A	NM_013293	-	23544400	23571656	23561325	23561459	Coding
chr7	23561616	23561646	31	TRA2A	NM_013293	-	23544400	23571656	--	--	Intron
chr7	23561710	23561733	24	TRA2A	NM_013293	-	23544400	23571656	--	--	Intron
chr7	23561751	23561885	135	TRA2A	NM_013293	-	23544400	23571656	--	--	Intron
chr7	23561972	23561993	22	TRA2A	NM_013293	-	23544400	23571656	--	--	Intron
chr7	23562029	23562048	20	TRA2A	NM_013293	-	23544400	23571656	--	--	Intron
chr7	26235469	26235495	27	HNRNPA2B1	NM_002137	-	26229555	26240413	26235466	26235529	Coding
chr7	26235503	26235529	27	HNRNPA2B1	NM_002137	-	26229555	26240413	26235466	26235529	Coding
chr7	26236022	26236068	47	HNRNPA2B1	NM_002137	-	26229555	26240413	26236020	26236101	Coding
chr7	26236178	26236209	32	HNRNPA2B1	NM_002137	-	26229555	26240413	26236176	26236278	Coding
chr7	26236220	26236242	23	HNRNPA2B1	NM_002137	-	26229555	26240413	26236176	26236278	Coding
chr7	26236462	26236521	60	HNRNPA2B1	NM_002137	-	26229555	26240413	26236426	26236637	Coding
chr7	26236596	26236637	42	HNRNPA2B1	NM_002137	-	26229555	26240413	26236426	26236637	Coding
chr7	26236805	26236827	23	HNRNPA2B1	NM_002137	-	26229555	26240413	--	--	Intron
chr7	26236870	26236902	33	HNRNPA2B1	NM_002137	-	26229555	26240413	--	--	Intron
chr7	26236936	26236962	27	HNRNPA2B1	NM_002137	-	26229555	26240413	26236934	26237081	Coding
chr7	26236986	26237008	23	HNRNPA2B1	NM_002137	-	26229555	26240413	26236934	26237081	Coding
chr7	26237453	26237486	34	HNRNPA2B1	NM_002137	-	26229555	26240413	26237450	26237486	Coding
chr7	26237566	26237585	20	HNRNPA2B1	NM_002137	-	26229555	26240413	--	--	Intron
chr7	26237783	26237797	15	HNRNPA2B1	NM_002137	-	26229555	26240413	--	--	Intron
chr7	30639577	30639625	49	GARS	NM_002047	+	30634180	30673648	30639562	30639665	Coding
chr7	30640077	30640117	41	GARS	NM_002047	+	30634180	30673648	--	--	Intron
chr7	44507499	44507555	57	NUDCD3	NM_015332	-	44421964	44530385	--	--	Intron
chr7	44507584	44507609	26	NUDCD3	NM_015332	-	44421964	44530385	--	--	Intron
chr7	44507624	44507666	43	NUDCD3	NM_015332	-	44421964	44530385	--	--	Intron
chr7	44507743	44507771	29	NUDCD3	NM_015332	-	44421964	44530385	--	--	Intron
chr7	44838348	44838388	41	PPIA	NM_021130	+	44836240	44842716	--	--	Intron
chr7	44838486	44838503	18	PPIA	NM_021130	+	44836240	44842716	--	--	Intron
chr7	44838847	44838876	30	PPIA	NM_021130	+	44836240	44842716	44838845	44838876	Coding
chr7	44838992	44839045	54	PPIA	NM_021130	+	44836240	44842716	44838990	44839079	Coding
chr7	44839323	44839385	63	PPIA	NM_021130	+	44836240	44842716	44839300	44839473	Coding
chr7	44839410	44839429	20	PPIA	NM_021130	+	44836240	44842716	44839300	44839473	Coding
chr7	44839434	44839473	40	PPIA	NM_021130	+	44836240	44842716	44839300	44839473	Coding
chr7	44840899	44840926	28	PPIA	NM_021130	+	44836240	44842716	44840885	44842716	Coding
chr7	44840990	44841151	162	PPIA	NM_021130	+	44836240	44842716	44840885	44842716	Coding
chr7	44841172	44841196	25	PPIA	NM_021130	+	44836240	44842716	44840885	44842716	3UTR
chr7	49926467	49926489	23	VWC2	NM_198570	+	49813256	49952138	--	--	Intron
chr7	50660297	50660375	79	GRB10	NM_005311	-	50657759	50800050	50657759	50660795	3UTR
chr7	50660387	50660414	28	GRB10	NM_005311	-	50657759	50800050	50657759	50660795	3UTR
chr7	50660440	50660485	46	GRB10	NM_005311	-	50657759	50800050	50657759	50660795	3UTR
chr7	50660489	50660555	67	GRB10	NM_005311	-	50657759	50800050	50657759	50660795	3UTR
chr7	50660648	50660673	26	GRB10	NM_005311	-	50657759	50800050	50657759	50660795	Coding
chr7	50660749	50660795	47	GRB10	NM_005311	-	50657759	50800050	50657759	50660795	Coding
chr7	54823473	54823521	49	SEC61G	NM_014302	-	54819939	54826939	54823471	54823574	Coding
chr7	54823549	54823574	26	SEC61G	NM_014302	-	54819939	54826939	54823471	54823574	Coding
chr7	54825189	54825273	85	SEC61G	NM_014302	-	54819939	54826939	54825187	54825287	Coding
chr7	54825276	54825287	12	SEC61G	NM_014302	-	54819939	54826939	54825187	54825287	Coding
chr7	56155527	56155552	26	PHKG1	NM_006213	-	56147975	56160689	--	--	Intron
chr7	72609677	72609708	32	GTF2IP1	NR_002206	+	72569025	72621336	72609675	72609741	Exon
chr7	72609994	72610010	17	GTF2IP1	NR_002206	+	72569025	72621336	72609918	72610102	Exon
chr7	72610013	72610082	70	GTF2IP1	NR_002206	+	72569025	72621336	72609918	72610102	Exon
chr7	74114673	74114736	64	GTF2I	NM_001163636	+	74072029	74175022	74114576	74114760	Coding
chr7	74163363	74163394	32	GTF2I	NM_001163636	+	74072029	74175022	74163361	74163427	Coding
chr7	74163718	74163768	51	GTF2I	NM_001163636	+	74072029	74175022	74163604	74163788	Coding
chr7	86986478	86986504	27	CROT	NM_021151	+	86974950	87029112	--	--	Intron
chr7	91622253	91622325	73	AKAP9	NM_005751	+	91570188	91739987	91622198	91622369	Coding
chr7	97482375	97482396	22	ASNS	NM_133436	-	97481428	97501477	97482371	97482527	Coding
chr7	97482434	97482472	39	ASNS	NM_133436	-	97481428	97501477	97482371	97482527	Coding
chr7	97482494	97482529	36	ASNS	NM_133436	-	97481428	97501477	97482371	97482527	Coding
chr7	97482618	97482633	16	ASNS	NM_133436	-	97481428	97501477	97482616	97482698	Coding
chr7	97482682	97482698	17	ASNS	NM_133436	-	97481428	97501477	97482616	97482698	Coding
chr7	106964938	106964966	29	COG5	NM_001161520	-	106848297	107204959	106964884	106964966	Coding
chr7	108150670	108150681	12	PNPLA8	NM_001256008	-	108110865	108166762	--	--	Intron
chr7	108150769	108150788	20	PNPLA8	NM_001256008	-	108110865	108166762	--	--	Intron
chr7	108150851	108150917	67	PNPLA8	NM_001256008	-	108110865	108166762	--	--	Intron
chr7	108151029	108151048	20	PNPLA8	NM_001256008	-	108110865	108166762	--	--	Intron
chr7	108151068	108151095	28	PNPLA8	NM_001256008	-	108110865	108166762	--	--	Intron
chr7	128095843	128095866	24	--	--	--	--	--	--	--	Promoter
chr7	132719468	132719487	20	CHCHD3	NM_017812	-	132469622	132766828	--	--	Intron
chr7	132719495	132719517	23	CHCHD3	NM_017812	-	132469622	132766828	--	--	Intron
chr7	132719626	132719657	32	CHCHD3	NM_017812	-	132469622	132766828	--	--	Intron
chr7	132719678	132719755	78	CHCHD3	NM_017812	-	132469622	132766828	--	--	Intron
chr7	132719759	132719782	24	CHCHD3	NM_017812	-	132469622	132766828	--	--	Intron
chr7	132719857	132719889	33	CHCHD3	NM_017812	-	132469622	132766828	--	--	Intron
chr7	132719967	132719988	22	CHCHD3	NM_017812	-	132469622	132766828	--	--	Intron
chr7	132720163	132720190	28	CHCHD3	NM_017812	-	132469622	132766828	--	--	Intron
chr7	132720197	132720238	42	CHCHD3	NM_017812	-	132469622	132766828	--	--	Intron
chr7	132720279	132720320	42	CHCHD3	NM_017812	-	132469622	132766828	--	--	Intron
chr7	132720464	132720483	20	CHCHD3	NM_017812	-	132469622	132766828	--	--	Intron
chr7	132720615	132720688	74	CHCHD3	NM_017812	-	132469622	132766828	--	--	Intron
chr7	134936338	134936361	24	STRA8	NM_182489	+	134916730	134943244	--	--	Intron
chr7	137198583	137198607	25	DGKI	NM_004717	-	137074384	137531609	--	--	Intron
chr7	137198611	137198850	240	DGKI	NM_004717	-	137074384	137531609	--	--	Intron
chr7	137198862	137198955	94	DGKI	NM_004717	-	137074384	137531609	--	--	Intron
chr7	138265249	138265268	20	TRIM24	NM_003852	+	138145078	138270332	--	--	Intron
chr7	138265636	138265687	52	TRIM24	NM_003852	+	138145078	138270332	--	--	Intron
chr7	139025278	139025300	23	C7orf55	NR_073058	+	139025195	139031065	139025195	139025365	Exon
chr7	139025325	139025351	27	C7orf55	NR_073058	+	139025195	139031065	139025195	139025365	Exon
chr7	142373974	142374015	42	--	--	--	--	--	--	--	Promoter
chr7	142374355	142374367	13	MTRNR2L6	NM_001190487	+	142374130	142375525	142374130	142375525	5UTR
chr7	144371404	144371429	26	TPK1	NM_022445	-	144149033	144533146	--	--	Intron
chr7	148427085	148427122	38	CUL1	NM_003592	+	148395932	148498202	148427053	148427354	5UTR
chr7	148427140	148427171	32	CUL1	NM_003592	+	148395932	148498202	148427053	148427354	5UTR
chr7	148427209	148427235	27	CUL1	NM_003592	+	148395932	148498202	148427053	148427354	Coding
chr7	148427238	148427269	32	CUL1	NM_003592	+	148395932	148498202	148427053	148427354	Coding
chr7	148427313	148427326	14	CUL1	NM_003592	+	148395932	148498202	148427053	148427354	Coding
chr7	148427329	148427354	26	CUL1	NM_003592	+	148395932	148498202	148427053	148427354	Coding
chr7	148725414	148725436	23	PDIA4	NM_004911	-	148700153	148725782	148725412	148725782	Coding
chr7	148725549	148725586	38	PDIA4	NM_004911	-	148700153	148725782	148725412	148725782	Coding
chr7	158485559	158485590	32	NCAPG2	NM_017760	-	158424002	158497520	158485533	158485648	Coding
chr7	158486002	158486023	22	NCAPG2	NM_017760	-	158424002	158497520	158486000	158486189	Coding
chr7	158486102	158486149	48	NCAPG2	NM_017760	-	158424002	158497520	158486000	158486189	Coding
chr7	158486159	158486189	31	NCAPG2	NM_017760	-	158424002	158497520	158486000	158486189	Coding
chr8	17401137	17401196	60	SLC7A2	NM_003046	+	17396285	17428077	17400826	17401224	Coding
chr8	17871489	17871545	57	PCM1	NM_006197	+	17780365	17887457	17871472	17871545	Coding
chr8	17872219	17872237	19	PCM1	NM_006197	+	17780365	17887457	17872092	17872349	Coding
chr8	24774759	24774793	35	NEFM	NM_001105541	+	24772454	24776606	24774573	24776606	Coding
chr8	24775184	24775206	23	NEFM	NM_001105541	+	24772454	24776606	24774573	24776606	Coding
chr8	33370521	33370533	13	TTI2	NM_001102401	-	33356026	33370703	33369484	33370703	Coding
chr8	37914618	37914662	45	EIF4EBP1	NM_004095	+	37888019	37917883	37914598	37914778	Coding
chr8	37914710	37914750	41	EIF4EBP1	NM_004095	+	37888019	37917883	37914598	37914778	Coding
chr8	42196062	42196118	57	POLB	NM_002690	+	42195972	42229331	42195972	42196203	5UTR
chr8	42196129	42196146	18	POLB	NM_002690	+	42195972	42229331	42195972	42196203	Coding
chr8	48716025	48716041	17	PRKDC	NM_006904	-	48685668	48872743	48715866	48716041	Coding
chr8	48719699	48719733	35	PRKDC	NM_006904	-	48685668	48872743	48719697	48719887	Coding
chr8	48719798	48719822	25	PRKDC	NM_006904	-	48685668	48872743	48719697	48719887	Coding
chr8	48777153	48777206	54	PRKDC	NM_006904	-	48685668	48872743	48777116	48777324	Coding
chr8	48815130	48815148	19	PRKDC	NM_006904	-	48685668	48872743	48815128	48815355	Coding
chr8	48815234	48815255	22	PRKDC	NM_006904	-	48685668	48872743	48815128	48815355	Coding
chr8	48815331	48815355	25	PRKDC	NM_006904	-	48685668	48872743	48815128	48815355	Coding
chr8	48817430	48817466	37	PRKDC	NM_006904	-	48685668	48872743	48817428	48817536	Coding
chr8	56985379	56985399	21	RPS20	NM_001023	-	56985367	56987140	56985367	56985831	3UTR
chr8	56985660	56985685	26	RPS20	NM_001023	-	56985367	56987140	56985367	56985831	Coding
chr8	56985712	56985786	75	RPS20	NM_001023	-	56985367	56987140	56985367	56985831	Coding
chr8	56986255	56986327	73	RPS20	NM_001023	-	56985367	56987140	56986253	56986327	Coding
chr8	56986620	56986718	99	RPS20	NM_001023	-	56985367	56987140	56986618	56986718	Coding
chr8	56986815	56986834	20	RPS20	NM_001023	-	56985367	56987140	--	--	Intron
chr8	56986941	56987057	117	RPS20	NM_001023	-	56985367	56987140	56986939	56987140	Coding
chr8	74204115	74204145	31	RPL7	NM_000971	-	74202873	74205869	74204007	74204145	Coding
chr8	74204486	74204591	106	RPL7	NM_000971	-	74202873	74205869	74204473	74204640	Coding
chr8	74204836	74204875	40	RPL7	NM_000971	-	74202873	74205869	--	--	Intron
chr8	74204925	74204996	72	RPL7	NM_000971	-	74202873	74205869	74204923	74205032	Coding
chr8	82626244	82626274	31	ZFAND1	NM_001170797	-	82615148	82633539	82626152	82626274	Coding
chr8	82627047	82627085	39	ZFAND1	NM_001170797	-	82615148	82633539	82627038	82627130	Coding
chr8	82627223	82627242	20	ZFAND1	NM_001170797	-	82615148	82633539	82627221	82627349	Coding
chr8	95904282	95904323	42	CCNE2	NM_057749	-	95892452	95907482	--	--	Intron
chr8	97243225	97243356	132	UQCRB	NM_001199975	-	97238903	97247862	97238903	97243360	Coding
chr8	97243476	97243491	16	UQCRB	NM_001199975	-	97238903	97247862	97243453	97243743	Coding
chr8	97244015	97244073	59	UQCRB	NM_001199975	-	97238903	97247862	97244001	97244168	Coding
chr8	97244088	97244168	81	UQCRB	NM_001199975	-	97238903	97247862	97244001	97244168	Coding
chr8	97745583	97745607	25	CPQ	NM_016134	+	97657498	98155722	--	--	Intron
chr8	98737223	98737265	43	MTDH	NM_178812	+	98656406	98742488	98736827	98742488	3UTR
chr8	98737333	98737361	29	MTDH	NM_178812	+	98656406	98742488	98736827	98742488	3UTR
chr8	98737770	98737835	66	MTDH	NM_178812	+	98656406	98742488	98736827	98742488	3UTR
chr8	98738013	98738062	50	MTDH	NM_178812	+	98656406	98742488	98736827	98742488	3UTR
chr8	98738167	98738188	22	MTDH	NM_178812	+	98656406	98742488	98736827	98742488	3UTR
chr8	98738210	98738262	53	MTDH	NM_178812	+	98656406	98742488	98736827	98742488	3UTR
chr8	98738334	98738354	21	MTDH	NM_178812	+	98656406	98742488	98736827	98742488	3UTR
chr8	98738567	98738599	33	MTDH	NM_178812	+	98656406	98742488	98736827	98742488	3UTR
chr8	98788046	98788073	28	LAPTM4B	NM_018407	+	98787808	98864830	98787808	98788336	Coding
chr8	98788197	98788276	80	LAPTM4B	NM_018407	+	98787808	98864830	98787808	98788336	Coding
chr8	99054874	99054956	83	RPL30	NM_000989	-	99053937	99057818	99054872	99055003	Coding
chr8	99054993	99055003	11	RPL30	NM_000989	-	99053937	99057818	99054872	99055003	Coding
chr8	99057172	99057262	91	RPL30	NM_000989	-	99053937	99057818	99057170	99057316	Coding
chr8	99057268	99057316	49	RPL30	NM_000989	-	99053937	99057818	99057170	99057316	Coding
chr8	99057503	99057527	25	RPL30	NM_000989	-	99053937	99057818	--	--	Intron
chr8	99057576	99057624	49	RPL30	NM_000989	-	99053937	99057818	99057574	99057627	Coding
chr8	99057737	99057764	28	RPL30	NM_000989	-	99053937	99057818	99057735	99057818	Coding
chr8	101727727	101727815	89	PABPC1	NM_002568	-	101715143	101734315	101727689	101727829	Coding
chr8	101730008	101730073	66	PABPC1	NM_002568	-	101715143	101734315	101730000	101730116	Coding
chr8	101730077	101730096	20	PABPC1	NM_002568	-	101715143	101734315	101730000	101730116	Coding
chr8	101730271	101730300	30	PABPC1	NM_002568	-	101715143	101734315	--	--	Intron
chr8	101730316	101730326	11	PABPC1	NM_002568	-	101715143	101734315	101730314	101730508	Coding
chr8	101730376	101730430	55	PABPC1	NM_002568	-	101715143	101734315	101730314	101730508	Coding
chr8	101730490	101730508	19	PABPC1	NM_002568	-	101715143	101734315	101730314	101730508	Coding
chr8	101733620	101733667	48	PABPC1	NM_002568	-	101715143	101734315	101733618	101734315	Coding
chr8	101733672	101733756	85	PABPC1	NM_002568	-	101715143	101734315	101733618	101734315	Coding
chr8	101733805	101733824	20	PABPC1	NM_002568	-	101715143	101734315	101733618	101734315	Coding
chr8	101733844	101733929	86	PABPC1	NM_002568	-	101715143	101734315	101733618	101734315	Coding
chr8	101733975	101733996	22	PABPC1	NM_002568	-	101715143	101734315	101733618	101734315	Coding
chr8	101734268	101734297	30	PABPC1	NM_002568	-	101715143	101734315	101733618	101734315	Coding
chr8	102958165	102958191	27	NCALD	NM_001040628	-	102698769	103136562	--	--	Intron
chr8	103373824	103373854	31	UBR5	NM_015902	-	103264501	103424917	103373809	103373854	Coding
chr8	103374060	103374081	22	UBR5	NM_015902	-	103264501	103424917	--	--	Intron
chr8	104780349	104780368	20	RIMS2	NM_001100117	+	104512975	105266656	--	--	Intron
chr8	104780510	104780530	21	RIMS2	NM_001100117	+	104512975	105266656	--	--	Intron
chr8	104780756	104780795	40	RIMS2	NM_001100117	+	104512975	105266656	--	--	Intron
chr8	104780998	104781032	35	RIMS2	NM_001100117	+	104512975	105266656	--	--	Intron
chr8	113975610	113975634	25	CSMD3	NM_052900	-	113235158	114449242	--	--	Intron
chr8	114032714	114032727	14	CSMD3	NM_052900	-	113235158	114449242	--	--	Intron
chr8	114033658	114033686	29	CSMD3	NM_052900	-	113235158	114449242	--	--	Intron
chr8	117875472	117875521	50	RAD21	NM_006265	-	117858172	117887105	117875368	117875498	Coding
chr8	146015170	146015286	117	RPL8	NM_000973	-	146015153	146017805	146015153	146015347	Coding
chr8	146015741	146015839	99	RPL8	NM_000973	-	146015153	146017805	146015739	146015855	Coding
chr8	146016202	146016223	22	RPL8	NM_000973	-	146015153	146017805	--	--	Intron
chr8	146016697	146016770	74	RPL8	NM_000973	-	146015153	146017805	146016661	146016880	Coding
chr8	146016773	146016828	56	RPL8	NM_000973	-	146015153	146017805	146016661	146016880	Coding
chr8	146017159	146017176	18	RPL8	NM_000973	-	146015153	146017805	146017157	146017299	Coding
chr8	146017182	146017201	20	RPL8	NM_000973	-	146015153	146017805	146017157	146017299	Coding
chr8	146017211	146017241	31	RPL8	NM_000973	-	146015153	146017805	146017157	146017299	Coding
chr8	146017259	146017299	41	RPL8	NM_000973	-	146015153	146017805	146017157	146017299	Coding
chr8	146017378	146017402	25	RPL8	NM_000973	-	146015153	146017805	146017376	146017525	Coding
chr8	146017455	146017527	73	RPL8	NM_000973	-	146015153	146017805	146017376	146017525	Coding
chr8	146017661	146017680	20	RPL8	NM_000973	-	146015153	146017805	146017629	146017729	Coding
chr8	146017752	146017779	28	RPL8	NM_000973	-	146015153	146017805	146017750	146017805	Coding
chr9	2073254	2073324	71	SMARCA2	NM_139045	+	2015341	2193623	2073211	2073342	Coding
chr9	2827344	2827373	30	KIAA0020	NM_014878	-	2804154	2844130	--	--	Intron
chr9	15471909	15471955	47	PSIP1	NM_001128217	-	15464064	15511003	--	--	Intron
chr9	15472631	15472665	35	PSIP1	NM_001128217	-	15464064	15511003	15472629	15472748	Coding
chr9	15472682	15472723	42	PSIP1	NM_001128217	-	15464064	15511003	15472629	15472748	Coding
chr9	19376255	19376316	62	RPS6	NM_001010	-	19376253	19380235	19376253	19376386	Coding
chr9	19376322	19376386	65	RPS6	NM_001010	-	19376253	19380235	19376253	19376386	Coding
chr9	19376493	19376560	68	RPS6	NM_001010	-	19376253	19380235	19376491	19376649	Coding
chr9	19376561	19376649	89	RPS6	NM_001010	-	19376253	19380235	19376491	19376649	Coding
chr9	19378035	19378064	30	RPS6	NM_001010	-	19376253	19380235	--	--	Intron
chr9	19378367	19378515	149	RPS6	NM_001010	-	19376253	19380235	19378365	19378512	Coding
chr9	19378720	19378765	46	RPS6	NM_001010	-	19376253	19380235	19378705	19378916	Coding
chr9	19378769	19378806	38	RPS6	NM_001010	-	19376253	19380235	19378705	19378916	Coding
chr9	19378848	19378868	21	RPS6	NM_001010	-	19376253	19380235	19378705	19378916	Coding
chr9	19378881	19378916	36	RPS6	NM_001010	-	19376253	19380235	19378705	19378916	Coding
chr9	19378960	19378981	22	RPS6	NM_001010	-	19376253	19380235	--	--	Intron
chr9	19379372	19379391	20	RPS6	NM_001010	-	19376253	19380235	--	--	Intron
chr9	19379430	19379449	20	RPS6	NM_001010	-	19376253	19380235	--	--	Intron
chr9	19379486	19379530	45	RPS6	NM_001010	-	19376253	19380235	19379484	19379616	Coding
chr9	19379559	19379616	58	RPS6	NM_001010	-	19376253	19380235	19379484	19379616	Coding
chr9	19424789	19424812	24	ACER2	NM_001010887	+	19408924	19452500	19424697	19424839	Coding
chr9	33030439	33030525	87	DNAJA1	NM_001539	+	33025208	33039062	33030437	33030665	Coding
chr9	33030612	33030653	42	DNAJA1	NM_001539	+	33025208	33039062	33030437	33030665	Coding
chr9	34634753	34634779	27	SIGMAR1	NM_147157	-	34634718	34637768	34634718	34635855	3UTR
chr9	34635003	34635037	35	SIGMAR1	NM_147157	-	34634718	34637768	34634718	34635855	3UTR
chr9	34635296	34635319	24	SIGMAR1	NM_147157	-	34634718	34637768	34634718	34635855	3UTR
chr9	34635409	34635430	22	SIGMAR1	NM_147157	-	34634718	34637768	34634718	34635855	3UTR
chr9	34635446	34635483	38	SIGMAR1	NM_147157	-	34634718	34637768	34634718	34635855	3UTR
chr9	34635553	34635572	20	SIGMAR1	NM_147157	-	34634718	34637768	34634718	34635855	3UTR
chr9	34635586	34635626	41	SIGMAR1	NM_147157	-	34634718	34637768	34634718	34635855	3UTR
chr9	34635657	34635671	15	SIGMAR1	NM_147157	-	34634718	34637768	34634718	34635855	Coding
chr9	34635674	34635693	20	SIGMAR1	NM_147157	-	34634718	34637768	34634718	34635855	Coding
chr9	36579676	36579701	26	MELK	NM_001256693	+	36572858	36677680	--	--	Intron
chr9	79013567	79013577	11	RPSAP9	NR_026890	+	79013514	79014954	79013514	79014954	Exon
chr9	79013686	79013725	40	RPSAP9	NR_026890	+	79013514	79014954	79013514	79014954	Exon
chr9	79013769	79013800	32	RPSAP9	NR_026890	+	79013514	79014954	79013514	79014954	Exon
chr9	79013868	79013900	33	RPSAP9	NR_026890	+	79013514	79014954	79013514	79014954	Exon
chr9	79014006	79014039	34	RPSAP9	NR_026890	+	79013514	79014954	79013514	79014954	Exon
chr9	79014076	79014088	13	RPSAP9	NR_026890	+	79013514	79014954	79013514	79014954	Exon
chr9	79014155	79014166	12	RPSAP9	NR_026890	+	79013514	79014954	79013514	79014954	Exon
chr9	79014287	79014314	28	RPSAP9	NR_026890	+	79013514	79014954	79013514	79014954	Exon
chr9	79014496	79014523	28	RPSAP9	NR_026890	+	79013514	79014954	79013514	79014954	Exon
chr9	79842308	79842348	41	VPS13A	NM_001018038	+	79792360	79997921	79842306	79842401	Coding
chr9	79933336	79933386	51	VPS13A	NM_001018038	+	79792360	79997921	79933150	79933507	Coding
chr9	88272446	88272501	56	AGTPBP1	NM_015239	-	88161453	88356944	88272349	88272558	Coding
chr9	88272509	88272554	46	AGTPBP1	NM_015239	-	88161453	88356944	88272349	88272558	Coding
chr9	88642197	88642221	25	GOLM1	NM_016548	-	88641057	88714510	88641057	88642808	3UTR
chr9	88642466	88642489	24	GOLM1	NM_016548	-	88641057	88714510	88641057	88642808	3UTR
chr9	88642575	88642595	21	GOLM1	NM_016548	-	88641057	88714510	88641057	88642808	3UTR
chr9	88642693	88642713	21	GOLM1	NM_016548	-	88641057	88714510	88641057	88642808	3UTR
chr9	88642726	88642770	45	GOLM1	NM_016548	-	88641057	88714510	88641057	88642808	Coding
chr9	90140215	90140262	48	DAPK1	NM_004938	+	90112755	90323549	--	--	Intron
chr9	90140296	90140340	45	DAPK1	NM_004938	+	90112755	90323549	--	--	Intron
chr9	90140356	90140389	34	DAPK1	NM_004938	+	90112755	90323549	--	--	Intron
chr9	95030521	95030582	62	IARS	NM_002161	-	94972489	95056038	95030455	95030582	Coding
chr9	95048832	95048900	69	IARS	NM_002161	-	94972489	95056038	95048817	95048900	Coding
chr9	95050074	95050104	31	IARS	NM_002161	-	94972489	95056038	95050072	95050192	Coding
chr9	95050119	95050192	74	IARS	NM_002161	-	94972489	95056038	95050072	95050192	Coding
chr9	95050409	95050461	53	IARS	NM_002161	-	94972489	95056038	95050407	95050564	Coding
chr9	95050497	95050534	38	IARS	NM_002161	-	94972489	95056038	95050407	95050564	Coding
chr9	100760848	100760879	32	ANP32B	NM_006401	+	100745488	100778224	100760837	100760960	Coding
chr9	100760883	100760905	23	ANP32B	NM_006401	+	100745488	100778224	100760837	100760960	Coding
chr9	100760916	100760990	75	ANP32B	NM_006401	+	100745488	100778224	100760837	100760960	Coding
chr9	100767246	100767293	48	ANP32B	NM_006401	+	100745488	100778224	100767245	100767435	Coding
chr9	100767298	100767317	20	ANP32B	NM_006401	+	100745488	100778224	100767245	100767435	Coding
chr9	100767341	100767398	58	ANP32B	NM_006401	+	100745488	100778224	100767245	100767435	Coding
chr9	100767402	100767423	22	ANP32B	NM_006401	+	100745488	100778224	100767245	100767435	Coding
chr9	100774704	100774754	51	ANP32B	NM_006401	+	100745488	100778224	100774702	100774754	Coding
chr9	100777838	100777863	26	ANP32B	NM_006401	+	100745488	100778224	100777645	100778224	3UTR
chr9	100777881	100777900	20	ANP32B	NM_006401	+	100745488	100778224	100777645	100778224	3UTR
chr9	100777965	100777985	21	ANP32B	NM_006401	+	100745488	100778224	100777645	100778224	3UTR
chr9	100778008	100778028	21	ANP32B	NM_006401	+	100745488	100778224	100777645	100778224	3UTR
chr9	100778049	100778069	21	ANP32B	NM_006401	+	100745488	100778224	100777645	100778224	3UTR
chr9	100778072	100778089	18	ANP32B	NM_006401	+	100745488	100778224	100777645	100778224	3UTR
chr9	110062423	110062468	46	RAD23B	NM_002874	+	110045516	110094475	110062421	110062503	Coding
chr9	110081049	110081127	79	RAD23B	NM_002874	+	110045516	110094475	110081032	110081160	Coding
chr9	113013667	113013742	76	TXN	NM_003329	-	113006091	113018920	113013637	113013742	Coding
chr9	113238329	113238354	26	SVEP1	NM_153366	-	113127528	113342160	--	--	Intron
chr9	114124174	114124224	51	KIAA0368	NM_001080398	-	114122972	114247025	114122972	114124449	3UTR
chr9	114124286	114124310	25	KIAA0368	NM_001080398	-	114122972	114247025	114122972	114124449	Coding
chr9	114124319	114124362	44	KIAA0368	NM_001080398	-	114122972	114247025	114122972	114124449	Coding
chr9	114124411	114124440	30	KIAA0368	NM_001080398	-	114122972	114247025	114122972	114124449	Coding
chr9	114131316	114131334	19	KIAA0368	NM_001080398	-	114122972	114247025	114131314	114131453	Coding
chr9	114131382	114131453	72	KIAA0368	NM_001080398	-	114122972	114247025	114131314	114131453	Coding
chr9	114131515	114131536	22	KIAA0368	NM_001080398	-	114122972	114247025	--	--	Intron
chr9	117112661	117112687	27	AKNA	NM_030767	-	117096432	117156685	--	--	Intron
chr9	119942986	119943050	65	ASTN2	NM_014010	-	119187503	120177317	--	--	Intron
chr9	124231083	124231109	27	GGTA1P	NR_003191	-	124217318	124262306	--	--	Intron
chr9	127107289	127107313	25	NEK6	NM_001166169	+	127054698	127114719	--	--	Intron
chr9	127620164	127620235	72	RPL35	NM_007209	-	127620157	127624240	127620157	127620346	Coding
chr9	127620239	127620340	102	RPL35	NM_007209	-	127620157	127624240	127620157	127620346	Coding
chr9	127623706	127623727	22	RPL35	NM_007209	-	127620157	127624240	127623697	127623834	Coding
chr9	127623733	127623855	123	RPL35	NM_007209	-	127620157	127624240	127623697	127623834	Coding
chr9	127624077	127624104	28	RPL35	NM_007209	-	127620157	127624240	--	--	Intron
chr9	127624190	127624214	25	RPL35	NM_007209	-	127620157	127624240	127624188	127624240	Coding
chr9	127998625	127998657	33	HSPA5	NM_005347	-	127997126	128003666	127997126	127999433	3UTR
chr9	127998700	127998733	34	HSPA5	NM_005347	-	127997126	128003666	127997126	127999433	3UTR
chr9	127998746	127998832	87	HSPA5	NM_005347	-	127997126	128003666	127997126	127999433	3UTR
chr9	127998872	127998904	33	HSPA5	NM_005347	-	127997126	128003666	127997126	127999433	Coding
chr9	127998951	127998974	24	HSPA5	NM_005347	-	127997126	128003666	127997126	127999433	Coding
chr9	127999007	127999082	76	HSPA5	NM_005347	-	127997126	128003666	127997126	127999433	Coding
chr9	127999085	127999112	28	HSPA5	NM_005347	-	127997126	128003666	127997126	127999433	Coding
chr9	127999216	127999263	48	HSPA5	NM_005347	-	127997126	128003666	127997126	127999433	Coding
chr9	127999320	127999370	51	HSPA5	NM_005347	-	127997126	128003666	127997126	127999433	Coding
chr9	127999383	127999417	35	HSPA5	NM_005347	-	127997126	128003666	127997126	127999433	Coding
chr9	130209972	130210005	34	RPL12	NM_000976	-	130209952	130213711	130209952	130210005	Coding
chr9	130210157	130210185	29	RPL12	NM_000976	-	130209952	130213711	130210155	130210268	Coding
chr9	130210204	130210260	57	RPL12	NM_000976	-	130209952	130213711	130210155	130210268	Coding
chr9	130210617	130210661	45	RPL12	NM_000976	-	130209952	130213711	130210615	130210702	Coding
chr9	130210666	130210676	11	RPL12	NM_000976	-	130209952	130213711	130210615	130210702	Coding
chr9	130210746	130210766	21	RPL12	NM_000976	-	130209952	130213711	--	--	Intron
chr9	130210781	130210816	36	RPL12\\SNORA65	NM_000976	-	130209952	130213711	130210780	130210916	Coding
chr9	130210867	130210903	37	RPL12\\SNORA65	NM_000976	-	130209952	130213711	130210780	130210916	Coding
chr9	130211562	130211596	35	RPL12	NM_000976	-	130209952	130213711	130211559	130211641	Coding
chr9	130211610	130211634	25	RPL12	NM_000976	-	130209952	130213711	130211559	130211641	Coding
chr9	130211907	130211964	58	RPL12	NM_000976	-	130209952	130213711	130211888	130211987	Coding
chr9	131453251	131453297	47	SET	NM_003011	+	131451508	131458675	--	--	Intron
chr9	131453450	131453506	57	SET	NM_003011	+	131451508	131458675	131453448	131453506	Coding
chr9	131455973	131455996	24	SET	NM_003011	+	131451508	131458675	131455916	131456087	Coding
chr9	131456046	131456065	20	SET	NM_003011	+	131451508	131458675	131455916	131456087	Coding
chr9	131456073	131456087	15	SET	NM_003011	+	131451508	131458675	131455916	131456087	Coding
chr9	131456921	131456978	58	SET	NM_003011	+	131451508	131458675	131456919	131458675	Coding
chr9	131457100	131457128	29	SET	NM_003011	+	131451508	131458675	131456919	131458675	3UTR
chr9	131457154	131457203	50	SET	NM_003011	+	131451508	131458675	131456919	131458675	3UTR
chr9	131457209	131457256	48	SET	NM_003011	+	131451508	131458675	131456919	131458675	3UTR
chr9	131457260	131457280	21	SET	NM_003011	+	131451508	131458675	131456919	131458675	3UTR
chr9	131457334	131457385	52	SET	NM_003011	+	131451508	131458675	131456919	131458675	3UTR
chr9	131457431	131457462	32	SET	NM_003011	+	131451508	131458675	131456919	131458675	3UTR
chr9	131457528	131457557	30	SET	NM_003011	+	131451508	131458675	131456919	131458675	3UTR
chr9	131457597	131457673	77	SET	NM_003011	+	131451508	131458675	131456919	131458675	3UTR
chr9	131457723	131457751	29	SET	NM_003011	+	131451508	131458675	131456919	131458675	3UTR
chr9	131457880	131457924	45	SET	NM_003011	+	131451508	131458675	131456919	131458675	3UTR
chr9	131457995	131458014	20	SET	NM_003011	+	131451508	131458675	131456919	131458675	3UTR
chr9	131458024	131458044	21	SET	NM_003011	+	131451508	131458675	131456919	131458675	3UTR
chr9	131458061	131458084	24	SET	NM_003011	+	131451508	131458675	131456919	131458675	3UTR
chr9	131458472	131458492	21	SET	NM_003011	+	131451508	131458675	131456919	131458675	3UTR
chr9	133892425	133892450	26	LAMC3	NM_006059	+	133884503	133968446	--	--	Intron
chr9	134361053	134361100	48	PRRC2B\\SNORD62A	NM_013318	+	134305476	134375575	134361051	134361137	Coding
chr9	134361103	134361138	36	PRRC2B\\SNORD62A	NM_013318	+	134305476	134375575	134361051	134361137	Coding
chr9	134748525	134748551	27	MED27	NM_004269	-	134735496	134955274	--	--	Intron
chr9	135203464	135203490	27	SETX	NM_015046	-	135136826	135230372	135201710	135205886	Coding
chr9	135203597	135203637	41	SETX	NM_015046	-	135136826	135230372	135201710	135205886	Coding
chr9	135204024	135204043	20	SETX	NM_015046	-	135136826	135230372	135201710	135205886	Coding
chr9	135204170	135204189	20	SETX	NM_015046	-	135136826	135230372	135201710	135205886	Coding
chr9	135545951	135545991	41	GTF3C4	NM_012204	+	135545727	135565470	135545727	135546342	Coding
chr9	136216436	136216466	31	RPL7A	NM_000972	+	136215068	136218280	136216405	136216555	Coding
chr9	136216523	136216555	33	RPL7A	NM_000972	+	136215068	136218280	136216405	136216555	Coding
chr9	136216794	136216852	59	RPL7A	NM_000972	+	136215068	136218280	136216766	136216907	Coding
chr9	136216867	136216898	32	RPL7A	NM_000972	+	136215068	136218280	136216766	136216907	Coding
chr9	136216984	136217004	21	RPL7A\\SNORD36B	NM_000972	+	136215068	136218280	136216948	136217019	Coding
chr9	136217159	136217174	16	RPL7A	NM_000972	+	136215068	136218280	136217094	136217174	Coding
chr9	136217342	136217382	41	RPL7A\\SNORD36A	NM_000972	+	136215068	136218280	136217310	136217382	Coding
chr9	136217453	136217477	25	RPL7A	NM_000972	+	136215068	136218280	136217451	136217582	Coding
chr9	136217510	136217547	38	RPL7A	NM_000972	+	136215068	136218280	136217451	136217582	Coding
chr9	136217552	136217582	31	RPL7A	NM_000972	+	136215068	136218280	136217451	136217582	Coding
chr9	136217858	136217926	69	RPL7A	NM_000972	+	136215068	136218280	136217856	136217926	Coding
chr9	136218118	136218236	119	RPL7A	NM_000972	+	136215068	136218280	136218116	136218280	Coding
chr9	139619169	139619290	122	FAM69B	NM_152421	+	139607023	139619170	139617413	139619170	3UTR
chr9	139619456	139619509	54	SNHG7	NR_024542	-	139619045	139622636	139619045	139619562	Exon
chr9	140137259	140137279	21	TUBB4B	NM_006088	+	140135710	140138159	140136947	140138159	Coding
chr9	140137410	140137438	29	TUBB4B	NM_006088	+	140135710	140138159	140136947	140138159	Coding
chr9	140137554	140137593	40	TUBB4B	NM_006088	+	140135710	140138159	140136947	140138159	Coding
chr9	140137845	140137890	46	TUBB4B	NM_006088	+	140135710	140138159	140136947	140138159	Coding
chr9	140138065	140138085	21	FAM166A	NM_001001710	-	140138036	140142222	140138036	140138240	3UTR
chr9	140138118	140138139	22	FAM166A	NM_001001710	-	140138036	140142222	140138036	140138240	3UTR
chr10	5756416	5756457	42	FAM208B	NM_017782	+	5726800	5805703	--	--	Intron
chr10	5757025	5757053	29	FAM208B	NM_017782	+	5726800	5805703	--	--	Intron
chr10	22618185	22618235	51	BMI1	NM_005180	+	22610138	22620414	22618141	22620414	Coding
chr10	22618471	22618490	20	BMI1	NM_005180	+	22610138	22620414	22618141	22620414	Coding
chr10	22618845	22618870	26	BMI1	NM_005180	+	22610138	22620414	22618141	22620414	3UTR
chr10	24061003	24061027	25	KIAA1217	NM_001098500	+	23983674	24836772	--	--	Intron
chr10	27303551	27303584	34	ANKRD26	NM_014915	-	27293044	27389427	27303422	27303640	Coding
chr10	27313377	27313390	14	ANKRD26	NM_014915	-	27293044	27389427	27313375	27313488	Coding
chr10	27313438	27313492	55	ANKRD26	NM_014915	-	27293044	27389427	27313375	27313488	Coding
chr10	43753254	43753278	25	RASGEF1A	NM_145313	-	43689983	43762367	--	--	Intron
chr10	53309321	53309347	27	PRKG1	NM_006258	+	52834233	54058110	--	--	Intron
chr10	61822885	61822921	37	ANK3	NM_020987	-	61786055	62149634	61822868	61823012	Coding
chr10	70091720	70091738	19	PBLD	NM_022129	-	70042416	70092684	--	--	Intron
chr10	70091846	70091867	22	HNRNPH3	NM_012207	+	70091767	70102953	70091767	70091973	5UTR
chr10	70091879	70091904	26	HNRNPH3	NM_012207	+	70091767	70102953	70091767	70091973	5UTR
chr10	70092142	70092177	36	HNRNPH3	NM_012207	+	70091767	70102953	--	--	Intron
chr10	70104281	70104294	14	RUFY2	NM_017987	-	70103274	70166946	70103274	70105668	3UTR
chr10	70342981	70343005	25	TET1	NM_030625	+	70320116	70454239	--	--	Intron
chr10	70545900	70545945	46	CCAR1	NM_018237	+	70480970	70551309	70545892	70545975	Coding
chr10	70546304	70546326	23	CCAR1	NM_018237	+	70480970	70551309	70546302	70546449	Coding
chr10	70547741	70547776	36	CCAR1	NM_018237	+	70480970	70551309	70547683	70547804	Coding
chr10	70719563	70719613	51	DDX21	NM_004728	+	70715878	70744825	70719561	70720005	Coding
chr10	70719783	70719818	36	DDX21	NM_004728	+	70715878	70744825	70719561	70720005	Coding
chr10	70719904	70719928	25	DDX21	NM_004728	+	70715878	70744825	70719561	70720005	Coding
chr10	70719966	70719990	25	DDX21	NM_004728	+	70715878	70744825	70719561	70720005	Coding
chr10	73594137	73594219	83	PSAP	NM_002778	-	73576054	73611082	73594128	73594262	Coding
chr10	73594226	73594262	37	PSAP	NM_002778	-	73576054	73611082	73594128	73594262	Coding
chr10	75053960	75053979	20	TTC18	NM_145170	-	75013515	75118617	--	--	Intron
chr10	79795122	79795170	49	RPS24	NM_033022	+	79793517	79800473	79795109	79795175	Coding
chr10	79795277	79795478	202	RPS24	NM_033022	+	79793517	79800473	79795268	79795478	Coding
chr10	79796749	79796768	20	RPS24	NM_033022	+	79793517	79800473	--	--	Intron
chr10	79796953	79797062	110	RPS24	NM_033022	+	79793517	79800473	79796951	79797062	Coding
chr10	79799960	79799983	24	RPS24	NM_033022	+	79793517	79800473	79799961	79799983	Coding
chr10	79800020	79800040	21	RPS24	NM_033022	+	79793517	79800473	--	--	Intron
chr10	79800374	79800443	70	RPS24	NM_033022	+	79793517	79800473	79800372	79800473	3UTR
chr10	93699735	93699823	89	BTAF1	NM_003972	+	93683735	93790080	93699708	93699823	Coding
chr10	95452412	95452476	65	FRA10AC1	NM_145246	-	95427639	95462329	95452402	95452486	Coding
chr10	96333833	96333879	47	HELLS	NM_018063	+	96305573	96361856	96333716	96333944	Coding
chr10	96333895	96333944	50	HELLS	NM_018063	+	96305573	96361856	96333716	96333944	Coding
chr10	96334312	96334353	42	HELLS	NM_018063	+	96305573	96361856	96334310	96334493	Coding
chr10	96350186	96350225	40	HELLS	NM_018063	+	96305573	96361856	96350169	96350309	Coding
chr10	96350276	96350309	34	HELLS	NM_018063	+	96305573	96361856	96350169	96350309	Coding
chr10	96350396	96350487	92	HELLS	NM_018063	+	96305573	96361856	96350394	96350533	Coding
chr10	98310819	98310856	38	TM9SF3	NM_020123	-	98277866	98346809	--	--	Intron
chr10	98311143	98311168	26	TM9SF3	NM_020123	-	98277866	98346809	98311001	98311168	Coding
chr10	103558642	103558671	30	MGEA5	NM_012215	-	103544199	103578222	103558598	103559212	Coding
chr10	103558894	103558919	26	MGEA5	NM_012215	-	103544199	103578222	103558598	103559212	Coding
chr10	103558945	103558993	49	MGEA5	NM_012215	-	103544199	103578222	103558598	103559212	Coding
chr10	103559011	103559031	21	MGEA5	NM_012215	-	103544199	103578222	103558598	103559212	Coding
chr10	103559067	103559089	23	MGEA5	NM_012215	-	103544199	103578222	103558598	103559212	Coding
chr10	112360250	112360304	55	SMC3	NM_005445	+	112327448	112364392	112360196	112360304	Coding
chr10	112360864	112360888	25	SMC3	NM_005445	+	112327448	112364392	112360779	112360888	Coding
chr10	112361394	112361429	36	SMC3	NM_005445	+	112327448	112364392	112361394	112361642	Coding
chr10	112361610	112361642	33	SMC3	NM_005445	+	112327448	112364392	112361394	112361642	Coding
chr10	112361725	112361780	56	SMC3	NM_005445	+	112327448	112364392	112361723	112361936	Coding
chr10	112361866	112361888	23	SMC3	NM_005445	+	112327448	112364392	112361723	112361936	Coding
chr10	115636654	115636674	21	NHLRC2	NM_198514	+	115614390	115672265	115636279	115636735	Coding
chr10	115636691	115636735	45	NHLRC2	NM_198514	+	115614390	115672265	115636279	115636735	Coding
chr10	115639334	115639354	21	NHLRC2	NM_198514	+	115614390	115672265	115639332	115639454	Coding
chr10	120488618	120488643	26	CACUL1	NM_153810	-	120440493	120514758	--	--	Intron
chr10	120795348	120795374	27	EIF3A	NM_003750	-	120794540	120840334	120794540	120795780	3UTR
chr10	120795656	120795685	30	EIF3A	NM_003750	-	120794540	120840334	120794540	120795780	Coding
chr10	120801616	120801628	13	EIF3A	NM_003750	-	120794540	120840334	120801505	120802284	Coding
chr10	120801650	120801700	51	EIF3A	NM_003750	-	120794540	120840334	120801505	120802284	Coding
chr10	120801724	120801747	24	EIF3A	NM_003750	-	120794540	120840334	120801505	120802284	Coding
chr10	120801754	120801777	24	EIF3A	NM_003750	-	120794540	120840334	120801505	120802284	Coding
chr10	120801818	120801855	38	EIF3A	NM_003750	-	120794540	120840334	120801505	120802284	Coding
chr10	120801909	120801986	78	EIF3A	NM_003750	-	120794540	120840334	120801505	120802284	Coding
chr10	120801999	120802018	20	EIF3A	NM_003750	-	120794540	120840334	120801505	120802284	Coding
chr10	120802138	120802174	37	EIF3A	NM_003750	-	120794540	120840334	120801505	120802284	Coding
chr10	120816253	120816351	99	EIF3A	NM_003750	-	120794540	120840334	120816251	120816365	Coding
chr10	120816480	120816509	30	EIF3A	NM_003750	-	120794540	120840334	120816447	120816552	Coding
chr10	120816530	120816552	23	EIF3A	NM_003750	-	120794540	120840334	120816447	120816552	Coding
chr10	124092056	124092082	27	BTBD16	NM_144587	+	124030820	124097676	--	--	Intron
chr10	134229937	134229964	28	PWWP2B	NM_138499	+	134210701	134231358	--	--	Intron
chr11	237102	237144	43	PSMD13	NM_175932	+	236807	252984	236807	237144	Coding
chr11	810002	810015	14	RPLP2	NM_001004	+	809935	812876	809935	810039	5UTR
chr11	810260	810357	98	RPLP2	NM_001004	+	809935	812876	810233	810357	Coding
chr11	812536	812611	76	RPLP2	NM_001004	+	809935	812876	812534	812633	Coding
chr11	812769	812843	75	RPLP2	NM_001004	+	809935	812876	812759	812876	Coding
chr11	8704750	8704810	61	RPL27A	NM_000990	+	8703994	8711419	8704748	8704812	Coding
chr11	8705565	8705628	64	RPL27A	NM_000990	+	8703994	8711419	8705552	8705628	Coding
chr11	8706266	8706439	174	RPL27A	NM_000990	+	8703994	8711419	8706264	8706439	Coding
chr11	9466857	9466914	58	IPO7	NM_006391	+	9406168	9469674	9466643	9469674	3UTR
chr11	9466936	9466959	24	IPO7	NM_006391	+	9406168	9469674	9466643	9469674	3UTR
chr11	9466968	9467025	58	IPO7	NM_006391	+	9406168	9469674	9466643	9469674	3UTR
chr11	9467082	9467117	36	IPO7	NM_006391	+	9406168	9469674	9466643	9469674	3UTR
chr11	10529457	10529514	58	MTRNR2L8	NM_001190702	-	10529433	10530723	10529433	10530723	3UTR
chr11	10529578	10529604	27	MTRNR2L8	NM_001190702	-	10529433	10530723	10529433	10530723	3UTR
chr11	10529918	10529951	34	MTRNR2L8	NM_001190702	-	10529433	10530723	10529433	10530723	Coding
chr11	10530085	10530142	58	MTRNR2L8	NM_001190702	-	10529433	10530723	10529433	10530723	Coding
chr11	10530250	10530273	24	MTRNR2L8	NM_001190702	-	10529433	10530723	10529433	10530723	Coding
chr11	10530284	10530323	40	MTRNR2L8	NM_001190702	-	10529433	10530723	10529433	10530723	Coding
chr11	10530378	10530399	22	MTRNR2L8	NM_001190702	-	10529433	10530723	10529433	10530723	Coding
chr11	10530436	10530516	81	MTRNR2L8	NM_001190702	-	10529433	10530723	10529433	10530723	Coding
chr11	10530527	10530551	25	MTRNR2L8	NM_001190702	-	10529433	10530723	10529433	10530723	Coding
chr11	10530603	10530639	37	MTRNR2L8	NM_001190702	-	10529433	10530723	10529433	10530723	Coding
chr11	10530647	10530679	33	MTRNR2L8	NM_001190702	-	10529433	10530723	10529433	10530723	Coding
chr11	10530737	10530849	113	--	--	--	--	--	--	--	Promoter
chr11	10530889	10530988	100	--	--	--	--	--	--	--	Promoter
chr11	10531059	10531097	39	--	--	--	--	--	--	--	Promoter
chr11	10531157	10531285	129	--	--	--	--	--	--	--	Promoter
chr11	10531302	10531322	21	--	--	--	--	--	--	--	Promoter
chr11	10531484	10531524	41	--	--	--	--	--	--	--	Promoter
chr11	10531667	10531700	34	--	--	--	--	--	--	--	Promoter
chr11	10820836	10820863	28	EIF4G2	NM_001042559	-	10818592	10830582	10820759	10820971	Coding
chr11	10820896	10820920	25	EIF4G2	NM_001042559	-	10818592	10830582	10820759	10820971	Coding
chr11	10821192	10821229	38	EIF4G2	NM_001042559	-	10818592	10830582	10821098	10821303	Coding
chr11	10821269	10821301	33	EIF4G2	NM_001042559	-	10818592	10830582	10821098	10821303	Coding
chr11	10821545	10821574	30	EIF4G2	NM_001042559	-	10818592	10830582	--	--	Intron
chr11	10821666	10821720	55	EIF4G2	NM_001042559	-	10818592	10830582	10821636	10821895	Coding
chr11	10821754	10821787	34	EIF4G2	NM_001042559	-	10818592	10830582	10821636	10821895	Coding
chr11	10821854	10821895	42	EIF4G2	NM_001042559	-	10818592	10830582	10821636	10821895	Coding
chr11	10821980	10821990	11	EIF4G2	NM_001042559	-	10818592	10830582	10821978	10822194	Coding
chr11	10822129	10822150	22	EIF4G2	NM_001042559	-	10818592	10830582	10821978	10822194	Coding
chr11	10822167	10822194	28	EIF4G2	NM_001042559	-	10818592	10830582	10821978	10822194	Coding
chr11	10822279	10822309	31	EIF4G2	NM_001042559	-	10818592	10830582	10822277	10822382	Coding
chr11	10822342	10822373	32	EIF4G2	NM_001042559	-	10818592	10830582	10822277	10822382	Coding
chr11	10827473	10827492	20	EIF4G2	NM_001042559	-	10818592	10830582	10827453	10827594	Coding
chr11	10827508	10827559	52	EIF4G2	NM_001042559	-	10818592	10830582	10827453	10827594	Coding
chr11	12959742	12959794	53	TEAD1	NM_021961	+	12695968	12966284	12958655	12966284	3UTR
chr11	14520417	14520507	91	COPB1	NM_001144062	-	14479048	14521415	14520383	14520531	Coding
chr11	17096645	17096672	28	RPS13	NM_001017	-	17095938	17099220	17096643	17096744	Coding
chr11	17096722	17096744	23	RPS13	NM_001017	-	17095938	17099220	17096643	17096744	Coding
chr11	17097002	17097034	33	RPS13	NM_001017	-	17095938	17099220	17097000	17097170	Coding
chr11	17097055	17097109	55	RPS13	NM_001017	-	17095938	17099220	17097000	17097170	Coding
chr11	17351675	17351686	12	NUCB2	NM_005013	+	17298285	17353070	17351673	17351844	Coding
chr11	17351709	17351743	35	NUCB2	NM_005013	+	17298285	17353070	17351673	17351844	Coding
chr11	17351784	17351844	61	NUCB2	NM_005013	+	17298285	17353070	17351673	17351844	Coding
chr11	19771208	19771221	14	NAV2	NM_001111018	+	19372270	20143147	--	--	Intron
chr11	19771224	19771235	12	NAV2	NM_001111018	+	19372270	20143147	--	--	Intron
chr11	20121312	20121337	26	NAV2	NM_001111018	+	19372270	20143147	--	--	Intron
chr11	27603260	27603284	25	BDNF-AS	NR_033314	+	27528398	27699350	--	--	Intron
chr11	27603333	27603376	44	BDNF-AS	NR_033314	+	27528398	27699350	--	--	Intron
chr11	27603429	27603475	47	BDNF-AS	NR_033314	+	27528398	27699350	--	--	Intron
chr11	27603504	27603530	27	BDNF-AS	NR_033314	+	27528398	27699350	--	--	Intron
chr11	32118691	32118704	14	RCN1	NM_002901	+	32112476	32127272	32118689	32118883	Coding
chr11	32118713	32118800	88	RCN1	NM_002901	+	32112476	32127272	32118689	32118883	Coding
chr11	32118834	32118855	22	RCN1	NM_002901	+	32112476	32127272	32118689	32118883	Coding
chr11	32118868	32118883	16	RCN1	NM_002901	+	32112476	32127272	32118689	32118883	Coding
chr11	32119023	32119053	31	RCN1	NM_002901	+	32112476	32127272	--	--	Intron
chr11	32122095	32122139	45	RCN1	NM_002901	+	32112476	32127272	32122093	32122154	Coding
chr11	33094991	33095036	46	TCP11L1	NM_018393	+	33060962	33095109	33094019	33095109	3UTR
chr11	46780825	46780850	26	CKAP5	NM_014756	-	46765083	46867859	46780818	46780992	Coding
chr11	46780869	46780902	34	CKAP5	NM_014756	-	46765083	46867859	46780818	46780992	Coding
chr11	46780906	46780959	54	CKAP5	NM_014756	-	46765083	46867859	46780818	46780992	Coding
chr11	61732100	61732141	42	FTH1	NM_002032	-	61731756	61735132	61731756	61732363	3UTR
chr11	61732207	61732230	24	FTH1	NM_002032	-	61731756	61735132	61731756	61732363	Coding
chr11	61732236	61732307	72	FTH1	NM_002032	-	61731756	61735132	61731756	61732363	Coding
chr11	61732331	61732351	21	FTH1	NM_002032	-	61731756	61735132	61731756	61732363	Coding
chr11	61732477	61732511	35	FTH1	NM_002032	-	61731756	61735132	61732458	61732584	Coding
chr11	61732548	61732571	24	FTH1	NM_002032	-	61731756	61735132	61732458	61732584	Coding
chr11	61732864	61732921	58	FTH1	NM_002032	-	61731756	61735132	61732840	61732987	Coding
chr11	61732940	61732981	42	FTH1	NM_002032	-	61731756	61735132	61732840	61732987	Coding
chr11	62327080	62327109	30	EEF1G	NM_001404	-	62327072	62341460	62327072	62327309	3UTR
chr11	62327125	62327170	46	EEF1G	NM_001404	-	62327072	62341460	62327072	62327309	Coding
chr11	62327246	62327301	56	EEF1G	NM_001404	-	62327072	62341460	62327072	62327309	Coding
chr11	62327609	62327629	21	EEF1G	NM_001404	-	62327072	62341460	62327540	62327665	Coding
chr11	62327641	62327665	25	EEF1G	NM_001404	-	62327072	62341460	62327540	62327665	Coding
chr11	62327781	62327851	71	EEF1G	NM_001404	-	62327072	62341460	62327753	62327926	Coding
chr11	62327862	62327885	24	EEF1G	NM_001404	-	62327072	62341460	62327753	62327926	Coding
chr11	62338441	62338528	88	EEF1G	NM_001404	-	62327072	62341460	62338436	62338580	Coding
chr11	62338557	62338585	29	EEF1G	NM_001404	-	62327072	62341460	62338436	62338580	Coding
chr11	62339013	62339029	17	EEF1G	NM_001404	-	62327072	62341460	62339011	62339154	Coding
chr11	62339328	62339347	20	EEF1G	NM_001404	-	62327072	62341460	62339309	62339373	Coding
chr11	62340060	62340111	52	EEF1G	NM_001404	-	62327072	62341460	62340055	62340214	Coding
chr11	62340161	62340214	54	EEF1G	NM_001404	-	62327072	62341460	62340055	62340214	Coding
chr11	62401572	62401596	25	GANAB	NM_198334	-	62392297	62414104	--	--	Intron
chr11	62401721	62401738	18	GANAB	NM_198334	-	62392297	62414104	--	--	Intron
chr11	62402313	62402342	30	GANAB	NM_198334	-	62392297	62414104	62402292	62402472	Coding
chr11	62402392	62402444	53	GANAB	NM_198334	-	62392297	62414104	62402292	62402472	Coding
chr11	62619516	62619538	23	SNHG1	NR_003098	-	62619459	62623360	62619459	62620153	Exon
chr11	62619609	62619633	25	SNHG1	NR_003098	-	62619459	62623360	62619459	62620153	Exon
chr11	62619660	62619686	27	SNHG1	NR_003098	-	62619459	62623360	62619459	62620153	Exon
chr11	62619700	62619775	76	SNHG1	NR_003098	-	62619459	62623360	62619459	62620153	Exon
chr11	62619949	62619979	31	SNHG1	NR_003098	-	62619459	62623360	62619459	62620153	Exon
chr11	62620006	62620032	27	SNHG1	NR_003098	-	62619459	62623360	62619459	62620153	Exon
chr11	62621136	62621204	69	SNHG1\\SNORD30	NR_003098	-	62619459	62623360	62621134	62621204	Exon
chr11	62621357	62621376	20	SNHG1\\SNORD29	NR_003098	-	62619459	62623360	62621375	62621440	Exon
chr11	62621379	62621440	62	SNHG1\\SNORD29	NR_003098	-	62619459	62623360	62621375	62621440	Exon
chr11	62621636	62621678	43	SNHG1	NR_003098	-	62619459	62623360	--	--	Intron
chr11	62622101	62622128	28	SNHG1\\SNORD28	NR_003098	-	62619459	62623360	62622092	62622167	Exon
chr11	62622385	62622404	20	SNHG1	NR_003098	-	62619459	62623360	62622359	62622410	Exon
chr11	62622488	62622546	59	SNHG1\\SNORD27	NR_003098	-	62619459	62623360	62622483	62622555	Exon
chr11	62622765	62622838	74	SNHG1\\SNORD26	NR_003098	-	62619459	62623360	62622763	62622838	Exon
chr11	62622898	62622938	41	SNHG1	NR_003098	-	62619459	62623360	62622895	62622938	Exon
chr11	62648371	62648398	28	SLC3A2	NM_001013251	+	62648343	62656355	62648343	62648919	5UTR
chr11	62648428	62648449	22	SLC3A2	NM_001013251	+	62648343	62656355	62648343	62648919	5UTR
chr11	62648459	62648586	128	SLC3A2	NM_001013251	+	62648343	62656355	62648343	62648919	Coding
chr11	62648600	62648630	31	SLC3A2	NM_001013251	+	62648343	62656355	62648343	62648919	Coding
chr11	64888202	64888218	17	FAU	NM_001997	-	64888098	64889672	64888098	64888278	Coding
chr11	64888454	64888468	15	FAU	NM_001997	-	64888098	64889672	64888452	64888508	Coding
chr11	64889040	64889086	47	FAU	NM_001997	-	64888098	64889672	64888971	64889116	Coding
chr11	64889100	64889116	17	FAU	NM_001997	-	64888098	64889672	64888971	64889116	Coding
chr11	64889212	64889230	19	FAU	NM_001997	-	64888098	64889672	64889210	64889293	Coding
chr11	64889416	64889443	28	FAU	NM_001997	-	64888098	64889672	--	--	Intron
chr11	64889565	64889603	39	FAU	NM_001997	-	64888098	64889672	64889561	64889672	Coding
chr11	65266550	65266573	24	MALAT1	NR_002819	+	65265232	65273939	65265232	65273939	Exon
chr11	65266701	65266750	50	MALAT1	NR_002819	+	65265232	65273939	65265232	65273939	Exon
chr11	65266759	65266770	12	MALAT1	NR_002819	+	65265232	65273939	65265232	65273939	Exon
chr11	65266770	65266801	32	MALAT1	NR_002819	+	65265232	65273939	65265232	65273939	Exon
chr11	65266813	65266875	63	MALAT1	NR_002819	+	65265232	65273939	65265232	65273939	Exon
chr11	65266883	65266905	23	MALAT1	NR_002819	+	65265232	65273939	65265232	65273939	Exon
chr11	65266914	65266937	24	MALAT1	NR_002819	+	65265232	65273939	65265232	65273939	Exon
chr11	65266988	65267047	60	MALAT1	NR_002819	+	65265232	65273939	65265232	65273939	Exon
chr11	65267520	65267605	86	MALAT1	NR_002819	+	65265232	65273939	65265232	65273939	Exon
chr11	65267621	65267822	202	MALAT1	NR_002819	+	65265232	65273939	65265232	65273939	Exon
chr11	65267827	65267971	145	MALAT1	NR_002819	+	65265232	65273939	65265232	65273939	Exon
chr11	65268002	65268290	289	MALAT1	NR_002819	+	65265232	65273939	65265232	65273939	Exon
chr11	65268308	65268319	12	MALAT1	NR_002819	+	65265232	65273939	65265232	65273939	Exon
chr11	65268322	65268343	22	MALAT1	NR_002819	+	65265232	65273939	65265232	65273939	Exon
chr11	65268349	65268395	47	MALAT1	NR_002819	+	65265232	65273939	65265232	65273939	Exon
chr11	65268406	65268460	55	MALAT1	NR_002819	+	65265232	65273939	65265232	65273939	Exon
chr11	65268489	65268559	71	MALAT1	NR_002819	+	65265232	65273939	65265232	65273939	Exon
chr11	65268566	65268664	99	MALAT1	NR_002819	+	65265232	65273939	65265232	65273939	Exon
chr11	65268669	65268683	15	MALAT1	NR_002819	+	65265232	65273939	65265232	65273939	Exon
chr11	65268736	65268799	64	MALAT1	NR_002819	+	65265232	65273939	65265232	65273939	Exon
chr11	65268810	65268831	22	MALAT1	NR_002819	+	65265232	65273939	65265232	65273939	Exon
chr11	65268837	65268901	65	MALAT1	NR_002819	+	65265232	65273939	65265232	65273939	Exon
chr11	65268916	65269011	96	MALAT1	NR_002819	+	65265232	65273939	65265232	65273939	Exon
chr11	65269017	65269213	197	MALAT1	NR_002819	+	65265232	65273939	65265232	65273939	Exon
chr11	65269225	65269365	141	MALAT1	NR_002819	+	65265232	65273939	65265232	65273939	Exon
chr11	65269381	65269487	107	MALAT1	NR_002819	+	65265232	65273939	65265232	65273939	Exon
chr11	65269526	65269578	53	MALAT1	NR_002819	+	65265232	65273939	65265232	65273939	Exon
chr11	65269630	65269684	55	MALAT1	NR_002819	+	65265232	65273939	65265232	65273939	Exon
chr11	65269693	65269745	53	MALAT1	NR_002819	+	65265232	65273939	65265232	65273939	Exon
chr11	65269755	65269847	93	MALAT1	NR_002819	+	65265232	65273939	65265232	65273939	Exon
chr11	65269874	65269894	21	MALAT1	NR_002819	+	65265232	65273939	65265232	65273939	Exon
chr11	65269897	65269916	20	MALAT1	NR_002819	+	65265232	65273939	65265232	65273939	Exon
chr11	65269919	65269940	22	MALAT1	NR_002819	+	65265232	65273939	65265232	65273939	Exon
chr11	65270003	65270061	59	MALAT1	NR_002819	+	65265232	65273939	65265232	65273939	Exon
chr11	65270102	65270307	206	MALAT1	NR_002819	+	65265232	65273939	65265232	65273939	Exon
chr11	65270314	65270379	66	MALAT1	NR_002819	+	65265232	65273939	65265232	65273939	Exon
chr11	65270418	65270593	176	MALAT1	NR_002819	+	65265232	65273939	65265232	65273939	Exon
chr11	65270702	65270881	180	MALAT1	NR_002819	+	65265232	65273939	65265232	65273939	Exon
chr11	65270917	65270936	20	MALAT1	NR_002819	+	65265232	65273939	65265232	65273939	Exon
chr11	65270949	65271065	117	MALAT1	NR_002819	+	65265232	65273939	65265232	65273939	Exon
chr11	65271071	65271138	68	MALAT1	NR_002819	+	65265232	65273939	65265232	65273939	Exon
chr11	65271140	65271169	30	MALAT1	NR_002819	+	65265232	65273939	65265232	65273939	Exon
chr11	65271169	65271358	190	MALAT1	NR_002819	+	65265232	65273939	65265232	65273939	Exon
chr11	65271372	65271396	25	MALAT1	NR_002819	+	65265232	65273939	65265232	65273939	Exon
chr11	65271520	65271548	29	MALAT1	NR_002819	+	65265232	65273939	65265232	65273939	Exon
chr11	65271598	65271627	30	MALAT1	NR_002819	+	65265232	65273939	65265232	65273939	Exon
chr11	65271643	65271704	62	MALAT1	NR_002819	+	65265232	65273939	65265232	65273939	Exon
chr11	65271708	65271731	24	MALAT1	NR_002819	+	65265232	65273939	65265232	65273939	Exon
chr11	65271783	65271922	140	MALAT1	NR_002819	+	65265232	65273939	65265232	65273939	Exon
chr11	65271937	65272054	118	MALAT1	NR_002819	+	65265232	65273939	65265232	65273939	Exon
chr11	65272128	65272219	92	MALAT1	NR_002819	+	65265232	65273939	65265232	65273939	Exon
chr11	65272231	65272356	126	MALAT1	NR_002819	+	65265232	65273939	65265232	65273939	Exon
chr11	65272367	65272496	130	MALAT1	NR_002819	+	65265232	65273939	65265232	65273939	Exon
chr11	65272517	65272616	100	MALAT1	NR_002819	+	65265232	65273939	65265232	65273939	Exon
chr11	65272658	65272775	118	MALAT1	NR_002819	+	65265232	65273939	65265232	65273939	Exon
chr11	65272814	65272869	56	MALAT1	NR_002819	+	65265232	65273939	65265232	65273939	Exon
chr11	65273116	65273180	65	MALAT1	NR_002819	+	65265232	65273939	65265232	65273939	Exon
chr11	65273190	65273492	303	MALAT1	NR_002819	+	65265232	65273939	65265232	65273939	Exon
chr11	66311304	66311329	26	ZDHHC24	NM_207340	-	66306734	66313671	66311174	66311452	Coding
chr11	67799754	67799769	16	NDUFS8	NM_002496	+	67798083	67804114	67799752	67799803	Coding
chr11	67800393	67800457	65	NDUFS8	NM_002496	+	67798083	67804114	67800389	67800479	Coding
chr11	67800579	67800592	14	NDUFS8	NM_002496	+	67798083	67804114	67800577	67800750	Coding
chr11	75111554	75111582	29	RPS3\\SNORD15A	NM_001256802	+	75110534	75133345	75111434	75111582	Coding
chr11	75111739	75111851	113	RPS3	NM_001256802	+	75110534	75133345	75111737	75111868	Coding
chr11	75111856	75111868	13	RPS3	NM_001256802	+	75110534	75133345	75111737	75111868	Coding
chr11	75115090	75115111	22	RPS3	NM_001256802	+	75110534	75133345	75115063	75115251	Coding
chr11	75115130	75115163	34	RPS3	NM_001256802	+	75110534	75133345	75115063	75115251	Coding
chr11	75115168	75115215	48	RPS3	NM_001256802	+	75110534	75133345	75115063	75115251	Coding
chr11	75115229	75115251	23	RPS3	NM_001256802	+	75110534	75133345	75115063	75115251	Coding
chr11	75115585	75115596	12	RPS3\\SNORD15B	NM_001256802	+	75110534	75133345	75115464	75115610	Coding
chr11	75115717	75115763	47	RPS3	NM_001256802	+	75110534	75133345	75115715	75115912	Coding
chr11	75115770	75115780	11	RPS3	NM_001256802	+	75110534	75133345	75115715	75115912	Coding
chr11	75115783	75115839	57	RPS3	NM_001256802	+	75110534	75133345	75115715	75115912	Coding
chr11	75122910	75122934	25	RPS3	NM_001256802	+	75110534	75133345	--	--	Intron
chr11	77348637	77348689	53	CLNS1A	NM_001293	-	77327195	77348851	77348634	77348851	Coding
chr11	77348723	77348741	19	CLNS1A	NM_001293	-	77327195	77348851	77348634	77348851	Coding
chr11	93463289	93463314	26	KIAA1731	NM_033395	+	93394815	93463522	93463214	93463314	Coding
chr11	93463477	93463565	89	KIAA1731	NM_033395	+	93394815	93463522	93463396	93463522	3UTR
chr11	93463750	93463813	64	SNORA25	NR_003028	-	93463680	93463812	93463680	93463812	Coding
chr11	93463844	93463878	35	--	--	--	--	--	--	--	Promoter
chr11	95630302	95630329	28	MTMR2	NM_001243571	-	95566043	95657371	--	--	Intron
chr11	118343702	118343714	13	MLL	NM_005933	+	118307204	118397539	118342376	118345030	Coding
chr11	118431459	118431512	54	IFT46	NM_020153	-	118415242	118436791	--	--	Intron
chr11	118888104	118888147	44	RPS25	NM_001028	-	118886421	118889057	118888071	118888255	Coding
chr11	118888167	118888246	80	RPS25	NM_001028	-	118886421	118889057	118888071	118888255	Coding
chr11	118888681	118888763	83	RPS25	NM_001028	-	118886421	118889057	118888667	118888763	Coding
chr11	118888993	118889042	50	RPS25	NM_001028	-	118886421	118889057	118888991	118889057	Coding
chr11	118940152	118940171	20	VPS11	NM_021729	+	118938492	118952688	118940151	118940287	Coding
chr11	122928575	122928627	53	HSPA8	NM_006597	-	122928199	122932901	122928199	122928627	Coding
chr11	122928961	122929059	99	HSPA8	NM_006597	-	122928199	122932901	122928959	122929192	Coding
chr11	122929094	122929135	42	HSPA8	NM_006597	-	122928199	122932901	122928959	122929192	Coding
chr11	122929174	122929192	19	HSPA8	NM_006597	-	122928199	122932901	122928959	122929192	Coding
chr11	122930305	122930412	108	HSPA8	NM_006597	-	122928199	122932901	122930180	122930736	Coding
chr11	122930965	122930976	12	HSPA8	NM_006597	-	122928199	122932901	122930823	122930976	Coding
chr11	122931302	122931320	19	HSPA8	NM_006597	-	122928199	122932901	122931300	122931506	Coding
chr11	122931366	122931427	62	HSPA8	NM_006597	-	122928199	122932901	122931300	122931506	Coding
chr11	122931448	122931476	29	HSPA8	NM_006597	-	122928199	122932901	122931300	122931506	Coding
chr11	122931839	122931877	39	HSPA8	NM_006597	-	122928199	122932901	122931827	122932037	Coding
chr11	122931892	122931916	25	HSPA8	NM_006597	-	122928199	122932901	122931827	122932037	Coding
chr11	122931923	122932035	113	HSPA8	NM_006597	-	122928199	122932901	122931827	122932037	Coding
chr11	126312812	126312838	27	KIRREL3	NM_001161707	-	126300836	126870766	--	--	Intron
chr11	129991510	129991529	20	APLP2	NM_001142278	+	129939715	130014706	129991508	129991705	Coding
chr11	129991579	129991630	52	APLP2	NM_001142278	+	129939715	130014706	129991508	129991705	Coding
chr11	129992213	129992232	20	APLP2	NM_001142278	+	129939715	130014706	129992199	129992408	Coding
chr11	129992379	129992397	19	APLP2	NM_001142278	+	129939715	130014706	129992199	129992408	Coding
chr11	129992418	129992442	25	APLP2	NM_001142278	+	129939715	130014706	--	--	Intron
chr11	134022668	134022692	25	NCAPD3	NM_015261	-	134022336	134094426	134022336	134022947	3UTR
chr11	134022711	134022748	38	NCAPD3	NM_015261	-	134022336	134094426	134022336	134022947	3UTR
chr11	134073040	134073059	20	NCAPD3	NM_015261	-	134022336	134094426	134073036	134073093	Coding
chr11	134073284	134073308	25	NCAPD3	NM_015261	-	134022336	134094426	--	--	Intron
chr11	134073925	134073950	26	NCAPD3	NM_015261	-	134022336	134094426	134073940	134074066	Coding
chr12	6645661	6645746	86	GAPDH	NM_002046	+	6643584	6647537	6645659	6645759	Coding
chr12	6645878	6645956	79	GAPDH	NM_002046	+	6643584	6647537	6645849	6645956	Coding
chr12	6646087	6646129	43	GAPDH	NM_002046	+	6643584	6647537	6646085	6646176	Coding
chr12	6646157	6646176	20	GAPDH	NM_002046	+	6643584	6647537	6646085	6646176	Coding
chr12	6646289	6646326	38	GAPDH	NM_002046	+	6643584	6647537	6646266	6646382	Coding
chr12	6646335	6646371	37	GAPDH	NM_002046	+	6643584	6647537	6646266	6646382	Coding
[truncated: 1,595 more rows]
