# Supplementary material for: Cancer-associated DDX3X mutations drive stress granule assembly and impair global translation
Source: Sci Rep. 2016 May 16;6:25996. doi: 10.1038/srep25996 (PMC4867597; doi:10.1038/srep25996)
Supplement: Supplementary Table S2 [file srep25996-s3.xls]

## Sheet: Sheet1
P-value	ln(P)	Term	GO Tree	GO ID	# of Genes in Term	# of Target Genes in Term	# of Total Genes	# of Target Genes	Common Genes
3.935e-60	-136.79	REACTOME_PEPTIDE_CHAIN_ELONGATION	MSigDB	REACTOME_PEPTIDE_CHAIN_ELONGATION	84	48	16967	340	RPS8,RPS20,RPS15,RPLP2,RPS29,RPL15,EEF1A1,RPL5,RPL34,RPS17L,RPS17,RPL11,RPL23,RPS28,RPS16,RPS11,RPS6,RPL27,RPL37A,RPS21,RPL29,RPL35,RPL9,RPL31,RPS10,RPL38,RPL6,RPL8,RPS24,RPL18A,RPS27,RPL10A,RPL27A,RPLP0,RPSA,RPS3A,RPL36,RPL37,RPL35A,RPS15A,RPS7,RPS27A,RPS19,RPLP1,RPL36A,RPL24,RPS12,RPL22
2.892e-58	-132.49	REACTOME_VIRAL_MRNA_TRANSLATION	MSigDB	REACTOME_VIRAL_MRNA_TRANSLATION	84	47	16967	340	RPS8,RPS20,RPS15,RPLP2,RPS29,RPL15,RPL5,RPL34,RPS17L,RPS17,RPL11,RPL23,RPS28,RPS16,RPS11,RPS6,RPL27,RPL37A,RPS21,RPL29,RPL35,RPL9,RPL31,RPS10,RPL38,RPL6,RPL8,RPS24,RPL18A,RPS27,RPL10A,RPL27A,RPLP0,RPSA,RPS3A,RPL36,RPL37,RPL35A,RPS15A,RPS7,RPS27A,RPS19,RPLP1,RPL36A,RPL24,RPS12,RPL22
7.864e-58	-131.49	MORF_NPM1	MSigDB	MORF_NPM1	152	57	16967	340	RPS8,RPS20,RPLP2,NACA,RPS29,NPM1,RPL15,EEF1A1,RPL5,RPL34,RPS17L,RPS17,RPL11,RPL23,RPS16,RPS28,RPS11,RPL27,RPS6,NME2,YBX1,HSP90AA1,RAN,HSPD1,PABPC1,PCBP2,RPL29,RPL35,RPL9,RPL31,HSP90AB1,RPL38,RPS10,RPL6,RPL8,RPS24,RPL18A,RPS27,GNB2L1,RPL10A,RPL27A,RPLP0,RPS3A,RPL37,GNAS,NAP1L1,RPS15A,RPS7,RPS27A,RPS19,RPLP1,RPL36A,ATP5A1,RPL24,RPS12,RPL22,OAZ1
2.948e-57	-130.17	KEGG_RIBOSOME	MSigDB	KEGG_RIBOSOME	87	47	16967	340	RPS8,RPS20,RPS15,RPLP2,RPS29,RPL15,RPL5,RPL34,RPS17L,RPS17,RPL11,RPL23,RPS28,RPS16,RPS11,RPS6,RPL27,RPL37A,RPS21,RPL29,RPL35,RPL9,RPL31,RPS10,RPL38,RPL6,RPL8,RPS24,RPL18A,RPS27,RPL10A,RPL27A,RPLP0,RPSA,RPS3A,RPL36,RPL37,RPL35A,RPS15A,RPS7,RPS27A,RPS19,RPLP1,RPL36A,RPL24,RPS12,RPL22
4.871e-57	-129.66	MORF_ACTG1	MSigDB	MORF_ACTG1	133	54	16967	340	RPS8,RPS20,RPLP2,NACA,RPS29,NPM1,RPL15,EEF1A1,RPL5,RPL34,RPS17L,RPS17,RPL11,RPL23,RPS28,RPS16,RPS11,RPL27,RPS6,NME2,YBX1,HSP90AA1,RAN,PABPC1,PCBP2,RPL29,RPL9,RPL31,HSP90AB1,RPL38,RPS10,RPL6,RPL8,RPS24,RPL18A,RPS27,GNB2L1,RPL10A,RPL27A,RPLP0,RPS3A,RPL37,GNAS,NAP1L1,RPS15A,RPS7,RPS27A,RPS19,RPLP1,RPL36A,RPL24,RPS12,RPL22,OAZ1
7.262e-57	-129.26	REACTOME_INFLUENZA_VIRAL_RNA_TRANSCRIPTION_AND_REPLICATION	MSigDB	REACTOME_INFLUENZA_VIRAL_RNA_TRANSCRIPTION_AND_REPLICATION	100	49	16967	340	RPS8,RPS20,RPS15,RPLP2,RPS29,RPL15,RPL5,RPL34,RPS17L,RPS17,RPL11,RPL23,RPS16,RPS28,RPS11,RPL27,RPS6,RPL37A,RPS21,HSP90AA1,POLR2B,RPL29,RPL35,RPL9,RPL31,RPL38,RPS10,RPL6,RPL8,RPS24,RPS27,RPL18A,RPL10A,RPL27A,RPLP0,RPSA,RPL36,RPS3A,RPL37,RPL35A,RPS15A,RPS27A,RPS7,RPS19,RPLP1,RPL36A,RPL24,RPS12,RPL22
1.462e-56	-128.57	REACTOME_FORMATION_OF_A_POOL_OF_FREE_40S_SUBUNITS	MSigDB	REACTOME_FORMATION_OF_A_POOL_OF_FREE_40S_SUBUNITS	95	48	16967	340	RPS8,RPS20,RPS15,RPLP2,RPS29,RPL15,RPL5,RPL34,RPS17L,RPS17,RPL11,RPL23,RPS28,RPS16,RPS11,RPS6,RPL27,RPL37A,RPS21,RPL29,RPL35,RPL9,RPL31,RPS10,RPL38,RPL6,RPL8,RPS24,RPL18A,RPS27,RPL10A,RPL27A,RPLP0,EIF3G,RPSA,RPS3A,RPL36,RPL37,RPL35A,RPS15A,RPS7,RPS27A,RPS19,RPLP1,RPL36A,RPL24,RPS12,RPL22
3.082e-55	-125.52	REACTOME_GTP_HYDROLYSIS_AND_JOINING_OF_THE_60S_RIBOSOMAL_SUBUNIT	MSigDB	REACTOME_GTP_HYDROLYSIS_AND_JOINING_OF_THE_60S_RIBOSOMAL_SUBUNIT	106	49	16967	340	RPS8,RPS20,RPS15,RPLP2,RPS29,RPL15,RPL5,RPL34,RPS17L,RPS17,RPL11,RPL23,RPS28,RPS16,RPS11,RPL27,RPS6,RPL37A,RPS21,RPL29,RPL35,RPL9,RPL31,RPL38,RPS10,RPL6,RPL8,RPS24,RPL18A,RPS27,RPL10A,RPL27A,RPLP0,EIF3G,RPSA,RPL36,RPS3A,RPL37,RPL35A,RPS15A,RPS7,EIF2S3,RPS27A,RPS19,RPLP1,RPL36A,RPL24,RPS12,RPL22
3.451e-55	-125.4	viral transcription	biological process	GO:0019083	84	46	14283	307	RPS8,RPS20,RPS15,RPLP2,RPS29,RPL15,RPL5,RPL34,RPL11,RPS17,RPS28,RPL23,RPS16,RPS11,RPL27,RPS6,RPL37A,RPS21,RPL29,RPL35,RPL9,RPL31,RPL8,RPL6,RPS10,RPL38,RPS24,RPS27,RPL18A,RPL10A,RPL27A,RPLP0,RPSA,RPL36,RPS3A,RPL37,RPL35A,RPS15A,RPS7,RPS27A,RPS19,RPLP1,RPL36A,RPL24,RPS12,RPL22
3.451e-55	-125.4	viral genome expression	biological process	GO:0019080	84	46	14283	307	RPS8,RPS20,RPS15,RPLP2,RPS29,RPL15,RPL5,RPL34,RPL11,RPS17,RPS28,RPL23,RPS16,RPS11,RPL27,RPS6,RPL37A,RPS21,RPL29,RPL35,RPL9,RPL31,RPS10,RPL6,RPL8,RPL38,RPS24,RPS27,RPL18A,RPL10A,RPL27A,RPLP0,RPSA,RPS3A,RPL36,RPL37,RPL35A,RPS15A,RPS27A,RPS7,RPS19,RPLP1,RPL36A,RPS12,RPL24,RPL22
4.042e-55	-125.25	REACTOME_TRANSLATION	MSigDB	REACTOME_TRANSLATION	120	51	16967	340	RPS8,RPS20,RPS15,RPLP2,RPS29,RPL15,EEF1A1,RPL5,RPL34,RPS17L,RPS17,RPL11,RPL23,RPS28,RPS16,RPS11,RPL27,RPS6,RPL37A,RPS21,PABPC1,RPL29,RPL35,RPL9,RPL31,RPL38,RPS10,RPL6,RPL8,RPS24,RPL18A,RPS27,RPL10A,RPL27A,RPLP0,EIF3G,RPSA,RPL36,RPS3A,RPL37,RPL35A,RPS15A,RPS7,EIF2S3,RPS27A,RPS19,RPLP1,RPL36A,RPL24,RPS12,RPL22
7.386e-55	-124.64	translational termination	biological process	GO:0006415	85	46	14283	307	RPS8,RPS20,RPS15,RPLP2,RPS29,RPL15,RPL5,RPL34,RPS17,RPL11,RPS28,RPS16,RPL23,RPS11,RPL27,RPS6,RPS21,RPL37A,RPL29,RPL9,RPL35,RPL31,RPL8,RPL6,RPS10,RPL38,RPS24,RPL18A,RPS27,RPL10A,RPL27A,RPLP0,RPSA,RPS3A,RPL36,RPL37,RPL35A,RPS15A,RPS27A,RPS7,RPS19,RPLP1,RPL36A,RPL24,RPS12,RPL22
2.037e-54	-123.63	cytosolic ribosome	cellular component	GO:0022626	90	46	16666	336	RPS20,RPS8,RPS15,RPLP2,RPS29,RPL15,RPL5,RPL34,RPL11,RPS17,RPS16,RPS28,RPL23,RPS11,RPL27,RPS6,RPL37A,RPS21,RPL29,RPL9,RPL35,RPL31,RPL8,RPL38,RPL6,RPS10,RPS24,RPL18A,RPS27,RPL10A,RPL27A,RPLP0,RPSA,RPS3A,RPL36,RPL37,RPL35A,RPS15A,RPS7,RPS27A,RPS19,RPLP1,RPL36A,RPL24,RPS12,RPL22
1.993e-53	-121.35	MORF_TPT1	MSigDB	MORF_TPT1	100	47	16967	340	RPS8,RPS20,RPLP2,NACA,RPS29,NPM1,RPL15,EEF1A1,RPL5,RPL34,RPS17L,RPS17,RPL11,RPL23,RPS16,RPS11,RPL27,RPS6,YBX1,PABPC1,PCBP2,RPL29,RPL9,RPL31,RPL38,RPS10,RPL6,RPL8,RPS24,RPS27,RPL18A,GNB2L1,RPL10A,RPL27A,RPLP0,RPS3A,RPL37,RPS15A,RPS27A,RPS7,RPS19,RPLP1,RPL36A,RPL24,RPS12,RPL22,OAZ1
2.534e-53	-121.11	translational elongation	biological process	GO:0006414	102	48	14283	307	RPS20,RPS8,RPS15,RPLP2,RPS29,RPL15,EEF1A1,RPL5,RPL34,RPL11,RPS17,RPS16,RPS28,RPL23,RPS11,RPL27,RPS6,RPL37A,RPS21,EIF5A,RPL29,RPL9,RPL35,RPL31,RPL8,RPL38,RPL6,RPS10,RPS24,RPL18A,RPS27,RPL10A,RPL27A,RPLP0,RPSA,RPS3A,RPL36,RPL37,RPL35A,RPS15A,RPS7,RPS27A,RPS19,RPLP1,RPL36A,RPL24,RPS12,RPL22
3.665e-53	-120.74	REACTOME_REGULATION_OF_GENE_EXPRESSION_IN_BETA_CELLS	MSigDB	REACTOME_REGULATION_OF_GENE_EXPRESSION_IN_BETA_CELLS	101	47	16967	340	RPS8,RPS20,RPS15,RPLP2,RPS29,RPL15,RPL5,RPL34,RPS17L,RPS17,RPL11,RPL23,RPS16,RPS28,RPS11,RPL27,RPS6,RPL37A,RPS21,RPL29,RPL35,RPL9,RPL31,RPL38,RPS10,RPL6,RPL8,RPS24,RPS27,RPL18A,RPL10A,RPL27A,RPLP0,RPSA,RPL36,RPS3A,RPL37,RPL35A,RPS15A,RPS27A,RPS7,RPS19,RPLP1,RPL36A,RPL24,RPS12,RPL22
2.483e-52	-118.82	Ribosome	KEGG Pathways	Ribosome	88	47	5833	160	RPS20,RPS8,RPS15,RPLP2,RPS29,RPL15,RPL5,RPL34,RPL11,RPS17,RPS17L,RPS16,RPL23,RPS28,RPS11,RPL27,RPS6,RPL37A,RPS21,RPL29,RPL9,RPL35,RPL31,RPL38,RPL6,RPS10,RPL8,RPS24,RPL18A,RPS27,RPL10A,RPL27A,RPLP0,RPSA,RPL36,RPS3A,RPL37,RPL35A,RPS15A,RPS7,RPS27A,RPLP1,RPS19,RPL36A,RPS12,RPL24,RPL22
1.438e-51	-117.07	REACTOME_INSULIN_SYNTHESIS_AND_SECRETION	MSigDB	REACTOME_INSULIN_SYNTHESIS_AND_SECRETION	129	50	16967	340	RPS8,RPS20,RPS15,RPLP2,RPS29,RPL15,RPL5,RPL34,RPS17L,RPS17,RPL11,RPL23,RPS16,RPS28,RPS11,RPL27,RPS6,RPL37A,RPS21,RPL29,RPL35,RPL9,PCSK2,RPL31,ERO1L,RPL38,RPS10,RPL6,RPL8,RPS24,RPL18A,RPS27,RPL10A,RPL27A,RPLP0,RPSA,RPL36,RPS3A,RPL37,RPL35A,RPS15A,SEC61A1,RPS7,RPS27A,RPS19,RPLP1,RPL36A,RPL24,RPS12,RPL22
1.594e-51	-116.97	translational initiation	biological process	GO:0006413	123	50	14283	307	RPS20,RPS8,RPS15,RPLP2,RPS29,RPL15,RPL5,RPL34,RPS17,RPL11,RPS16,RPS28,RPL23,RPS11,EIF1,RPL27,RPS6,RPS21,RPL37A,PABPC1,RPL29,RPL35,RPL9,RPL31,RPL6,RPL8,RPS10,RPL38,RPS24,RPL18A,RPS27,RPL10A,RPL27A,EIF3G,RPLP0,RPSA,RPL36,RPS3A,RPL37,RPL35A,RPS15A,EIF2S3,RPS7,RPS27A,RPS19,RPLP1,RPL36A,RPS12,RPL24,RPL22
1.603e-51	-116.96	REACTOME_INFLUENZA_LIFE_CYCLE	MSigDB	REACTOME_INFLUENZA_LIFE_CYCLE	137	51	16967	340	RPS8,RPS20,RPS15,RPLP2,RPS29,RPL15,RPL5,RPL34,RPS17L,RPS17,RPL11,CALR,RPL23,RPS28,RPS16,RPS11,RPL27,RPS6,RPL37A,RPS21,HSP90AA1,RAN,POLR2B,RPL29,RPL35,RPL9,RPL31,RPL38,RPS10,RPL6,RPL8,RPS24,RPL18A,RPS27,RPL10A,RPL27A,RPLP0,RPSA,RPL36,RPS3A,RPL37,RPL35A,RPS15A,RPS7,RPS27A,RPS19,RPLP1,RPL36A,RPL24,RPS12,RPL22
4.937e-51	-115.84	cellular protein complex disassembly	biological process	GO:0043624	98	46	14283	307	RPS8,RPS20,RPS15,RPLP2,RPS29,RPL15,RPL5,RPL34,RPS17,RPL11,RPS28,RPL23,RPS16,RPS11,RPL27,RPS6,RPL37A,RPS21,RPL29,RPL35,RPL9,RPL31,RPS10,RPL38,RPL8,RPL6,RPS24,RPL18A,RPS27,RPL10A,RPL27A,RPLP0,RPSA,RPS3A,RPL36,RPL37,RPL35A,RPS15A,RPS7,RPS27A,RPLP1,RPS19,RPL36A,RPS12,RPL24,RPL22
9.055e-51	-115.23	protein complex disassembly	biological process	GO:0043241	99	46	14283	307	RPS8,RPS20,RPS15,RPLP2,RPS29,RPL15,RPL5,RPL34,RPS17,RPL11,RPS28,RPL23,RPS16,RPS11,RPL27,RPS6,RPL37A,RPS21,RPL29,RPL35,RPL9,RPL31,RPS10,RPL38,RPL8,RPL6,RPS24,RPL18A,RPS27,RPL10A,RPL27A,RPLP0,RPSA,RPS3A,RPL36,RPL37,RPL35A,RPS15A,RPS7,RPS27A,RPLP1,RPS19,RPL36A,RPS12,RPL24,RPL22
1.203e-50	-114.94	protein targeting to ER	biological process	GO:0045047	106	47	14283	307	RPS8,RPS20,RPS15,RPLP2,RPS29,RPL15,RPL5,RPL34,RPL11,RPS17,RPS28,RPL23,RPS16,RPS11,RPL27,RPS6,RPL37A,RPS21,RPL29,RPL35,RPL9,RPL31,RPS10,RPL38,RPL8,RPL6,RPS24,RPL18A,RPS27,RPL10A,RPL27A,RPLP0,RPSA,RPS3A,RPL36,RPL37,RPL35A,RPS15A,SEC61A1,RPS7,RPS27A,RPLP1,RPS19,RPL36A,RPS12,RPL24,RPL22
1.203e-50	-114.94	establishment of protein localization in endoplasmic reticulum	biological process	GO:0072599	106	47	14283	307	RPS8,RPS20,RPS15,RPLP2,RPS29,RPL15,RPL5,RPL34,RPL11,RPS17,RPS28,RPL23,RPS16,RPS11,RPL27,RPS6,RPL37A,RPS21,RPL29,RPL35,RPL9,RPL31,RPS10,RPL38,RPL8,RPL6,RPS24,RPL18A,RPS27,RPL10A,RPL27A,RPLP0,RPSA,RPS3A,RPL36,RPL37,RPL35A,RPS15A,SEC61A1,RPS7,RPS27A,RPLP1,RPS19,RPL36A,RPS12,RPL24,RPL22
5.008e-50	-113.52	REACTOME_REGULATION_OF_BETA_CELL_DEVELOPMENT	MSigDB	REACTOME_REGULATION_OF_BETA_CELL_DEVELOPMENT	114	47	16967	340	RPS8,RPS20,RPS15,RPLP2,RPS29,RPL15,RPL5,RPL34,RPS17L,RPS17,RPL11,RPL23,RPS16,RPS28,RPS11,RPL27,RPS6,RPL37A,RPS21,RPL29,RPL35,RPL9,RPL31,RPL38,RPS10,RPL6,RPL8,RPS24,RPS27,RPL18A,RPL10A,RPL27A,RPLP0,RPSA,RPL36,RPS3A,RPL37,RPL35A,RPS15A,RPS27A,RPS7,RPS19,RPLP1,RPL36A,RPL24,RPS12,RPL22
1.51e-49	-112.41	GNF2_EIF3S6	MSigDB	GNF2_EIF3S6	109	46	16967	340	RPS8,RPS20,RPS15,RPLP2,UQCRB,NACA,RPS29,NPM1,RPL15,RPL5,RPL34,RPS17L,RPL11,RPS17,RPL23,RPS16,RPS28,RPL27,RPS6,RPS21,PABPC1,RPL29,RPL35,RPL9,RPL31,RPL38,RPS10,RPL6,RPL8,RPS24,RPL18A,GNB2L1,RPL10A,RPL27A,RPSA,RPL36,RPS3A,RPL37,RPL35A,NAP1L1,RPS7,RPS19,RPL36A,RPL24,RPS12,RPL22
1.783e-49	-112.25	protein localization in endoplasmic reticulum	biological process	GO:0070972	118	48	14283	307	RPS8,RPS20,RPS15,RPLP2,RPS29,RPL15,RPL5,RPL34,RPL11,RPS17,RPS28,RPL23,RPS16,RPS11,RPL27,RPS6,RPL37A,RPS21,RPL29,RPL35,RPL9,RPL31,RPS10,RPL38,RPL8,RPL6,KDELR3,RPS24,RPL18A,RPS27,RPL10A,RPL27A,RPLP0,RPSA,RPS3A,RPL36,RPL37,RPL35A,RPS15A,SEC61A1,RPS7,RPS27A,RPLP1,RPS19,RPL36A,RPS12,RPL24,RPL22
2.537e-49	-111.9	ribosomal subunit	cellular component	GO:0044391	132	49	16666	336	RPS20,RPS8,RPS15,RPLP2,RPS29,RPL15,RPL5,RPL11,RPL34,RPS17,RPS28,RPL23,RPS16,RPS11,RPS6,RPL27,RPS21,RPL37A,RPL29,RPL9,RPL35,RPL31,RPS10,RPL6,RPL8,RPL38,RPS24,RPS27,RPL18A,GNB2L1,RPL10A,RPL27A,RPLP0,RPSA,RPS3A,RPL36,RPL37,RPL35A,RPS15A,RPS27A,RPS7,RPL13AP3,RPLP1,RPS19,RPL36A,RPS12,RPL24,RPL22,MRPS16
2.9e-49	-111.76	SRP-dependent cotranslational protein targeting to membrane	biological process	GO:0006614	105	46	14283	307	RPS8,RPS20,RPS15,RPLP2,RPS29,RPL15,RPL5,RPL34,RPL11,RPS17,RPS28,RPS16,RPL23,RPS11,RPL27,RPS6,RPS21,RPL37A,RPL29,RPL9,RPL35,RPL31,RPL8,RPL6,RPS10,RPL38,RPS24,RPS27,RPL18A,RPL10A,RPL27A,RPLP0,RPSA,RPS3A,RPL36,RPL37,RPL35A,RPS15A,RPS27A,RPS7,RPS19,RPLP1,RPL36A,RPL24,RPS12,RPL22
2.934e-49	-111.75	cellular macromolecular complex disassembly	biological process	GO:0034623	119	48	14283	307	RPS8,RPS20,RPS15,RPLP2,RPS29,RPL15,RPL5,RPL34,RPS17,RPL11,RPS28,RPL23,RPS16,RPS11,RPL27,RPS6,RPL37A,RPS21,RPL29,RPL35,RPL9,RPL31,RPS10,RPL38,RPL8,RPL6,RPS24,RPL18A,RPS27,RPL10A,RPL27A,RPLP0,RPSA,RPS3A,SUPT16H,RPL36,RPL37,RPL35A,RPS15A,RPS7,RPS27A,SET,RPLP1,RPS19,RPL36A,RPS12,RPL24,RPL22
4.803e-49	-111.26	macromolecular complex disassembly	biological process	GO:0032984	120	48	14283	307	RPS8,RPS20,RPS15,RPLP2,RPS29,RPL15,RPL5,RPL34,RPL11,RPS17,RPS28,RPL23,RPS16,RPS11,RPL27,RPS6,RPL37A,RPS21,RPL29,RPL35,RPL9,RPL31,RPS10,RPL38,RPL8,RPL6,RPS24,RPL18A,RPS27,RPL10A,RPL27A,RPLP0,RPSA,RPS3A,SUPT16H,RPL36,RPL37,RPL35A,RPS15A,RPS7,RPS27A,SET,RPLP1,RPS19,RPL36A,RPS12,RPL24,RPL22
5.032e-49	-111.21	cotranslational protein targeting to membrane	biological process	GO:0006613	106	46	14283	307	RPS20,RPS8,RPS15,RPLP2,RPS29,RPL15,RPL5,RPL34,RPS17,RPL11,RPS28,RPS16,RPL23,RPS11,RPL27,RPS6,RPL37A,RPS21,RPL29,RPL9,RPL35,RPL31,RPL8,RPS10,RPL6,RPL38,RPS24,RPL18A,RPS27,RPL10A,RPL27A,RPLP0,RPSA,RPS3A,RPL36,RPL37,RPL35A,RPS15A,RPS27A,RPS7,RPS19,RPLP1,RPL36A,RPS12,RPL24,RPL22
1.025e-48	-110.5	Cytoplasmic_Ribosomal_Proteins_WP477	wikipathways	Cytoplasmic_Ribosomal_Proteins_WP477	88	47	4802	158	RPS8,RPS20,RPS15,RPLP2,RPS29,RPL15,RPL5,RPL11,RPS17L,RPS17,RPL34,RPS28,RPS16,RPL23,RPS11,RPS6,RPL27,RPS21,RPL37A,RPL29,RPL9,RPL35,RPL31,RPS10,RPL8,RPL6,RPL38,RPS24,RPS27,RPL18A,RPL10A,RPL27A,RPLP0,RPSA,RPL36,RPS3A,RPL37,RPL35A,RPS15A,RPS27A,RPS7,RPS19,RPLP1,RPL36A,RPS12,RPL24,RPL22
1.047e-47	-108.18	nuclear-transcribed mRNA catabolic process, nonsense-mediated decay	biological process	GO:0000184	119	47	14283	307	RPS8,RPS20,RPS15,RPLP2,RPS29,RPL15,RPL5,RPL34,RPL11,RPS17,RPS28,RPL23,RPS16,RPS11,RPL27,RPS6,RPL37A,RPS21,PABPC1,RPL29,RPL35,RPL9,RPL31,RPS10,RPL38,RPL8,RPL6,RPS24,RPL18A,RPS27,RPL10A,RPL27A,RPLP0,RPSA,RPS3A,RPL36,RPL37,RPL35A,RPS15A,RPS7,RPS27A,RPLP1,RPS19,RPL36A,RPS12,RPL24,RPL22
3.286e-45	-102.43	STRUCTURAL_CONSTITUENT_OF_RIBOSOME	MSigDB	STRUCTURAL_CONSTITUENT_OF_RIBOSOME	80	39	16967	340	RPS8,RPS20,RPS15,RPLP2,RPS29,RPL15,RPL5,RPL34,RPS17L,RPL11,RPS17,RPS28,RPS16,RPS11,RPS6,RPL27,RPS21,RPL29,RPL35,RPL9,RPL31,RPS10,RPL38,RPL6,RPL8,RPS24,RPL18A,RPS27,RPL27A,RPLP0,RPS3A,RPL37,RPS15A,RPS7,RPS19,RPLP1,RPL24,RPS12,RPL22
4.936e-45	-102.02	viral infectious cycle	biological process	GO:0019058	141	48	14283	307	RPS8,RPS20,RPS15,RPLP2,RPS29,RPL15,RPL5,RPL34,RPS17,RPL11,RPS28,RPL23,RPS16,RPS11,RPL27,RPS6,RPL37A,RPS21,RAN,RPL29,RPL35,RPL9,RPL31,RPS10,RPL38,RPL8,RPL6,RPS24,RPL18A,RPS27,RPL10A,RPL27A,RPLP0,RPSA,RPS3A,RPL36,RPL37,RPL35A,RPS15A,RPS7,RPS27A,RPLP1,RPS19,RPL36A,RPS12,RPL24,HSBP1L1,RPL22
3.767e-44	-99.99	structural constituent of ribosome	molecular function	GO:0003735	153	48	14964	305	RPS20,RPS8,RPS15,RPLP2,RPS29,RPL15,RPL5,RPL11,RPL34,RPS17,RPS17L,RPS28,RPL23,RPS16,RPS11,RPS6,RPL27,RPS21,RPL37A,RPL29,RPL9,RPL35,RPL31,RPL6,RPL8,RPL38,RPS24,RPS27,RPL18A,RPL10A,RPL27A,RPLP0,RPSA,RPL36,RPS3A,RPL37,RPL35A,RPS15A,RPS27A,RPS7,RPL13AP3,RPLP1,RPS19,RPL36A,RPS12,RPL24,RPL22,MRPS16
1.462e-43	-98.63	module_83	MSigDB	module_83	291	60	16967	340	RPS8,RPS20,CNPY2,RPS15,RPLP2,UQCRB,NACA,RPS29,NPM1,RPL15,UBL5,EEF1A1,RPL5,RPL34,RPS17L,RPS17,RPL11,RPL23,RPS16,RPS28,RPS11,EIF1,RPL27,NME2,YBX1,RPS21,RAN,PABPC1,PCBP2,EIF5A,RPL29,RPL9,RPL35,RPL31,RPL8,RPL6,RPL38,RPS10,RPS24,RPS27,RPL18A,GNB2L1,RPL10A,RPL27A,EIF3G,RPLP0,RPSA,RPS3A,GNAS,RPL37,RPL35A,NAP1L1,RPS15A,RPS27A,RPS19,RPLP1,RPL36A,SSB,RPL24,RPS12
3.139e-43	-97.87	protein targeting to membrane	biological process	GO:0006612	152	48	14283	307	RPS20,RPS8,RPS15,RPLP2,RPS29,RPL15,RPL5,RPL34,RPS17,RPL11,RPS16,RPS28,RPL23,SPTBN1,RPS11,RPL27,RPS6,RPL37A,RPS21,HSP90AA1,RPL29,RPL35,RPL9,RPL31,RPL6,RPL8,RPS10,RPL38,RPS24,RPL18A,RPS27,RPL10A,RPL27A,RPLP0,RPSA,RPL36,RPS3A,RPL37,RPL35A,RPS15A,RPS7,RPS27A,RPLP1,RPS19,RPL36A,RPS12,RPL24,RPL22
3.316e-43	-97.81	GCM_TPT1	MSigDB	GCM_TPT1	69	36	16967	340	RPS8,RPLP2,RPS29,NACA,NPM1,RPL34,RPS17L,RPS17,RPL11,RPL23,RPS28,RPS16,RPS11,RPS6,RPL27,RPS21,RPL29,RPL35,RPL9,RPL31,RPS10,RPL38,RPL6,RPS24,GNB2L1,RPL10A,RPL27A,RPLP0,RPSA,RPS3A,RPL35A,RPS27A,RPS7,RPS19,RPLP1,RPL36A
3.86e-43	-97.66	REACTOME_METABOLISM_OF_PROTEINS	MSigDB	REACTOME_METABOLISM_OF_PROTEINS	212	53	16967	340	RPS8,RPS20,RPS15,RPLP2,RPS29,RPL15,EEF1A1,RPL5,RPL34,RPS17L,RPL11,RPS17,RPL23,RPS16,RPS28,RPS11,RPL27,RPS6,RPL37A,RPS21,PABPC1,PIGC,EIF5A,RPL29,RPL9,RPL35,RPL31,RPL8,RPL6,RPS10,RPL38,RPS24,RPS27,RPL18A,RPL10A,RPL27A,EIF3G,RPLP0,RPSA,RPS3A,RPL36,RPL37,RPL35A,RPS15A,RPS27A,EIF2S3,RPS7,RPS19,RPLP1,RPL36A,RPL24,RPS12,RPL22
6.684e-43	-97.11	MORF_NME2	MSigDB	MORF_NME2	144	46	16967	340	MIF,RPS8,RPS20,RPLP2,UQCRB,NACA,RPS29,NPM1,RPL15,RPL34,RPL11,CALR,RPS16,RPS11,RPL27,RPS6,NME2,HSP90AA1,RAN,HSPD1,PABPC1,PCBP2,RPL35,RPL9,RPL31,HSP90AB1,RPL38,RPS10,RPL6,RPL8,RPS24,RPS27,RPL18A,GNB2L1,RPL27A,RPLP0,RPS3A,GNAS,RPS15A,RPS27A,RPS7,RPS19,RPL36A,RPL24,RPS12,OAZ1
6.014e-41	-92.61	ribosome	cellular component	GO:0005840	197	50	16666	336	RPS20,RPS8,RPS15,RPLP2,RPS29,RPL15,RPL5,RPL11,RPL34,RPS17,RPS17L,RPS28,RPL23,RPS16,RPS11,RPS6,RPL27,RPS21,RPL37A,RPL29,RPL9,RPL35,RPL31,RPS10,RPL6,RPL8,RPL38,RPS24,RPS27,RPL18A,GNB2L1,RPL10A,RPL27A,RPLP0,RPSA,RPL36,RPS3A,RPL37,RPL35A,RPS15A,RPS27A,RPS7,RPL13AP3,RPLP1,RPS19,RPL36A,RPS12,RPL24,RPL22,MRPS16
2.432e-40	-91.21	viral reproductive process	biological process	GO:0022415	172	48	14283	307	RPS8,RPS20,RPS15,RPLP2,RPS29,RPL15,RPL5,RPL34,RPL11,RPS17,RPS28,RPL23,RPS16,RPS11,RPL27,RPS6,RPL37A,RPS21,RAN,RPL29,RPL35,RPL9,RPL31,RPS10,RPL38,RPL8,RPL6,RPS24,RPL18A,RPS27,RPL10A,RPL27A,RPLP0,RPSA,RPS3A,RPL36,RPL37,RPL35A,RPS15A,RPS7,RPS27A,RPLP1,RPS19,RPL36A,RPS12,RPL24,HSBP1L1,RPL22
2.225e-39	-89	cytosolic part	cellular component	GO:0044445	178	47	16666	336	RPS20,RPS8,RPS15,RPLP2,MAP3K13,RPS29,RPL15,RPL5,RPL11,RPL34,RPS17,RPS28,RPL23,RPS16,RPS11,RPS6,RPL27,RPS21,RPL37A,RPL29,RPL9,RPL35,RPL31,RPS10,RPL6,RPL8,RPL38,RPS24,RPS27,RPL18A,RPL10A,RPL27A,RPLP0,RPSA,RPS3A,RPL36,RPL37,RPL35A,RPS15A,RPS27A,RPS7,RPLP1,RPS19,RPL36A,RPS12,RPL24,RPL22
4.984e-39	-88.19	nuclear-transcribed mRNA catabolic process	biological process	GO:0000956	172	47	14283	307	RPS20,RPS8,RPS15,RPLP2,RPS29,RPL15,RPL5,RPL34,RPS17,RPL11,RPS16,RPS28,RPL23,RPS11,RPL27,RPS6,RPS21,RPL37A,PABPC1,RPL29,RPL35,RPL9,RPL31,RPL6,RPL8,RPS10,RPL38,RPS24,RPL18A,RPS27,RPL10A,RPL27A,RPLP0,RPSA,RPL36,RPS3A,RPL37,RPL35A,RPS15A,RPS7,RPS27A,RPLP1,RPS19,RPL36A,RPS12,RPL24,RPL22
1.192e-38	-87.32	HSIAO_HOUSEKEEPING_GENES	MSigDB	HSIAO_HOUSEKEEPING_GENES	380	62	16967	340	RPS8,NCOR2,RPS15,TXN,RPLP2,UQCRB,NACA,RPS29,NPM1,EEF1A1,RPL34,RPL11,RPS17,RPS17L,CAPN2,RPL23,RPS16,RPS28,SPTBN1,RPS11,EIF1,RPL27,RPS6,RPL37A,YBX1,RPS21,HSP90AA1,HSPD1,PABPC1,PCBP2,RPL29,GAPDH,RPL9,RPL35,HSP90AB1,RPL31,RPL8,RPL6,RPS10,RPL38,RPL18A,GNB2L1,RPL10A,RPL27A,RPLP0,RPSA,RPS3A,GNAS,RPL35A,NAP1L1,RPS15A,RPS27A,RPS7,SET,RPS19,RPLP1,SSB,ATP5A1,FUS,PSAP,RPL24,OAZ1
5.134e-38	-85.86	mRNA catabolic process	biological process	GO:0006402	180	47	14283	307	RPS20,RPS8,RPS15,RPLP2,RPS29,RPL15,RPL5,RPL34,RPL11,RPS17,RPS16,RPS28,RPL23,RPS11,RPL27,RPS6,RPS21,RPL37A,PABPC1,RPL29,RPL35,RPL9,RPL31,RPL6,RPL8,RPS10,RPL38,RPS24,RPL18A,RPS27,RPL10A,RPL27A,RPLP0,RPSA,RPL36,RPS3A,RPL37,RPL35A,RPS15A,RPS7,RPS27A,RPLP1,RPS19,RPL36A,RPS12,RPL24,RPL22
4.548e-37	-83.68	module_32	MSigDB	module_32	222	49	16967	340	RPS8,RPS20,RPS15,RPLP2,RPS29,NPM1,RPL15,EEF1A1,RPS17L,RPS17,RPL11,SNRPC,RPS28,RPS16,RPS11,EIF1,RPS6,YBX1,RAN,PABPC1,PCBP2,EIF5A,RPL29,RPL9,RPL35,PUM1,RPL31,RPL8,RPL6,RPS10,RPL38,RPS24,RPS27,RPL18A,RPL27A,EIF3G,RPLP0,GNAS,RPL37,RPS15A,EIF2S3,RPS7,RPS19,RPLP1,SSB,RPL24,FUS,RPS12,RPL22
1.327e-36	-82.61	establishment of protein localization to organelle	biological process	GO:0072594	203	48	14283	307	RPS20,RPS8,RPS15,RPLP2,RPS29,RPL15,RPL5,RPL34,RPL11,RPS17,RPS16,RPS28,RPL23,RPS11,RPL27,RPS6,RPL37A,RPS21,HSP90AA1,RPL29,RPL9,RPL35,RPL31,RPL8,RPL38,RPL6,RPS10,RPS24,RPL18A,RPS27,RPL10A,RPL27A,RPLP0,RPSA,RPS3A,RPL36,RPL37,RPL35A,RPS15A,SEC61A1,RPS7,RPS27A,RPS19,RPLP1,RPL36A,RPL24,RPS12,RPL22
2.505e-35	-79.67	cellular component disassembly at cellular level	biological process	GO:0071845	227	49	14283	307	RPS20,RPS8,RPS15,RPLP2,RPS29,RPL15,RPL5,RPL34,RPL11,RPS17,RPS16,RPS28,RPL23,RPS11,RPL27,RPS6,RPL37A,RPS21,RPL29,RPL35,RPL9,RPL31,RPL6,RPL8,RPS10,RPL38,RPS24,RPL18A,RPS27,RPL10A,RPL27A,RPLP0,RPSA,SUPT16H,RPL36,RPS3A,RPL37,RPL35A,RPS15A,H1F0,RPS7,RPS27A,SET,RPLP1,RPS19,RPL36A,RPS12,RPL24,RPL22
3.133e-35	-79.45	cellular component disassembly	biological process	GO:0022411	228	49	14283	307	RPS20,RPS8,RPS15,RPLP2,RPS29,RPL15,RPL5,RPL34,RPS17,RPL11,RPS16,RPS28,RPL23,RPS11,RPL27,RPS6,RPL37A,RPS21,RPL29,RPL35,RPL9,RPL31,RPL6,RPL8,RPS10,RPL38,RPS24,RPL18A,RPS27,RPL10A,RPL27A,RPLP0,RPSA,SUPT16H,RPL36,RPS3A,RPL37,RPL35A,RPS15A,H1F0,RPS7,RPS27A,SET,RPLP1,RPS19,RPL36A,RPS12,RPL24,RPL22
4.499e-35	-79.09	RNA catabolic process	biological process	GO:0006401	206	47	14283	307	RPS20,RPS8,RPS15,RPLP2,RPS29,RPL15,RPL5,RPL34,RPS17,RPL11,RPS16,RPS28,RPL23,RPS11,RPL27,RPS6,RPS21,RPL37A,PABPC1,RPL29,RPL35,RPL9,RPL31,RPL6,RPL8,RPS10,RPL38,RPS24,RPL18A,RPS27,RPL10A,RPL27A,RPLP0,RPSA,RPL36,RPS3A,RPL37,RPL35A,RPS15A,RPS7,RPS27A,RPLP1,RPS19,RPL36A,RPS12,RPL24,RPL22
2.238e-34	-77.48	REACTOME_GENE_EXPRESSION	MSigDB	REACTOME_GENE_EXPRESSION	414	60	16967	340	RPS8,RPS20,RPS15,RPLP2,SF3B1,RPS29,RPL15,EEF1A1,RPL5,RPL34,RPS17L,RPL11,RPS17,RPL23,RPS16,RPS28,RPS11,RPL27,RPS6,RPL37A,YBX1,RPS21,MAML1,HNRNPU,PABPC1,PCBP2,POLR2B,RPL29,RPL9,RPL35,RPL31,SF3B14,RPL8,RPL6,RPS10,RPL38,RPS24,RPL18A,RPS27,RPL10A,RPL27A,EIF3G,RPLP0,RPSA,SUPT16H,RPS3A,RPL36,RPL37,RPL35A,RPS15A,RPS27A,EIF2S3,RPS7,RPS19,RPLP1,RPL36A,FUS,RPL24,RPS12,RPL22
4.126e-34	-76.87	REACTOME_DIABETES_PATHWAYS	MSigDB	REACTOME_DIABETES_PATHWAYS	370	57	16967	340	RPS8,RPS20,RPS15,RPLP2,UQCRB,RPS29,RPL15,NDUFB11,RPL5,RPL34,RPS17L,RPL11,RPS17,RPL23,RPS16,RPS28,RPS11,RPL27,RPS6,RPL37A,RPS21,NDUFA6,PDIA6,RPL29,GAPDH,RPL9,RPL35,PCSK2,RPL31,ERO1L,RPL8,RPL6,RPS10,RPL38,RPS24,RPS27,RPL18A,RPL10A,RPL27A,RPLP0,RPSA,RPS3A,RPL36,GNAS,RPL37,RPL35A,RPS15A,SEC61A1,RPS27A,RPS7,RPS19,RPLP1,RPL36A,ATP5A1,RPL24,RPS12,RPL22
3.477e-33	-74.74	GNF2_FBL	MSigDB	GNF2_FBL	116	36	16967	340	RPS8,RPS20,RPS15,NACA,RPS29,NPM1,RPL15,RPL5,RPS17,RPS17L,RPS16,RPL27,RPS6,RPS21,TARDBP,RPL29,RPL9,RPL35,RPS10,RPL6,RPL8,RPL38,GNB2L1,RPL10A,RPSA,KIAA0020,RPL36,RPL37,RPL35A,NAP1L1,EIF2S3,RPS7,RPS19,RPL24,RPS12,RPL22
4.091e-31	-69.97	GNF2_ST13	MSigDB	GNF2_ST13	57	27	16967	340	RPS20,RPL9,RPL31,NACA,RPL8,RPL6,RPL38,RPS24,NPM1,RPL15,GNB2L1,RPL10A,RPL5,RPSA,RPS3A,RPS17,RPS17L,RPL37,RPL35A,RPL23,RPS7,RPS6,RPL27,RPL36A,RPL24,RPS12,RPL22
9.671e-31	-69.11	cytosolic large ribosomal subunit	cellular component	GO:0022625	52	26	16666	336	RPL29,RPL9,RPL35,RPLP2,RPL31,RPL6,RPL8,RPL38,RPL15,RPL18A,RPL10A,RPL27A,RPLP0,RPL5,RPL34,RPL11,RPL36,RPL37,RPL35A,RPL23,RPL27,RPLP1,RPL36A,RPL37A,RPL24,RPL22
1.879e-30	-68.45	ribonucleoprotein complex	cellular component	GO:0030529	539	63	16666	336	RPS20,RPS8,RPS15,RPLP2,SF3B1,RPS29,RPL15,NPM1,TXNL4B,RPL5,RPL11,RPL34,RPS17,RPS17L,CALR,SNRPC,RPS28,RPL23,RPS16,RPS11,RPS6,RPL27,YBX1,RPL37A,RPS21,HNRNPU,PABPC1,PCBP2,RPL29,RPL9,RPL35,RPL31,SF3B14,RPS10,RPL6,RPL38,RPL8,RPS24,RPS27,RPL18A,PNN,GNB2L1,RPL10A,RPL27A,RPLP0,RPSA,RPP40,RPS3A,RPL36,RPL37,RPL35A,RPS15A,RPS27A,RPS7,RPL13AP3,RPLP1,RPS19,RPL36A,RPL24,SSB,RPS12,RPL22,MRPS16
6.13e-30	-67.26	module_114	MSigDB	module_114	309	49	16967	340	RPS20,CNPY2,RPLP2,UQCRB,NACA,NPM1,RPL15,UBL5,EEF1A1,RPL34,RPL11,SNRPC,RPL23,RPS16,RPS28,RPS11,EIF1,RPL27,NME2,RPS21,PABPC1,RPL29,RPL9,RPL35,RPL31,RPL8,RPL6,RPS10,RPL38,RPS24,RPS27,RPL18A,GNB2L1,RPL10A,RPL27A,EIF3G,RPLP0,MNDA,RPSA,RPS3A,RPL35A,NAP1L1,RPS15A,RPS27A,LRPPRC,RPS19,RPLP1,RPL36A,RPL24
1.151e-29	-66.63	protein targeting	biological process	GO:0006605	356	53	14283	307	RPS20,RPS8,RPS15,RPLP2,RPS29,RPL15,RPL5,RPL11,RPL34,RPS17,CALR,RPS28,RPL23,RPS16,RPS11,SPTBN1,RPS6,RPL27,RPS21,RPL37A,HSP90AA1,RAN,EIF5A,RPL29,RPL9,RPL35,PHIP,RPL31,RPS10,RPL6,RPL8,RPL38,RPS24,RPS27,RPL18A,RPL10A,RPL27A,RPLP0,RPSA,RPL36,RPS3A,RPL37,RPL35A,SEC61A1,RPS15A,RPS7,RPS27A,RPLP1,RPS19,RPL36A,RPS12,RPL24,RPL22
1.281e-29	-66.53	translation	biological process	GO:0006412	566	65	14283	307	RPLP2,RPS29,PHLDA1,RPL11,RPS17,ST3GAL4,RPS16,RPS6,CHST8,RPL37A,RPS21,RPL29,RPL9,RPL35,B3GALT4,RPL31,RPL38,RPL18A,RPS27,RPL10A,EIF3G,RPSA,RPL37,RPL35A,RPS7,RPS27A,RPL13AP3,RPLP1,OGT,RPL36A,B4GALT3,RPL22,MRPS16,RPS8,RPS20,RPS15,NACA,RPL15,RPL5,EEF1A1,RPS17L,RPL34,CALR,RPS28,RPL23,RPS11,EIF1,RPL27,PABPC1,EIF5A,B3GNT2,RPL8,RPS10,RPL6,RPS24,RPL27A,FOXL1,RPLP0,RPL36,RPS3A,RPS15A,EIF2S3,RPS19,RPL24,RPS12
2.098e-29	-66.03	mRNA metabolic process	biological process	GO:0016071	590	66	14283	307	RPLP2,SF3B1,RPS29,CELF4,TXNL4B,RPL11,RPS17,SNRPC,RPS16,RPS6,RPS21,RPL37A,TARDBP,HNRNPU,PCBP2,RPL29,RPL9,RPL35,RPL31,RPL38,RPS27,RPL18A,PNN,RPL10A,RPSA,RPL37,RPL35A,RPS7,RPS27A,RPLP1,RPL36A,FUS,SSB,RPL22,RPS8,RPS20,RPS15,RPL15,CSTF2T,RPL5,RPL34,RPL23,RPS28,RPS11,QKI,RPL27,YBX1,PABPC1,POLR2B,SRSF11,TRA2A,SF3B14,RPL8,RPL6,RPS10,RPS24,RPL27A,RPLP0,RPS3A,RPL36,RPS15A,SET,RPS19,RPL24,RPS12,RBM39
4.872e-28	-62.89	protein localization to organelle	biological process	GO:0033365	367	52	14283	307	RPS20,RPS8,RPS15,RPLP2,RPS29,RPL15,RPL5,RPL11,RPL34,RPS17,CALR,RPS28,RPL23,RPS16,RPS11,SPTBN1,RPS6,RPL27,RPS21,RPL37A,HSP90AA1,RPL29,RPL9,RPL35,PHIP,RPL31,RPS10,RPL6,RPL8,RPL38,RPS24,KDELR3,RPS27,RPL18A,RPL10A,RPL27A,RPLP0,RPSA,RPL36,RPS3A,RPL37,RPL35A,SEC61A1,RPS15A,RPS27A,RPS7,RPLP1,RPS19,RPL36A,RPS12,RPL24,RPL22
6.183e-28	-62.65	module_151	MSigDB	module_151	293	46	16967	340	RPS20,CNPY2,UQCRB,NACA,NPM1,RPL15,UBL5,EEF1A1,RPL34,RPL11,SNRPC,RPL23,RPS16,RPS28,RPS11,RPL27,NME2,RPS21,RPL29,RPL9,RPL35,RPL31,RPL8,RPL6,RPS10,RPL38,RPS24,RPS27,RPL18A,GNB2L1,RPL10A,RPL27A,EIF3G,RPLP0,MNDA,RPSA,RPS3A,RPL35A,NAP1L1,RPS15A,RPS27A,LRPPRC,RPS19,RPLP1,RPL36A,RPL24
1.165e-27	-62.02	GCM_NPM1	MSigDB	GCM_NPM1	107	31	16967	340	RPS8,RPL29,RPL35,RPL9,RPL31,HSP90AB1,NACA,RPL6,RPS24,NPM1,GNB2L1,PNN,RPL10A,RPL27A,RPSA,RPL34,RPS3A,RPL11,RPL35A,RPL23,NAP1L1,RPS16,RPS28,RPS7,RPS27A,RPS11,SET,RPL27,RPS19,RPS6,RPL36A
2.362e-27	-61.31	MORF_UBE2I	MSigDB	MORF_UBE2I	201	39	16967	340	RPLP2,NACA,NPM1,RPL5,RPL34,RPL11,RPS11,RPL27,NME2,RPS6,TARDBP,YBX1,HSP90AA1,RAN,HSPD1,PABPC1,PCBP2,RPL9,PUM1,HSP90AB1,RPL31,RPL6,RPS24,RPL18A,GNB2L1,RPL10A,RPS3A,GNAS,NAP1L1,RPS7,RPS27A,SET,RPS19,RPS12,FUS,RPL24,ATP5A1,RPL22,OAZ1
4.482e-27	-60.67	large ribosomal subunit	cellular component	GO:0015934	75	27	16666	336	RPL29,RPL35,RPL9,RPLP2,RPL31,RPL8,RPL6,RPL38,RPL15,RPL18A,RPL10A,RPL27A,RPL5,RPLP0,RPL34,RPL11,RPL36,RPL37,RPL35A,RPL23,RPL13AP3,RPL27,RPLP1,RPL36A,RPL37A,RPL24,RPL22
1.371e-26	-59.55	STRUCTURAL_MOLECULE_ACTIVITY	MSigDB	STRUCTURAL_MOLECULE_ACTIVITY	238	41	16967	340	RPS8,RPS20,RPS15,RPLP2,RPS29,LAMC3,RPL15,RPL5,RPL34,RPS17L,RPL11,RPS17,RPS16,RPS28,SPTBN1,RPS11,RPL27,RPS6,RPS21,RPL29,RPL9,RPL35,RPL31,RPL8,RPL6,RPS10,RPL38,RPS24,RPS27,RPL18A,RPL27A,RPLP0,RPS3A,RPL37,RPS15A,RPS7,RPS19,RPLP1,RPS12,RPL24,RPL22
2.757e-26	-58.85	REACTOME_FORMATION_OF_THE_TERNARY_COMPLEX_AND_SUBSEQUENTLY_THE_43S_COMPLEX	MSigDB	REACTOME_FORMATION_OF_THE_TERNARY_COMPLEX_AND_SUBSEQUENTLY_THE_43S_COMPLEX	50	23	16967	340	RPS8,RPS20,RPS15,RPS29,RPS10,RPS24,RPS27,EIF3G,RPSA,RPS3A,RPS17,RPS17L,RPS16,RPS28,RPS15A,RPS7,RPS27A,EIF2S3,RPS11,RPS6,RPS19,RPS21,RPS12
3.224e-26	-58.7	REACTOME_TRANSLATION_INITIATION_COMPLEX_FORMATION	MSigDB	REACTOME_TRANSLATION_INITIATION_COMPLEX_FORMATION	57	24	16967	340	RPS8,RPS20,RPS15,RPS29,RPS10,RPS24,RPS27,EIF3G,RPSA,RPS3A,RPS17,RPS17L,RPS16,RPS28,RPS15A,RPS7,RPS27A,EIF2S3,RPS11,RPS6,RPS19,RPS21,RPS12,PABPC1
3.332e-26	-58.66	cellular macromolecular complex subunit organization	biological process	GO:0034621	528	59	14283	307	RPS20,RPS8,RPS15,RPLP2,RPS29,RPL15,CELF4,NPM1,HIST2H2BE,RPL5,RPL11,RPL34,RPS17,CALR,SNRPC,RPS28,RPL23,RPS16,RPS11,RPS6,RPL27,RPS21,RPL37A,HSP90AA1,HSPD1,RPL29,RPL9,RPL35,RPL31,RPS10,RPL6,RPL38,RPL8,RPS24,RPS27,RPL18A,RPL10A,RPL27A,RPLP0,RPSA,RPL36,SUPT16H,RPS3A,RPL37,HELLS,RPL35A,NAP1L1,RPS15A,RPS7,H1F0,RPS27A,SET,RPLP1,RPS19,RPL36A,RPS12,RPL24,HIST2H2AC,RPL22
3.625e-26	-58.58	cellular process involved in reproduction	biological process	GO:0048610	436	54	14283	307	RPS20,RPS8,RPS15,ROBO2,RPLP2,STRA8,RPS29,RPL15,CELF4,RPL5,PDE3A,RPL11,RPL34,RPS17,RPS28,RPL23,RPS16,RPS11,RPS6,RPL27,RPL37A,RPS21,SLIT2,RPL29,RPL9,RPL35,RPL31,RPS10,RPL6,RPL38,RPL8,STAG2,RPS24,RPS27,RPL18A,RPL10A,RPL27A,RPLP0,RPSA,RPS3A,RPL36,RPL37,EXO1,RPL35A,RPS15A,RPS27A,RPS7,RPLP1,RPS19,RPL36A,RPL24,RPS12,PSAP,RPL22
4.02e-26	-58.48	RNA_BINDING	MSigDB	RNA_BINDING	230	40	16967	340	RPS8,RPS20,RPLP2,RPS29,NPM1,RPL15,NOVA1,RPL34,RPS17,RPS17L,RPS6,RPS21,HNRNPU,PABPC1,PCBP2,EIF5A,RPL29,RPL9,RPL35,RPL31,RPL6,RPS10,RPL38,RPS24,RPS27,RPL18A,RPL27A,RPLP0,RPS3A,DDX17,AKAP1,RPS15A,RPS7,RPS19,RPLP1,SSB,FUS,RPS12,RPL24,RPL22
1.727e-25	-57.02	cytosolic small ribosomal subunit	cellular component	GO:0022627	35	20	16666	336	RPS20,RPS8,RPS15,RPS29,RPS10,RPS24,RPS27,RPSA,RPS3A,RPS17,RPS28,RPS16,RPS15A,RPS27A,RPS7,RPS11,RPS6,RPS19,RPS21,RPS12
2.606e-25	-56.61	viral reproduction	biological process	GO:0016032	400	51	14283	307	RPS20,RPS8,RPS15,RPLP2,RPS29,RPL15,RPL5,RPL34,RPS17,RPL11,RPS16,RPS28,RPL23,RPS11,RANBP1,RPL27,RPS6,RPS21,RPL37A,RAN,POLR2B,RPL29,RPL35,RPL9,RPL31,RPL6,RPL8,RPS10,RPL38,RPS24,RPL18A,RPS27,RPL10A,RPL27A,RPLP0,RPSA,SUPT16H,RPL36,RPS3A,RPL37,RPL35A,RPS15A,RPS7,RPS27A,RPLP1,RPS19,RPL36A,RPS12,RPL24,HSBP1L1,RPL22
6.024e-25	-55.77	MORF_JUND	MSigDB	MORF_JUND	63	24	16967	340	RPS20,RPL9,RPLP2,RPL31,NACA,RPL6,RPS24,RPS27,RPL10A,RPL27A,RPL5,RPL34,RPS3A,RPL11,RPS15A,RPS7,RPS27A,RPS6,RPL27,RPL36A,RPL24,RPS12,RPL22,PCBP2
1.51e-24	-54.85	GNF2_TPT1	MSigDB	GNF2_TPT1	38	20	16967	340	RPS20,RPL9,RPL31,RPS10,RPL38,RPS24,RPS27,RPL27A,EEF1A1,RPS17L,RPS17,RPS3A,RPL37,RPL23,RPS11,RPLP1,RPL27,RPS6,RPL37A,RPS12
4.91e-24	-53.67	module_29	MSigDB	module_29	29	18	16967	340	RPS8,RPS20,RPS15,RPS29,RPS10,RPS24,RPS27,RPSA,RPS17L,RPS17,RPS28,RPS16,RPS15A,RPS7,RPS6,RPS19,RPS21,RPS12
2.292e-23	-52.13	intracellular protein transport	biological process	GO:0006886	537	56	14283	307	RPS20,RPS8,RPS15,RPLP2,RPS29,RPL15,NPM1,RPL5,RPL11,RPL34,RPS17,CALR,RPS28,RPL23,RPS16,SPTBN1,RPS11,RPS6,RPL27,RPL37A,RPS21,TMED9,HSP90AA1,RAN,EIF5A,RPL29,VPS11,RPL9,RPL35,PHIP,RPL31,RPS10,RPL6,RPL38,RPL8,RPS24,RPS27,RPL18A,RPL10A,RPL27A,RPLP0,RPSA,RPS3A,RPL36,RPL37,RPL35A,SEC61A1,RPS15A,RPS27A,RPS7,RPLP1,RPS19,RPL36A,RPL24,RPS12,RPL22
7.33e-23	-50.97	small ribosomal subunit	cellular component	GO:0015935	58	22	16666	336	RPS20,RPS8,RPS15,RPS29,RPS10,RPS24,RPS27,GNB2L1,RPSA,RPS3A,RPS17,RPS28,RPS16,RPS15A,RPS27A,RPS7,RPS11,RPS19,RPS6,RPS21,RPS12,MRPS16
1.568e-22	-50.21	GNF2_DAP3	MSigDB	GNF2_DAP3	96	26	16967	340	RPS8,RPL9,RPL31,NACA,RPS29,RPL38,RPL6,RPS24,RPL27A,RPL5,RPSA,RPS3A,RPS17,RPS17L,RPL37,RPL35A,RPL23,RPS16,RPS28,RPS7,RPL27,RPS6,TARDBP,RPL37A,RPL24,RPL22
1.042e-21	-48.31	TIEN_INTESTINE_PROBIOTICS_6HR_UP	MSigDB	TIEN_INTESTINE_PROBIOTICS_6HR_UP	49	20	16967	340	EIF5A,GAPDH,RPL9,TXN,RPS24,RPS27,PHLDA1,RPL27A,EEF1A1,RPL5,RPLP0,RPS3A,RPS17,RPS17L,RPL23,RPS7,RPS11,RPS6,RPS19,RPL37A
2.428e-21	-47.47	MORF_EIF4A2	MSigDB	MORF_EIF4A2	117	27	16967	340	RPL9,RPLP2,PUM1,RPL31,HSP90AB1,NACA,RPL6,RPS24,NPM1,GNB2L1,RPL10A,RPL5,RPL34,RPS3A,DDX17,RPL11,RPL23,NAP1L1,RPS27A,RPS7,RPL27,RPS6,YBX1,RPL24,RPS12,RPL22,PCBP2
1.073e-20	-45.98	TRANSLATION	MSigDB	TRANSLATION	175	31	16967	340	EIF5A,RPL29,RPL35,RPL9,RPL31,NACA,RPL38,RPL8,RPL6,RPS10,RPL15,RPL18A,RPS27,RPL27A,EEF1A1,RPL5,EIF3G,RPL34,RPS3A,PAIP2,RPL11,RPS17,RPS17L,RPL37,EIF2S3,RPS11,EIF1,RPS19,RPL24,RPS12,RPL22
1.392e-20	-45.72	structural molecule activity	molecular function	GO:0005198	600	54	14964	305	RPS20,RPS8,RPS15,RPLP2,RPS29,RPL15,LAMC3,COL18A1,RPL5,RPL11,RPL34,RPS17,RPS17L,RPS28,RPL23,RPS16,SPTBN1,RPS11,RPS6,RPL27,RPL37A,RPS21,RPL29,RPL9,RPL35,RPL31,RPL6,RPL38,RPL8,RPS24,RPS27,RPL18A,PNN,RPL10A,RPL27A,RPLP0,RPSA,AKAP1,RPS3A,RPL36,RPL37,RPL35A,RPS15A,RPS27A,RPS7,NCR3LG1,RPL13AP3,RPLP1,RPS19,RPL36A,RPL24,RPS12,RPL22,MRPS16
2.853e-20	-45	CELLULAR_BIOSYNTHETIC_PROCESS	MSigDB	CELLULAR_BIOSYNTHETIC_PROCESS	309	39	16967	340	MIF,NACA,RPL15,EEF1A1,RPL5,RPL34,PAIP2,RPL11,RPS17,RPS17L,RPS11,EIF1,CHST8,GMPS,HSP90AA1,EIF5A,RPL29,RPL35,RPL9,GUK1,HSP90AB1,RPL31,RPS10,RPL38,RPL6,RPL8,RPS27,RPL18A,PPOX,RPL27A,EIF3G,RPS3A,RPL37,EIF2S3,RPS19,RPS12,RPL24,RPL22,OAZ1
1.381e-19	-43.43	CHNG_MULTIPLE_MYELOMA_HYPERPLOID_UP	MSigDB	CHNG_MULTIPLE_MYELOMA_HYPERPLOID_UP	52	19	16967	340	RPL29,RPS15,RPL35,RPLP2,NPM1,RPL15,RPL27A,EIF3G,RPSA,RPL36,RPS17,RPS17L,RPL37,RPL35A,RPS16,RPLP1,RPS19,RPS6,RPL24
5.354e-19	-42.07	cellular protein localization	biological process	GO:0034613	756	60	14283	307	RPS20,RPS8,RPS15,CELSR1,RPLP2,RPS29,RPL15,NPM1,CNTNAP2,RPL5,RPL11,RPL34,RPS17,CALR,RPS28,RPL23,RPS16,SPTBN1,RPS11,RPS6,RPL27,RPL37A,RPS21,TMED9,CNTN2,HSP90AA1,RAN,EIF5A,RPL29,VPS11,RPL9,RPL35,PHIP,RPL31,RPS10,RPL6,RPL38,RPL8,RPS24,KDELR3,RPS27,RPL18A,RPL10A,RPL27A,RPLP0,RPSA,RPS3A,RPL36,RPL37,RPL35A,SEC61A1,RPS15A,RPS27A,RPS7,RPLP1,RPS19,RPL36A,RPL24,RPS12,RPL22
6.682e-19	-41.85	GRADE_COLON_CANCER_UP	MSigDB	GRADE_COLON_CANCER_UP	683	55	16967	340	MIF,RPS8,CNPY2,TXN,KIAA0100,RPLP2,RPS29,COL18A1,NDUFB11,RPS17,RPS17L,CALR,RCN1,SNRPC,CNTN4,RPS11,RANBP1,CAPG,RPL27,RPS6,RPL37A,YBX1,PCBP2,EIF5A,RPL29,GAPDH,RPL35,RPL9,GUK1,BTAF1,RPL31,SF3B14,RPL38,RPL8,RPL18A,RPS27,PNN,RPL10A,RPL27A,EIF3G,UBR4,RPL36,SEC61A1,RPS7,FAT1,ZNF703,SET,RPS19,OGT,RPL36A,HIST2H2AA3,PSAP,RPL24,RPL22,OAZ1
6.927e-19	-41.81	cellular macromolecule localization	biological process	GO:0070727	760	60	14283	307	RPS20,RPS8,RPS15,CELSR1,RPLP2,RPS29,RPL15,NPM1,CNTNAP2,RPL5,RPL11,RPL34,RPS17,CALR,RPS28,RPL23,RPS16,SPTBN1,RPS11,RPS6,RPL27,RPL37A,RPS21,TMED9,CNTN2,HSP90AA1,RAN,EIF5A,RPL29,VPS11,RPL9,RPL35,PHIP,RPL31,RPS10,RPL6,RPL38,RPL8,RPS24,KDELR3,RPS27,RPL18A,RPL10A,RPL27A,RPLP0,RPSA,RPS3A,RPL36,RPL37,RPL35A,SEC61A1,RPS15A,RPS27A,RPS7,RPLP1,RPS19,RPL36A,RPL24,RPS12,RPL22
8.235e-19	-41.64	cellular macromolecule catabolic process	biological process	GO:0044265	623	54	14283	307	RPS20,RPS8,RPS15,RPLP2,RPS29,RPL15,RPL5,RPL11,RPL34,RPS17,DTL,RPS28,RPL23,RPS16,RPS11,RPS6,RPL27,RPS21,RPL37A,FBXO31,PABPC1,PCBP2,USP34,SIRT1,RPL29,RPL9,RPL35,RPL31,RPS10,RPL6,RPL8,RPL38,RPS24,RPS27,RPL18A,RPL10A,RPL27A,RPLP0,RPSA,RPL36,RPS3A,RPL37,RPL35A,RPS15A,RPS7,H1F0,RPS27A,UBE2D2,RPLP1,RPS19,RPL36A,RPS12,RPL24,RPL22
2.364e-18	-40.59	protein complex subunit organization	biological process	GO:0071822	684	56	14283	307	MIF,RPS20,RPS8,RPS15,RPLP2,RPS29,RPL15,NPM1,RPL5,RPL11,RPL34,RPS17,CALR,RPS28,RPL23,RPS16,RPS11,CAPG,RPS6,RPL27,RPS21,RPL37A,HSP90AA1,HSPD1,RPL29,RPL9,RPL35,SEPT9,RPL31,RPS10,RPL6,RPL8,RPL38,RPS24,RPS27,RPL18A,RPL10A,RPL27A,RPLP0,RPSA,RPL36,DPYSL3,RPS3A,RPL37,RPL35A,RPS15A,RPS7,RPS27A,ATL2,RPLP1,RPS19,OGT,RPL36A,RPS12,RPL24,RPL22
2.97e-18	-40.36	intracellular transport	biological process	GO:0046907	934	66	14283	307	RPLP2,RPS29,NPM1,RPL11,RPS17,RPS16,SPTBN1,RPS6,RPL37A,TMED9,RPS21,RAN,RPL29,VPS11,RPL9,RPL35,PHIP,PUM1,RPL31,RPL38,RPS27,RPL18A,RPL10A,RPSA,RPL37,RPL35A,SEC61A1,RPS27A,RPS7,RPLP1,RPL36A,RPL22,RPS20,RPS8,RPS15,RPL15,NEMF,RPL5,RPL34,CALR,RPL23,RPS28,RPS11,RANBP1,RPL27,HSP90AA1,EIF5A,SRSF11,RPL8,RPL6,RPS10,RPS24,RPL27A,RPLP0,RPL36,RPS3A,GNAS,RPS15A,SH3GL2,ATL2,SET,LRPPRC,RPS19,ATP5A1,RPS12,RPL24
3.372e-18	-40.23	BIOSYNTHETIC_PROCESS	MSigDB	BIOSYNTHETIC_PROCESS	455	44	16967	340	MIF,NACA,RPL15,EEF1A1,RPL5,RPL34,PAIP2,RPL11,RPS17,RPS17L,RPS11,EIF1,CHST8,GMPS,HSP90AA1,PIGY,PIGC,EIF5A,RPL29,RPL35,RPL9,GUK1,B3GALT4,HSP90AB1,RPL31,RPS10,RPL38,RPL6,RPL8,RPS27,RPL18A,PPOX,RPL27A,EIF3G,RPS3A,RPL37,LCAT,EIF2S3,RPS19,OGT,RPS12,RPL24,RPL22,OAZ1
4.069e-18	-40.04	OSMAN_BLADDER_CANCER_DN	MSigDB	OSMAN_BLADDER_CANCER_DN	336	38	16967	340	RPS20,RPS15,RPLP2,MAP3K13,COL18A1,CSTF2T,RPL15,RPL34,RPS17,RPS17L,RPS16,RPS11,RPS6,RPL29,RPL35,RPL9,PUM1,RPS10,RPL38,RPS24,RPS27,RPL10A,RPLP0,RPSA,RPS3A,RPL36,GNAS,RPL37,RPL35A,EIF2S3,RPS7,ATL2,OGT,RPL36A,IRF8,RPL24,RPL22,ARPP19
4.615e-18	-39.92	macromolecular complex subunit organization	biological process	GO:0043933	942	66	14283	307	RPLP2,RPS29,CELF4,NPM1,HIST2H2BE,RPL11,RPS17,SNRPC,RPS16,CAPG,RPS6,RPL37A,RPS21,RPL29,RPL9,RPL35,SEPT9,RPL31,RPL38,RPS27,RPL18A,RPL10A,RPSA,DPYSL3,SUPT16H,RPL37,HELLS,RPL35A,RPS27A,RPS7,RPLP1,OGT,RPL36A,HIST2H2AC,RPL22,RPS20,MIF,RPS8,RPS15,RPL15,RPL5,RPL34,CALR,RPL23,RPS28,RPS11,RPL27,HSP90AA1,HSPD1,RPL8,RPL6,RPS10,RPS24,RPL27A,RPLP0,RPL36,RPS3A,LCAT,NAP1L1,RPS15A,H1F0,SET,ATL2,RPS19,RPS12,RPL24
1.532e-17	-38.72	MACROMOLECULE_BIOSYNTHETIC_PROCESS	MSigDB	MACROMOLECULE_BIOSYNTHETIC_PROCESS	311	36	16967	340	NACA,RPL15,EEF1A1,RPL5,RPL34,PAIP2,RPL11,RPS17,RPS17L,RPS11,EIF1,CHST8,PIGY,PIGC,EIF5A,RPL29,RPL35,RPL9,B3GALT4,RPL31,RPS10,RPL38,RPL6,RPL8,RPS27,RPL18A,RPL27A,EIF3G,RPS3A,RPL37,EIF2S3,RPS19,OGT,RPS12,RPL24,RPL22
5.546e-17	-37.43	macromolecule catabolic process	biological process	GO:0009057	709	55	14283	307	RPS20,RPS8,RPS15,RPLP2,RPS29,RPL15,RPL5,RPL11,RPL34,RPS17,DTL,RPS28,RPL23,RPS16,RPS11,RPS6,RPL27,RPL37A,RPS21,FBXO31,PHKG1,PABPC1,PCBP2,USP34,SIRT1,RPL29,RPL35,RPL9,RPL31,RPS10,RPL6,RPL38,RPL8,RPS24,RPS27,RPL18A,RPL10A,RPL27A,RPLP0,RPSA,RPS3A,RPL36,RPL37,RPL35A,RPS15A,H1F0,RPS27A,RPS7,UBE2D2,RPLP1,RPS19,RPL36A,RPL24,RPS12,RPL22
9.399e-17	-36.9	RNA binding	molecular function	GO:0003723	834	58	14964	305	RPS20,RPS15,RPLP2,RPL15,CELF4,CSTF2T,NPM1,NOVA1,RPL5,EEF1A1,RPL11,RPL34,CALR,SNRPC,RPS16,RPS11,EIF1,QKI,YBX1,TARDBP,HNRNPU,PABPC1,PCBP2,SRSF11,EIF5A,RPL29,RPL9,RPL35,PUM1,TRA2A,RPL31,SF3B14,RPL6,RPL38,RPL8,RPL18A,RPL10A,RPL27A,EIF3G,RPLP0,KIAA0020,AKAP1,DDX17,RPS3A,RPL37,TAF15,RPL35A,RPS15A,EIF2S3,RPS7,RPLP1,RPS19,LRPPRC,FUS,RPL24,SSB,RPL22,RBM39
1.122e-16	-36.73	EBNA-LP (EBNA-LP)	interactions	3783746	151	27	13716	320	RPS8,RPS15,RPL9,SF3B1,RPL31,RPL8,RPL27A,RPS3A,RPL34,DDX17,RPS17,RPL11,RCN1,RPS16,RPL23,RPS11,SET,LRPPRC,RPS6,TMED9,RPL24,HSP90AA1,ATP5A1,HSPD1,RPL22,HNRNPU,PCBP2
2.515e-16	-35.92	GNF2_GLTSCR2	MSigDB	GNF2_GLTSCR2	31	14	16967	340	RPS15,RPL35A,RPS16,RPL35,RPLP2,RPS29,RPS10,RPS19,RPLP1,RPL38,RPL18A,RPS27,RPS21,RPL34
1.163e-15	-34.39	MORF_ANP32B	MSigDB	MORF_ANP32B	174	26	16967	340	RPLP2,UQCRB,HSP90AB1,NACA,RPL6,RPS24,NPM1,GNB2L1,RPL10A,RPL5,GNAS,NAP1L1,RPS27A,SET,RPS6,TARDBP,YBX1,ATP5A1,RPL24,HSP90AA1,FUS,RPS12,RAN,HSPD1,PABPC1,PCBP2
2.119e-15	-33.79	NOP56 (NOP56 ribonucleoprotein homolog (yeast))	interactions	10528	82	20	13716	320	RPS8,RPL9,RPL31,RPL6,RPL8,RPL15,NPM1,RPL18A,RPL10A,RPL27A,RPL5,EEF1A1,RPL11,RPL35A,NAP1L1,RPS16,RPL23,YBX1,HNRNPU,LUC7L2
2.434e-15	-33.65	PUJANA_BRCA1_PCC_NETWORK	MSigDB	PUJANA_BRCA1_PCC_NETWORK	1536	79	16967	340	POLB,TNK1,TXN,RPLP2,SF3B1,NPM1,RPS17,RPL11,ANKRD26,SNRPC,NME2,RPS6,RPS21,TARDBP,RAN,HNRNPU,ATP6AP2,USP34,GAPDH,NRAS,RPL35,RPL9,RPL31,STAG2,PNN,RPL10A,KIAA0020,RPP40,BNIP2,EXO1,RPL37,RPS7,RPS27A,SSB,FUS,RPS20,MIF,NACA,RPL15,EEF1A1,RPL5,RPS17L,CALR,CD79A,RPL23,RANBP1,RPL27,GMPS,YBX1,HSP90AA1,HSPD1,PABPC1,SNAPC5,POLR2B,PIGC,CETN3,BTAF1,TRA2A,RPS24,EPHA5,GNB2L1,RPL27A,POLD3,RPLP0,RPS3A,MTHFD2,NAP1L1,…
3.904e-15	-33.18	NEDD8 (neural precursor cell expressed, developmentally down-regulated 8)	interactions	4738	107	22	13716	320	RPS8,RPS20,SIRT1,RPL29,RPL9,RPL31,RPL8,RPL6,HIST2H2BE,RPL10A,RPL5,EEF1A1,RPL11,RPL35A,RPS16,RPL23,RPS15A,RPS7,RPS11,RPL27,RPS6,RPL24
5.899e-15	-32.76	establishment of protein localization	biological process	GO:0045184	1003	63	14283	307	RPS20,RPS8,RPS15,RPLP2,NACA,RPS29,RPL15,NPM1,RPL5,CHMP1A,RPL11,RPL34,RPS17,CALR,RPS28,RPL23,RPS16,SPTBN1,RPS11,RPS6,RPL27,RPL37A,RPS21,TMED9,CNTN2,HSP90AA1,RAN,SNX10,EIF5A,RPL29,VPS11,RPL9,RPL35,PHIP,RPL31,RPS10,RPL6,RPL38,RPL8,RPS24,KDELR3,RPS27,RPL18A,RPL10A,RPL27A,RPLP0,RPSA,RPS3A,RPL36,GNAS,RPL37,RPL35A,SEC61A1,RPS15A,PRKCB,RPS27A,RPS7,RPLP1,RPS19,RPL36A,RPL24,RPS12,RPL22
9.221e-15	-32.32	protein transport	biological process	GO:0015031	985	62	14283	307	RPS20,RPS8,RPS15,RPLP2,NACA,RPS29,RPL15,NPM1,RPL5,CHMP1A,RPL11,RPL34,RPS17,CALR,RPS28,RPL23,RPS16,SPTBN1,RPS11,RPS6,RPL27,RPL37A,TMED9,RPS21,HSP90AA1,RAN,SNX10,EIF5A,RPL29,VPS11,RPL9,RPL35,PHIP,RPL31,RPS10,RPL6,RPL38,RPL8,RPS24,KDELR3,RPS27,RPL18A,RPL10A,RPL27A,RPLP0,RPSA,RPS3A,RPL36,GNAS,RPL37,RPL35A,SEC61A1,RPS15A,PRKCB,RPS27A,RPS7,RPLP1,RPS19,RPL36A,RPL24,RPS12,RPL22
1.054e-14	-32.18	ribosomal small subunit biogenesis	biological process	GO:0042274	18	11	14283	307	RPS8,RPS15,RPS28,RPS16,RPS7,RPS19,RPS6,RPS24,RPS21,RPSA,RPS17
1.834e-14	-31.63	LI_AMPLIFIED_IN_LUNG_CANCER	MSigDB	LI_AMPLIFIED_IN_LUNG_CANCER	162	24	16967	340	MIF,RPS20,RPL35,RPL31,NACA,RPL38,RPL8,RPS10,RPS27,RPL10A,RPL27A,RPL37,CALR,RPS16,RPS7,RPL27,NME2,RPL36A,RPS21,RPL37A,RAN,HSPD1,PABPC1,CKAP4
2.102e-14	-31.49	MORF_EIF3S6	MSigDB	MORF_EIF3S6	105	20	16967	340	RPLP2,UQCRB,HSP90AB1,NACA,RPL6,RPS24,NPM1,GNB2L1,RPL10A,RPL5,NAP1L1,RPS27A,SET,RPS6,RPL24,RPS12,RAN,HSP90AA1,RPL22,PCBP2
3.385e-14	-31.02	RAD21 (RAD21 homolog (S. pombe))	interactions	5885	220	29	13716	320	RPS20,HSP90AB1,NACA,STAG2,RPL6,RPS10,HIST1H4J,RPL5,RPS3A,RPS17L,RPL11,RPS17,RPL35A,RPS16,RPL23,NAP1L1,RPS15A,EIF2S3,RPS7,RPS27A,RPS11,LRPPRC,RPS6,RPS19,YBX1,HSP90AA1,RAN,RPL22,HNRNPU
4.629e-14	-30.7	MORF_RAN	MSigDB	MORF_RAN	238	28	16967	340	MIF,RPLP2,UQCRB,HSP90AB1,NACA,RPL6,RPS10,NPM1,RPS24,GNB2L1,RPL5,RPL11,GNAS,NAP1L1,RPS27A,SET,NME2,RPS6,TARDBP,YBX1,HSP90AA1,RPL24,FUS,RPS12,RAN,HSPD1,PABPC1,PCBP2
5.346e-14	-30.56	GCM_ACTG1	MSigDB	GCM_ACTG1	110	20	16967	340	RPS8,RPL29,RPL9,HSP90AB1,NACA,RPL6,NPM1,RPS24,GNB2L1,RPL10A,RPS3A,RPL11,RPL35A,NAP1L1,RPS27A,SET,RPL27,RPS19,RPS6,HSP90AA1
1.044e-13	-29.89	reproductive process	biological process	GO:0022414	1125	65	14283	307	GLI2,RPLP2,RPS29,CELF4,PSG3,PDE3A,RPL11,RPS17,RPS16,RPS6,RPL37A,RPS21,RAN,SLIT2,SIRT1,RPL29,RPL9,RPL35,SMAD9,RPL31,STAG2,RPL38,RPL18A,RPS27,RPL10A,RPSA,RPL37,EXO1,RPL35A,RPS7,RPS27A,RPLP1,RPL36A,RPL22,RPS8,RPS20,RPS15,ROBO2,STRA8,RPL15,RPL5,RPL34,CALR,RPS28,RPL23,RPS11,ALPL,RPL27,SOX17,RPL8,EDN1,RPS10,RPL6,RPS24,RPL27A,RPLP0,RPL36,RPS3A,GNAS,RPS15A,RPS19,RPL24,RPS12,PSAP,HSBP1L1
1.191e-13	-29.76	MORF_CCNI	MSigDB	MORF_CCNI	76	17	16967	340	RPLP2,WDR1,NACA,NPM1,GNB2L1,RPL10A,RPL5,GNAS,NAP1L1,RPS27A,RPS6,YBX1,RPS12,RPL24,ATP5A1,RPL22,PCBP2
1.283e-13	-29.68	reproduction	biological process	GO:0000003	1130	65	14283	307	GLI2,RPLP2,RPS29,CELF4,PSG3,PDE3A,RPL11,RPS17,RPS16,RPS6,RPL37A,RPS21,RAN,SLIT2,SIRT1,RPL29,RPL9,RPL35,SMAD9,RPL31,STAG2,RPL38,RPL18A,RPS27,RPL10A,RPSA,RPL37,EXO1,RPL35A,RPS7,RPS27A,RPLP1,RPL36A,RPL22,RPS8,RPS20,RPS15,ROBO2,STRA8,RPL15,RPL5,RPL34,CALR,RPS28,RPL23,RPS11,ALPL,RPL27,SOX17,EDN1,RPL8,RPS10,RPL6,RPS24,RPL27A,RPLP0,RPL36,RPS3A,GNAS,RPS15A,RPS19,RPL24,RPS12,PSAP,HSBP1L1
1.291e-13	-29.68	establishment of localization in cell	biological process	GO:0051649	1278	70	14283	307	RPLP2,RPS29,NPM1,RPL11,RPS17,RPS16,SPTBN1,RPS6,RPL37A,RPS21,TMED9,RAN,VPS11,RPL29,RPL9,RPL35,PHIP,PUM1,RPL31,RPL38,RPL18A,RPS27,RPL10A,RPSA,RPL37,RPL35A,SEC61A1,RPS7,RPS27A,RPLP1,RPL36A,RPL22,RPS20,RPS8,RPS15,ANXA3,RPL15,NEMF,RPL5,RPL34,CALR,RPS28,RPL23,RPS11,RANBP1,RPL27,HSP90AA1,SRSF11,EIF5A,WDR1,RPL6,RPL8,EDN1,RPS10,RPS24,RPL27A,RPLP0,RPL36,RPS3A,GNAS,SH3GL2,RPS15A,SET,ATL2,RPS19,LRPPRC,RPL24,…
1.558e-13	-29.49	MORF_ACP1	MSigDB	MORF_ACP1	178	24	16967	340	PHIP,RPLP2,PUM1,HSP90AB1,WDR1,NACA,NPM1,PNN,RPL10A,RPL5,GNAS,NAP1L1,RPS27A,SET,LRPPRC,TARDBP,YBX1,ATP5A1,HSP90AA1,FUS,RPS12,RPL22,PDIA6,PCBP2
1.734e-13	-29.38	YAMASHITA_LIVER_CANCER_WITH_EPCAM_UP	MSigDB	YAMASHITA_LIVER_CANCER_WITH_EPCAM_UP	46	14	16967	340	GNAS,RPL29,RPL9,RPL35,RPS7,RPS27A,SPTBN1,RPL31,RPS10,RPL6,RPS24,RPS12,RPLP0,RPS3A
1.918e-13	-29.28	GNF2_NPM1	MSigDB	GNF2_NPM1	56	15	16967	340	RPL37,NAP1L1,RPS7,RPS6,RPL6,LRPPRC,RPS24,NPM1,TARDBP,SSB,RPL5,RPSA,KIAA0020,RPS17,RPS17L
4.367e-13	-28.46	TIEN_INTESTINE_PROBIOTICS_24HR_DN	MSigDB	TIEN_INTESTINE_PROBIOTICS_24HR_DN	204	25	16967	340	EIF5A,RPL9,RPS24,RPS27,GNB2L1,PHLDA1,RPL27A,EEF1A1,RPL5,RPLP0,RPS3A,RPL34,CALR,RPL23,MTHFD2,H1F0,RPS7,RPS11,EIF1,RPS19,RPS6,RPL37A,SLC1A5,PDIA6,PABPC1
7.707e-13	-27.89	protein localization	biological process	GO:0008104	1265	68	14283	307	LTBP1,RPLP2,RPS29,NPM1,RPL11,RPS17,RPS16,SPTBN1,RPS6,RPL37A,TMED9,RPS21,RAN,CNTN2,SNX10,VPS11,RPL29,RPL9,RPL35,PHIP,RPL31,RPL38,KDELR3,RPL18A,RPS27,RPL10A,RPSA,RPL37,RPL35A,SEC61A1,RPS7,PRKCB,RPS27A,RPLP1,RPL36A,RPL22,RPS20,RPS8,RPS15,CELSR1,NACA,RPL15,CNTNAP2,RPL5,CHMP1A,RPL34,CALR,STK11IP,RPS28,RPL23,RPS11,RPL27,HSP90AA1,EIF5A,RPL6,RPL8,RPS10,RPS24,RPL27A,RPLP0,RPL36,RPS3A,GNAS,VPS13C,RPS15A,RP…
8.669e-13	-27.77	cytosol	cellular component	GO:0005829	2269	95	16666	336	TXN,RPLP2,RPS29,CSAD,ADH1B,PDE3A,RPL11,RPS17,RPS16,SPTBN1,RPS6,NME2,MAD1L1,RPL37A,RPS21,RAN,PCBP2,RPL29,RPL9,RPL35,GAPDH,SMAD9,PUM1,HSP90AB1,RPL31,RPL38,RPL18A,RPS27,RPL10A,EIF3G,BNIP2,RPSA,TPK1,DPYSL3,RPL37,RPL35A,RPS7,PRKCB,NGFRAP1,RPS27A,NCALD,RPLP1,OGT,RPL36A,RPL22,OAZ1,RPS20,RPS8,RPS15,GRAP,MAP3K13,OPHN1,IFI35,RPL15,DOCK11,PHGDH,EEF1A1,RPL5,RPL34,CALR,RPL23,RPS28,PIK3AP1,RPS11,RPL27,GMPS,HSP…
1.134e-12	-27.51	cellular catabolic process	biological process	GO:0044248	1306	69	14283	307	RPLP2,CROT,RPS29,CSAD,GCDH,PDE3A,RPL11,RPS17,RPS16,RPS6,RPL37A,RPS21,RAN,PCBP2,USP34,SIRT1,RPL29,RPL9,RPL35,SEPT9,RPL31,RPL38,RPL18A,RPS27,RPL10A,RPSA,DPYSL3,RPL37,RPL35A,RPS7,RPS27A,RPLP1,RPL36A,RPL22,RPS20,RPS8,RPS15,GCAT,RPL15,RPL5,RPL34,DTL,RPS28,RPL23,RPS11,RPL27,HSP90AA1,FBXO31,HSPD1,PABPC1,CPQ,RPL8,RPS10,RPL6,RPS24,RPL27A,RPLP0,RPL36,RPS3A,GNAS,RPS15A,EIF2S3,H1F0,ATL2,RPS19,UBE2D2,RPL24,RP…
1.262e-12	-27.4	GCM_CSNK2B	MSigDB	GCM_CSNK2B	87	17	16967	340	RPS8,RPL29,HSP90AB1,NACA,RPL6,NPM1,GNB2L1,RPSA,RPL11,RPS16,RPL23,RPS7,SET,RPL27,YBX1,FUS,PCBP2
1.614e-12	-27.15	JISON_SICKLE_CELL_DISEASE_DN	MSigDB	JISON_SICKLE_CELL_DISEASE_DN	163	22	16967	340	RPS20,RPL9,SETD2,NACA,RPS24,NPM1,RPL10A,EEF1A1,RPLP0,RPL5,RPL11,RPL37,RPS28,NAP1L1,RPS27A,RPS7,SET,RPLP1,OGT,RPS6,RPL24,RPL22
3.157e-12	-26.48	macromolecule localization	biological process	GO:0033036	1492	74	14283	307	LTBP1,RPLP2,RPS29,NPM1,RPL11,RPS17,RPS16,SPTBN1,RPS6,RPL37A,TMED9,RPS21,RAN,CNTN2,SNX10,VPS11,RPL29,RPL9,RPL35,PHIP,RPL31,RPL38,KDELR3,RPL18A,RPS27,RPL10A,RPSA,RPL37,RPL35A,SEC61A1,RPS7,PRKCB,RPS27A,RPLP1,RPL36A,RPL22,RPS20,RPS8,RPS15,CELSR1,NACA,RPL15,CNTNAP2,RPL5,CHMP1A,RPL34,CALR,STK11IP,RPS28,RPL23,RPS11,QKI,RPL27,HSP90AA1,SRSF11,EIF5A,RPL6,RPL8,RPS10,RPS24,ATP11C,RPL27A,RPLP0,RPL36,RPS3A,GNA…
3.372e-12	-26.42	cellular localization	biological process	GO:0051641	1494	74	14283	307	RPLP2,RPS29,NPM1,RPL11,RPS17,RPS16,SPTBN1,RPS6,RPL37A,TMED9,RPS21,RAN,CNTN2,VPS11,RPL29,RPL9,RPL35,PHIP,PUM1,RPL31,RPL38,KDELR3,RPL18A,RPS27,RPL10A,RPSA,RPL37,RPL35A,SEC61A1,RPS7,RPS27A,RPLP1,RPL36A,RPL22,RPS20,RPS8,RPS15,ANXA3,CELSR1,RPL15,NEMF,CNTNAP2,RPL5,RPL34,CALR,RPS28,RPL23,RPS11,RANBP1,RPL27,HSP90AA1,SRSF11,EIF5A,WDR1,RPL6,RPL8,EDN1,RPS10,RPS24,RPL27A,RPLP0,RPL36,RPS3A,GNAS,SH3GL2,RPS15A,…
5.637e-12	-25.9	biosynthetic process	biological process	GO:0009058	3806	137	14283	307	ZNF658,POLB,MYCBP2,TXN,GLI2,CSAD,GCDH,ST3GAL4,RPS16,RPS6,NME2,RPL37A,RPS21,RPL9,SMAD9,RPL31,RPL10A,ZBTB7B,RPL37,RPL35A,TET1,RPS27A,RPL13AP3,OGT,OAZ1,RPS15,TFB1M,NACA,RPL15,PHGDH,CHD5,RPL5,IP6K3,CHMP1A,DTL,CALR,RPL23,PAX1,RPS11,GMPS,YBX1,MAML1,PHKG1,VGLL4,PABPC1,POLR2B,SRSF11,EIF5A,PIGC,SETD2,RPL6,RPS10,RPS24,RPL36,GNAS,LCAT,MTHFD2,NAP1L1,CEPT1,RPS19,IRAK1BP1,ATP5A1,ZNF254,RPLP2,RPS29,SLC7A2,PHLDA…
6.828e-12	-25.71	cellular biosynthetic process	biological process	GO:0044249	3695	134	14283	307	ZNF658,MYCBP2,POLB,TXN,GLI2,CSAD,GCDH,ST3GAL4,RPS16,RPS6,NME2,RPL37A,RPS21,RPL9,SMAD9,RPL31,RPL10A,ZBTB7B,RPL37,RPL35A,TET1,RPS27A,RPL13AP3,OGT,OAZ1,RPS15,TFB1M,NACA,RPL15,PHGDH,CHD5,RPL5,CHMP1A,DTL,CALR,RPL23,PAX1,RPS11,GMPS,YBX1,MAML1,PHKG1,VGLL4,PABPC1,POLR2B,EIF5A,PIGC,SRSF11,SETD2,RPL6,RPS10,RPS24,RPL36,GNAS,LCAT,MTHFD2,NAP1L1,CEPT1,RPS19,IRAK1BP1,ATP5A1,ZNF254,RPLP2,RPS29,SLC7A2,PHLDA1,LCLA…
7.705e-12	-25.59	SUMO1 (SMT3 suppressor of mif two 3 homolog 1 (S. cerevisiae))	interactions	7341	545	42	13716	320	RPS8,NCOR2,SF3B1,NACA,NPTX1,NPM1,PHGDH,EEF1A1,KTN1,RPL5,RPL11,RPS16,SPTBN1,RPS11,RPS6,CNTN2,HSP90AA1,HNRNPU,PDIA6,PABPC1,PCBP2,GAPDH,TRA2A,HSP90AB1,RPL6,RPL8,RPL18A,HIST1H4J,RPL10A,RPL27A,UBR4,KIAA0020,RPSA,DDX17,RPS3A,GNAS,NAP1L1,EIF2S3,ATP5A1,HIST2H2BC,RPL24,RBM39
1.34e-11	-25.04	cellular macromolecule biosynthetic process	biological process	GO:0034645	2986	115	14283	307	ZNF254,ZNF658,POLB,MYCBP2,TXN,GLI2,RPLP2,RPS29,PHLDA1,RPL11,RPS17,ST3GAL4,GBX1,RPS16,RPS6,NME2,CHST8,RPL37A,TARDBP,RPS21,MAF,PIGY,SIRT1,RPL29,RPL35,RPL9,SMAD9,B3GALT4,RPL31,RPL38,RPL18A,RPS27,PNN,RPL10A,ZBTB7B,EIF3G,RPSA,SUPT16H,DDX17,RPL37,HELLS,RPL35A,TET1,RPS7,PRKCB,RPS27A,RPL13AP3,ZNF703,RPLP1,OGT,RPL36A,B4GALT3,RPL22,MRPS16,RPS8,RPS20,NCOR2,RPS15,TFB1M,STRA8,NACA,RPL15,EEF1A1,CHD5,RPL5,CHMP1…
1.992e-11	-24.64	gene expression	biological process	GO:0010467	3351	124	14283	307	ZNF254,ZNF658,MYCBP2,TXN,GLI2,RPLP2,SF3B1,RPS29,CELF4,TXNL4B,PHLDA1,NOVA1,RPL11,RPS17,ST3GAL4,SNRPC,GBX1,RPS16,RPS6,NME2,CHST8,RPL37A,TARDBP,RPS21,RAN,HNRNPU,MAF,PCBP2,ATP6AP2,SIRT1,RPL29,RPL35,RPL9,SMAD9,B3GALT4,RPL31,RPL38,RPL18A,RPS27,PNN,RPL10A,ZBTB7B,EIF3G,RPP40,RPSA,SUPT16H,DDX17,RPL37,HELLS,RPL35A,TET1,RPS7,PRKCB,RPS27A,RPL13AP3,ZNF703,RPLP1,OGT,RPL36A,FUS,SSB,B4GALT3,RPL22,MRPS16,RPS8,RPS…
2.094e-11	-24.59	macromolecule biosynthetic process	biological process	GO:0009059	3006	115	14283	307	ZNF254,ZNF658,MYCBP2,POLB,TXN,GLI2,RPLP2,RPS29,PHLDA1,RPL11,RPS17,ST3GAL4,GBX1,RPS16,RPS6,NME2,CHST8,RPL37A,TARDBP,RPS21,MAF,PIGY,SIRT1,RPL29,RPL35,RPL9,SMAD9,B3GALT4,RPL31,RPL38,RPL18A,RPS27,PNN,RPL10A,ZBTB7B,EIF3G,RPSA,SUPT16H,DDX17,RPL37,HELLS,RPL35A,TET1,RPS7,PRKCB,RPS27A,RPL13AP3,ZNF703,RPLP1,OGT,RPL36A,B4GALT3,RPL22,MRPS16,RPS8,RPS20,NCOR2,RPS15,TFB1M,STRA8,NACA,RPL15,EEF1A1,CHD5,RPL5,CHMP1…
5.186e-11	-23.68	DANG_MYC_TARGETS_UP	MSigDB	DANG_MYC_TARGETS_UP	124	18	16967	340	RPS20,NRAS,GAPDH,TXN,RPL9,NPM1,RPL27A,RPL5,RPS17,RPS17L,AKAP1,RPS16,NAP1L1,NME2,RPS19,RPL27,RPL22,HSPD1
5.499e-11	-23.62	cellular component organization at cellular level	biological process	GO:0071842	2860	110	14283	307	MYCBP2,GLI2,RPLP2,RPS29,CELF4,NPM1,HIST2H2BE,TXNL4B,RPL11,RPS17,CDH9,SNRPC,RPS16,SPTBN1,RPS6,CAPG,MAD1L1,RPL37A,TMED9,RPS21,RAN,CNTN2,SNX10,SLIT2,SIRT1,RPL29,RPL35,PHIP,RPL9,NRAS,GAPDH,RPL31,HSP90AB1,RPL38,STAG2,RPL18A,RPS27,RPL10A,RPSA,SUPT16H,DPYSL3,RPL37,HELLS,RPL35A,TET1,RPS7,PRKCB,RPS27A,ZNF703,MYO18A,RPLP1,OGT,RPL36A,EFNA5,HIST2H2AC,ARPP19,RPL22,RPS8,TTC8,RPS20,RPS15,ROBO2,STRA8,NPTX1,ROBO1…
1.033e-10	-22.99	cellular protein metabolic process	biological process	GO:0044267	2589	102	14283	307	MYCBP2,TNK1,RPLP2,RPS29,PHLDA1,RPL11,ASPHD2,RPS17,ST3GAL4,RPS16,CDKL5,SPTBN1,RPS6,CHST8,RPL37A,RPS21,PDIA6,PCBP2,USP34,PIGY,SIRT1,RPL29,RPL35,RPL9,NRAS,GAPDH,SMAD9,B3GALT4,RPL31,HSP90AB1,RPL38,RPL18A,RPS27,RPL10A,EIF3G,RPSA,RPL37,RPL35A,RPS7,PRKCB,RPS27A,RPL13AP3,RPLP1,OGT,RPL36A,ASB3,B4GALT3,RPL22,MRPS16,RPS8,RPS20,RPS15,MAP3K13,NACA,RPL15,EEF1A1,RPL5,IP6K3,RPL34,RPS17L,MORF4L1,DTL,CALR,RPL23,RP…
2.399e-10	-22.15	GCM_PSME1	MSigDB	GCM_PSME1	75	14	16967	340	RPS8,RPL35A,NAP1L1,RPS7,SET,NACA,RPL27,RPL6,RPS19,RPS24,NPM1,PNN,RPL10A,RPL11
3.506e-10	-21.77	DANG_BOUND_BY_MYC	MSigDB	DANG_BOUND_BY_MYC	1013	52	16967	340	RPS20,POLB,RPS15,CNPY2,TXN,NACA,RPS29,HIST2H2BE,RPL15,NPM1,RPL5,RPS17L,RPS17,PAIP2,CALR,RPS16,RPL27,RPS6,NME2,RPS21,CNTN2,NDUFA6,HSPD1,SIRT1,RPL9,NRAS,GAPDH,AP4S1,GTF3C5,RPL31,ERO1L,RPL8,RPL27A,DPYSL3,DDX17,SUPT16H,AKAP1,EXO1,RPL37,SUGT1,NAP1L1,RPS27A,EIF2S3,CEPT1,RPS19,HIST2H2AA3,SSB,PSAP,ARPP19,RPL22,RBM39,OAZ1
4.974e-10	-21.42	cellular component organization or biogenesis at cellular level	biological process	GO:0071841	2963	110	14283	307	MYCBP2,GLI2,RPLP2,RPS29,CELF4,NPM1,HIST2H2BE,TXNL4B,RPL11,RPS17,CDH9,SNRPC,RPS16,SPTBN1,RPS6,CAPG,MAD1L1,RPL37A,TMED9,RPS21,RAN,CNTN2,SNX10,SLIT2,SIRT1,RPL29,RPL35,PHIP,RPL9,NRAS,GAPDH,RPL31,HSP90AB1,RPL38,STAG2,RPL18A,RPS27,RPL10A,RPSA,SUPT16H,DPYSL3,RPL37,HELLS,RPL35A,TET1,RPS7,PRKCB,RPS27A,ZNF703,MYO18A,RPLP1,OGT,RPL36A,EFNA5,HIST2H2AC,ARPP19,RPL22,RPS8,TTC8,RPS20,RPS15,ROBO2,STRA8,NPTX1,ROBO1…
9.775e-10	-20.75	cytoplasmic part	cellular component	GO:0044444	6479	185	16666	336	TXN,UQCRB,CROT,CSAD,NPM1,ISOC2,GCDH,ADH1B,ASPHD2,ANKRD26,ST3GAL4,RPS16,CDKL5,RPS6,MAD1L1,NME2,CAPG,RPL37A,RPS21,TMED9,RAN,NDUFA6,HNRNPU,HILPDA,PCBP2,VPS11,RPL9,NRAS,SMAD9,SEPT9,RPL31,KDELR3,RPL10A,DPYSL3,RPL37,RPL35A,RPS27A,RPL13AP3,NCALD,MYO18A,OGT,OAZ1,GRAP,RPS15,TFB1M,NACA,NPTX1,OPHN1,RPL15,ASAH1,CNTNAP2,DOCK11,PHGDH,RPL5,CLEC2D,CHMP1A,DTL,CALR,CD79A,RPL23,PIK3AP1,EMID1,RPS11,RANBP1,GMPS,YBX1,…
1.15e-09	-20.58	catabolic process	biological process	GO:0009056	1590	71	14283	307	RPLP2,CROT,RPS29,CSAD,GCDH,PDE3A,RPL11,RPS17,RPS16,RPS6,RPL37A,RPS21,RAN,PCBP2,USP34,SIRT1,RPL29,RPL9,RPL35,GAPDH,SEPT9,RPL31,RPL38,RPL18A,RPS27,RPL10A,RPSA,DPYSL3,RPL37,RPL35A,RPS7,RPS27A,RPLP1,RPL36A,RPL22,RPS20,RPS8,RPS15,GCAT,RPL15,RPL5,RPL34,DTL,RPS28,RPL23,RPS11,RPL27,HSP90AA1,FBXO31,HSPD1,PHKG1,PABPC1,CPQ,RPL6,RPL8,RPS10,RPS24,RPL27A,RPLP0,RPL36,RPS3A,GNAS,RPS15A,EIF2S3,H1F0,ATL2,RPS19,UBE…
1.347e-09	-20.43	GCM_APEX1	MSigDB	GCM_APEX1	100	15	16967	340	RPS8,RPL29,NAP1L1,RPS7,SET,NACA,RPL27,RPL6,RPS19,NPM1,RPS24,PNN,GNB2L1,RPL10A,PCBP2
1.696e-09	-20.19	cytoplasm	cellular component	GO:0005737	8815	231	16666	336	POLB,TNK1,TXN,GLI2,LIMS3,UQCRB,CROT,CELF4,CSAD,NPM1,ISOC2,KIAA1217,GCDH,ADH1B,ASPHD2,ANKRD26,ST3GAL4,RPS16,CDKL5,RPS6,MAD1L1,NME2,CAPG,ANKRD12,RPL37A,RPS21,TMED9,RAN,NDUFA6,HNRNPU,SLIT2,HILPDA,PCBP2,VPS11,RPL9,NRAS,SMAD9,SEPT9,RPL31,KDELR3,RPL10A,KPRP,DPYSL3,RPL37,RPL35A,RPS27A,RPL13AP3,NCALD,MYO18A,OGT,OAZ1,GRAP,RPS15,TFB1M,STXBP6,NACA,NPTX1,OPHN1,ROBO1,RPL15,ASAH1,NEMF,CNTNAP2,DOCK11,CDK20,PHGD…
1.899e-09	-20.08	SUMO2 (SMT3 suppressor of mif two 3 homolog 2 (S. cerevisiae))	interactions	6613	1147	60	13716	320	RPS8,RPS15,NCOR2,TXN,RPLP2,SF3B1,RPL15,NPM1,CDK20,EEF1A1,KTN1,RPS17,CALR,RPS16,SPTBN1,GMPS,TARDBP,CNTN2,HSPD1,HNRNPU,PABPC1,POLR2B,PCBP2,EIF5A,PHIP,SEPT9,HSP90AB1,RPL31,BTAF1,TRA2A,RPS10,RPL6,STAG2,PNN,HIST1H4J,POLD3,EIF3G,KIAA0020,RPSA,DDX17,SUPT16H,EXO1,HELLS,SUGT1,NAP1L1,SEC61A1,EIF2S3,RPS7,RPS27A,SET,LRPPRC,RPLP1,OGT,HIST2H2AA3,FUS,RPS12,SSB,HIST2H2AC,RBM39,HIST2H3A
2.015e-09	-20.02	CELLULAR_PROTEIN_METABOLIC_PROCESS	MSigDB	CELLULAR_PROTEIN_METABOLIC_PROCESS	1065	52	16967	340	TNK1,MAP3K13,NACA,RPL15,ISOC2,RPL5,EEF1A1,RPL34,RPS17L,RPS17,RPL11,PAIP2,CDKL5,RPS11,EIF1,CAPG,CHST8,HSP90AA1,PDIA6,PIGY,ATP6AP2,PIGC,EIF5A,SIRT1,RPL29,RPL9,RPL35,PCSK2,B3GALT4,RPL31,ERO1L,RPL8,RPL6,RPS10,RPL38,RPL18A,EPHA5,RPS27,RPL27A,EIF3G,RPS3A,SUPT16H,RPL37,EIF2S3,NNAT,SET,UBE2D2,OGT,RPS19,RPL24,RPS12,RPL22
2.389e-09	-19.85	cellular nitrogen compound metabolic process	biological process	GO:0034641	4252	140	14283	307	ZNF658,MYCBP2,POLB,TXN,GLI2,CELF4,HIST2H2BE,NPM1,CSAD,TXNL4B,GCDH,NOVA1,RPS16,RPS6,NME2,RPL37A,RPS21,RAN,HNRNPU,PCBP2,RPL9,SEPT9,SMAD9,RPL31,RPL10A,ZBTB7B,DPYSL3,RPL37,RPL35A,TET1,RPS27A,MYO18A,SSB,OAZ1,RPS15,TFB1M,NACA,CSTF2T,RPL15,PHGDH,CHD5,RPL5,CHMP1A,DTL,RPL23,PAX1,RPS11,GMPS,YBX1,MAML1,VGLL4,PABPC1,POLR2B,SRSF11,TRA2A,SF3B14,SETD2,RPL6,RPS10,RPS24,RPL36,GNAS,LCAT,MTHFD2,NAP1L1,H1F0,CEPT1,RP…
2.446e-09	-19.83	cellular component organization	biological process	GO:0016043	3436	120	14283	307	MYCBP2,GLI2,RPLP2,RPS29,CELF4,NPM1,HIST2H2BE,TXNL4B,RPL11,RPS17,CDH9,SNRPC,RPS16,CDKL5,SPTBN1,RPS6,CAPG,MAD1L1,RPL37A,TMED9,RPS21,RAN,CNTN2,SNX10,SLIT2,SIRT1,RPL29,RPL35,PHIP,RPL9,NRAS,GAPDH,SEPT9,PUM1,RPL31,HSP90AB1,RPL38,STAG2,RPL18A,RPS27,RPL10A,RPSA,SUPT16H,DPYSL3,RPL37,HELLS,RPL35A,TET1,RPS7,PRKCB,RPS27A,ZNF703,MYO18A,RPLP1,OGT,RPL36A,EFNA5,HIST2H2AC,ARPP19,RPL22,MIF,RPS8,TTC8,RPS20,RPS15,RO…
3.152e-09	-19.58	CELLULAR_MACROMOLECULE_METABOLIC_PROCESS	MSigDB	CELLULAR_MACROMOLECULE_METABOLIC_PROCESS	1079	52	16967	340	TNK1,MAP3K13,NACA,RPL15,ISOC2,RPL5,EEF1A1,RPL34,RPS17L,RPS17,RPL11,PAIP2,CDKL5,RPS11,EIF1,CAPG,CHST8,HSP90AA1,PDIA6,PIGY,ATP6AP2,PIGC,EIF5A,SIRT1,RPL29,RPL9,RPL35,PCSK2,B3GALT4,RPL31,ERO1L,RPL8,RPL6,RPS10,RPL38,RPL18A,EPHA5,RPS27,RPL27A,EIF3G,RPS3A,SUPT16H,RPL37,EIF2S3,NNAT,SET,UBE2D2,OGT,RPS19,RPL24,RPS12,RPL22
4.993e-09	-19.12	BENPORATH_MYC_MAX_TARGETS	MSigDB	BENPORATH_MYC_MAX_TARGETS	748	41	16967	340	RPS20,CNPY2,NACA,RPS29,HIST2H2BE,RPL15,ASAH1,RPL5,RPS17L,RPS17,CALR,RPL27,RPS6,RPS21,CNTN2,NDUFA6,MAML1,RPL35,RPL9,AP4S1,GTF3C5,RPL31,ERO1L,RPL8,RPL27A,DPYSL3,DDX17,SUPT16H,EXO1,RPL37,SUGT1,EIF2S3,RPS27A,CEPT1,RPS19,RPLP1,HIST2H2AA3,SSB,ARPP19,RBM39,OAZ1
5.107e-09	-19.09	rRNA processing	biological process	GO:0006364	103	15	14283	307	RPS8,SIRT1,RPS15,RPL35A,RPS16,RPS28,RPS7,RPS19,RPS6,RPS24,RPS21,RPL5,RPSA,RPL11,RPS17
5.165e-09	-19.08	FLOTHO_PEDIATRIC_ALL_THERAPY_RESPONSE_UP	MSigDB	FLOTHO_PEDIATRIC_ALL_THERAPY_RESPONSE_UP	52	11	16967	340	RPS20,RPS28,RPS16,RPS6,RPL27,RPL6,RPS19,RPL37A,RPL22,RPLP0,RPL5
7.154e-09	-18.76	nucleic acid metabolic process	biological process	GO:0090304	3455	119	14283	307	ZNF254,ZNF658,MYCBP2,POLB,TXN,GLI2,RPLP2,SF3B1,RPS29,CELF4,HIST2H2BE,NPM1,TXNL4B,NOVA1,RPL11,RPS17,SNRPC,GBX1,RPS16,RPS6,NME2,EEPD1,RPL37A,TARDBP,RPS21,RAN,HNRNPU,MAF,PCBP2,SIRT1,RPL29,RPL35,RPL9,SMAD9,RPL31,RPL38,RPL18A,RPS27,PNN,RPL10A,ZBTB7B,RPP40,RPSA,SUPT16H,DDX17,RPL37,EXO1,HELLS,RPL35A,TET1,RPS7,PRKCB,RPS27A,ZNF703,MYO18A,RPLP1,RPL36A,FUS,SSB,RPL22,HIST2H2AC,RPS8,RPS20,NCOR2,RPS15,TFB1M,ST…
8.367e-09	-18.6	RNA biosynthetic process	biological process	GO:0032774	2271	88	14283	307	ZNF254,ZNF658,MYCBP2,TXN,GLI2,RPLP2,RPS29,RPL11,RPS17,GBX1,RPS16,RPS6,NME2,RPL37A,TARDBP,RPS21,MAF,SIRT1,RPL29,RPL9,RPL35,SMAD9,RPL31,RPL38,RPS27,RPL18A,PNN,RPL10A,ZBTB7B,RPSA,DDX17,SUPT16H,RPL37,HELLS,RPL35A,TET1,RPS27A,PRKCB,RPS7,ZNF703,RPLP1,RPL36A,RPL22,RPS20,RPS8,NCOR2,RPS15,TFB1M,NACA,RPL15,CHD5,EEF1A1,RPL5,CHMP1A,RPL34,MORF4L1,RPS28,PAX1,RPL23,RPS11,NKX2-3,RPL27,YBX1,MAML1,VGLL4,POLR2B,SNA…
1.096e-08	-18.33	LEE_LIVER_CANCER_SURVIVAL_DN	MSigDB	LEE_LIVER_CANCER_SURVIVAL_DN	116	15	16967	340	ANXA3,RPL35,MTHFD2,NAP1L1,RPL9,RPS7,RPL31,SET,RPL27,RPL38,RPS6,RPL36A,NPM1,RAN,RPS3A
1.131e-08	-18.3	rRNA metabolic process	biological process	GO:0016072	109	15	14283	307	RPS8,SIRT1,RPS15,RPL35A,RPS16,RPS28,RPS7,RPS19,RPS6,RPS24,RPS21,RPL5,RPSA,RPL11,RPS17
1.257e-08	-18.19	MAGEB2 (melanoma antigen family B, 2)	interactions	4113	21	8	13716	320	RPL36A,RPS16,RPS11,RPL31,RPS19,RPL36,RPL34,RPS3A
1.27e-08	-18.18	PUJANA_ATM_PCC_NETWORK	MSigDB	PUJANA_ATM_PCC_NETWORK	1328	58	16967	340	RPS20,TNK1,GRAP,RPLP2,SF3B1,NACA,ROBO1,NPM1,RPL5,EEF1A1,RPL34,RPL11,ANKRD26,CD79A,RPL23,LY9,RANBP1,RPL27,RPS6,ANKRD12,RPS21,YBX1,RAN,PABPC1,POLR2B,ATP6AP2,USP34,PIGC,NRAS,PHIP,GAPDH,BTAF1,RPL31,TRA2A,STAG2,RPS24,RPS27,PNN,GNB2L1,RPL10A,BNIP2,RPS3A,RPL37,MTHFD2,NAP1L1,RPS15A,RPS7,RPS27A,EIF2S3,FGF18,SET,OGT,RPS19,SSB,FUS,ATP5A1,IRF8,RPS12
1.521e-08	-18	CAIRO_HEPATOBLASTOMA_CLASSES_UP	MSigDB	CAIRO_HEPATOBLASTOMA_CLASSES_UP	571	34	16967	340	MIF,RPS8,UQCRB,NPM1,RPL15,RPL5,RPL11,DTL,RPS16,RPL23,RANBP1,MAD1L1,RPS6,RPL37A,YBX1,RPS21,RAN,HSPD1,PDIA6,DDC,SEPT9,HSP90AB1,RPL6,RPL8,GNB2L1,RPL10A,RPP40,RPL36,SUPT16H,LRPPRC,RPL24,SSB,RPL22,CDKN3
1.733e-08	-17.87	ribosome biogenesis	biological process	GO:0042254	147	17	14283	307	RPS8,SIRT1,RPS15,RPS24,NPM1,RPL5,RPLP0,RPSA,RPL11,RPS17,RPL35A,RPS16,RPS28,RPS7,RPS6,RPS19,RPS21
1.924e-08	-17.77	TIEN_INTESTINE_PROBIOTICS_2HR_UP	MSigDB	TIEN_INTESTINE_PROBIOTICS_2HR_UP	25	8	16967	340	EIF5A,RPL23,GAPDH,NAP1L1,RPS11,RPS6,EEF1A1,RPS3A
1.929e-08	-17.76	RNA processing	biological process	GO:0006396	622	37	14283	307	RPS8,RPS15,SF3B1,CELF4,CSTF2T,TXNL4B,NOVA1,RPL5,RPL11,RPS17,SNRPC,RPS28,RPS16,QKI,RPS6,YBX1,TARDBP,RPS21,HNRNPU,PABPC1,POLR2B,PCBP2,SIRT1,SRSF11,TRA2A,SF3B14,RPS24,PNN,RPSA,RPP40,DDX17,RPL35A,RPS7,RPS19,FUS,SSB,RBM39
1.979e-08	-17.74	RNA metabolic process	biological process	GO:0016070	2919	104	14283	307	ZNF254,ZNF658,MYCBP2,TXN,GLI2,RPLP2,SF3B1,RPS29,CELF4,TXNL4B,NOVA1,RPL11,RPS17,SNRPC,GBX1,RPS16,RPS6,NME2,RPL37A,TARDBP,RPS21,HNRNPU,MAF,PCBP2,SIRT1,RPL29,RPL9,RPL35,SMAD9,RPL31,RPL38,RPL18A,RPS27,PNN,RPL10A,ZBTB7B,RPP40,RPSA,SUPT16H,DDX17,RPL37,HELLS,TET1,RPL35A,RPS7,PRKCB,RPS27A,ZNF703,RPLP1,RPL36A,SSB,FUS,RPL22,RPS20,RPS8,NCOR2,RPS15,TFB1M,NACA,CSTF2T,RPL15,EEF1A1,CHD5,RPL5,CHMP1A,RPL34,MORF4L…
2.071e-08	-17.69	cellular component organization or biogenesis	biological process	GO:0071840	3556	120	14283	307	MYCBP2,GLI2,RPLP2,RPS29,CELF4,HIST2H2BE,NPM1,TXNL4B,RPL11,RPS17,CDH9,SNRPC,RPS16,CDKL5,SPTBN1,RPS6,CAPG,MAD1L1,RPL37A,RPS21,TMED9,RAN,CNTN2,SNX10,SLIT2,SIRT1,RPL29,RPL35,PHIP,RPL9,NRAS,GAPDH,SEPT9,PUM1,RPL31,HSP90AB1,RPL38,STAG2,RPL18A,RPS27,RPL10A,RPSA,SUPT16H,DPYSL3,RPL37,HELLS,RPL35A,TET1,RPS7,PRKCB,RPS27A,ZNF703,MYO18A,RPLP1,OGT,RPL36A,EFNA5,HIST2H2AC,ARPP19,RPL22,MIF,RPS8,TTC8,RPS20,RPS15,RO…
2.079e-08	-17.69	nitrogen compound metabolic process	biological process	GO:0006807	4384	140	14283	307	ZNF658,POLB,MYCBP2,TXN,GLI2,CELF4,HIST2H2BE,NPM1,CSAD,TXNL4B,GCDH,NOVA1,RPS16,RPS6,NME2,RPL37A,RPS21,RAN,HNRNPU,PCBP2,RPL9,SEPT9,SMAD9,RPL31,RPL10A,ZBTB7B,DPYSL3,RPL37,RPL35A,TET1,RPS27A,MYO18A,SSB,OAZ1,RPS15,TFB1M,NACA,CSTF2T,RPL15,PHGDH,CHD5,RPL5,CHMP1A,DTL,RPL23,PAX1,RPS11,GMPS,YBX1,MAML1,VGLL4,PABPC1,POLR2B,SRSF11,TRA2A,SF3B14,SETD2,RPL6,RPS10,RPS24,RPL36,GNAS,LCAT,MTHFD2,NAP1L1,H1F0,CEPT1,RP…
2.193e-08	-17.64	PROTEIN_METABOLIC_PROCESS	MSigDB	PROTEIN_METABOLIC_PROCESS	1177	53	16967	340	TNK1,MAP3K13,NACA,RPL15,ISOC2,RPL5,EEF1A1,RPL34,RPS17L,RPS17,RPL11,PAIP2,CDKL5,RPS11,EIF1,CAPG,CHST8,HSP90AA1,PDIA6,PIGY,ATP6AP2,PIGC,EIF5A,SIRT1,RPL29,RPL9,RPL35,SEPT9,PCSK2,B3GALT4,RPL31,ERO1L,RPL8,RPL6,RPS10,RPL38,RPL18A,EPHA5,RPS27,RPL27A,EIF3G,RPS3A,SUPT16H,RPL37,EIF2S3,NNAT,SET,UBE2D2,OGT,RPS19,RPL24,RPS12,RPL22
2.258e-08	-17.61	CD4 (CD4 molecule)	interactions	920	91	14	13716	320	GAPDH,HSP90AB1,RPS19,LRPPRC,RPS10,RPLP1,NPM1,RPS12,ATP5A1,HSP90AA1,RPL22,HSPD1,RPLP0,RPSA
2.498e-08	-17.51	protein metabolic process	biological process	GO:0019538	3088	108	14283	307	MYCBP2,TNK1,RPLP2,RPS29,PHLDA1,RPL11,ASPHD2,RPS17,HS3ST4,ST3GAL4,RPS16,CDKL5,SPTBN1,RPS6,CHST8,RPL37A,RPS21,PDIA6,PCBP2,ATP6AP2,USP34,PIGY,SIRT1,RPL29,RPL35,RPL9,NRAS,GAPDH,SMAD9,B3GALT4,RPL31,HSP90AB1,RPL38,RPL18A,RPS27,RPL10A,EIF3G,RPSA,RPL37,RPL35A,RPS7,PRKCB,RPS27A,RPL13AP3,RPLP1,OGT,RPL36A,ASB3,B4GALT3,RPL22,MRPS16,RPS8,RPS20,RPS15,MAP3K13,NACA,RPL15,EEF1A1,RPL5,IP6K3,RPL34,RPS17L,MORF4L1,DT…
2.679e-08	-17.44	transport	biological process	GO:0006810	2819	101	14283	307	SLC25A24,RPLP2,CROT,RPS29,NPM1,STAB1,SLC7A2,RPL11,RPS17,RPS16,SLC22A17,ORM2,SPTBN1,RPS6,RPL37A,RPS21,TMED9,RAN,CNTN2,SNX10,ATP6AP1L,RPL29,VPS11,RPL35,PHIP,RPL9,PUM1,SLC38A1,RPL31,RPL38,KDELR3,RPL18A,RPS27,RPL10A,RPSA,RPL37,RPL35A,SEC61A1,RPS7,PRKCB,RPS27A,NCALD,RPLP1,RPL36A,RPL22,SLC4A11,RPS8,RPS20,ANXA3,RPS15,GOLIM4,STXBP6,NACA,NPTX1,JPH2,OPHN1,RPL15,NEMF,RPL5,CHMP1A,RPL34,CALR,RPL23,RPS28,SLC47…
2.74e-08	-17.41	DAZARD_UV_RESPONSE_CLUSTER_G1	MSigDB	DAZARD_UV_RESPONSE_CLUSTER_G1	36	9	16967	340	RPL37,SPTBN1,RPL31,RANBP1,RPL38,RPL37A,RPL34,RPS17,RPS17L
2.907e-08	-17.35	MORF_G22P1	MSigDB	MORF_G22P1	143	16	16967	340	UQCRB,HSP90AB1,WDR1,NACA,NPM1,NAP1L1,SET,TARDBP,YBX1,FUS,RAN,HSP90AA1,RPL24,ATP5A1,HSPD1,PDIA6
3.201e-08	-17.26	DDX56 (DEAD (Asp-Glu-Ala-Asp) box helicase 56)	interactions	54606	32	9	13716	320	RPL37,RPL29,RPS16,RPS11,RPL31,RPS29,RPL18A,RPL34,RPS3A
3.492e-08	-17.17	cellular macromolecule metabolic process	biological process	GO:0044260	5550	166	14283	307	ZNF658,MYCBP2,POLB,TNK1,TXN,GLI2,PPP1R3A,CELF4,HIST2H2BE,NPM1,TXNL4B,NOVA1,ASPHD2,ST3GAL4,RPS16,CDKL5,RPS6,NME2,RPL37A,RPS21,RAN,HNRNPU,PCBP2,USP34,RPL9,NRAS,SMAD9,RPL31,RPL10A,ZBTB7B,RPL37,RPL35A,TET1,RPS27A,RPL13AP3,MYO18A,OGT,ASB3,SSB,RPS15,TFB1M,NACA,RPL15,CSTF2T,CHD5,RPL5,CHMP1A,IP6K3,DTL,CALR,RPL23,PAX1,FLT4,RPS11,YBX1,MAML1,VGLL4,PHKG1,PABPC1,POLR2B,EIF5A,PIGC,SRSF11,TRA2A,ERO1L,SF3B14,SET…
4.273e-08	-16.97	PINX1 (PIN2/TERF1 interacting, telomerase inhibitor 1)	interactions	54984	24	8	13716	320	RPS28,RPS16,TXN,RPL31,RPS19,RPS10,PABPC1,RPS3A
4.966e-08	-16.82	SPIELMAN_LYMPHOBLAST_EUROPEAN_VS_ASIAN_UP	MSigDB	SPIELMAN_LYMPHOBLAST_EUROPEAN_VS_ASIAN_UP	458	29	16967	340	RPS8,VPS11,RPLP2,TRA2A,NACA,OPHN1,ROBO1,NPM1,HEBP2,RTN4,RPL27A,NDUFB11,UBL5,CHMP1A,RPL36,TAF15,RPL37,RPS28,NAP1L1,RPL23,RPS7,CEPT1,MAD1L1,GMPS,YBX1,RPL37A,HNRNPU,RBM39,OAZ1
6.037e-08	-16.62	intracellular non-membrane-bounded organelle	cellular component	GO:0043232	3654	116	16666	336	MYCBP2,POLB,RPLP2,DACH1,RPS29,CELF4,NPM1,HIST2H2BE,PHLDA1,RPL11,RPS17,ANKRD26,GBX1,RPS16,CDKL5,SPTBN1,RPS6,CAPG,MAD1L1,ANKRD12,RPL37A,TARDBP,RPS21,RAN,MAF,PCBP2,SIRT1,RPL29,RPL35,RPL9,GAPDH,SEPT9,RPL31,RPL38,STAG2,RPL18A,RPS27,PNN,RPL10A,ZBTB7B,UBR4,RPP40,RPSA,KIAA0020,SUPT16H,DPYSL3,DDX17,RPL37,HELLS,RPL35A,RPS7,RPS27A,RPL13AP3,MYO18A,RPLP1,OGT,RPL36A,FUS,HIST2H2AC,RPL22,MRPS16,RPS8,TTC8,RPS20,N…
6.037e-08	-16.62	non-membrane-bounded organelle	cellular component	GO:0043228	3654	116	16666	336	MYCBP2,POLB,RPLP2,DACH1,RPS29,CELF4,NPM1,HIST2H2BE,PHLDA1,RPL11,RPS17,ANKRD26,GBX1,RPS16,CDKL5,SPTBN1,RPS6,CAPG,MAD1L1,ANKRD12,RPL37A,TARDBP,RPS21,RAN,MAF,PCBP2,SIRT1,RPL29,RPL35,RPL9,GAPDH,SEPT9,RPL31,RPL38,STAG2,RPL18A,RPS27,PNN,RPL10A,ZBTB7B,UBR4,RPP40,RPSA,KIAA0020,SUPT16H,DPYSL3,DDX17,RPL37,HELLS,RPL35A,RPS7,RPS27A,RPL13AP3,MYO18A,RPLP1,OGT,RPL36A,FUS,HIST2H2AC,RPL22,MRPS16,RPS8,TTC8,RPS20,N…
6.386e-08	-16.57	intracellular part	cellular component	GO:0044424	11869	281	16666	336	POLB,MYCBP2,TXN,CROT,CSAD,NPM1,HIST2H2BE,ISOC2,KIAA1217,GCDH,ASPHD2,ANKRD26,ST3GAL4,RPS16,RPS6,MAD1L1,TMED9,RPS21,HILPDA,PCBP2,VPS11,RPL9,NRAS,SMAD9,KDELR3,KPRP,RPL35A,RPS27A,MYO18A,OGT,OAZ1,GRAP,TFB1M,ROBO1,OPHN1,NEMF,CHD5,CLEC2D,CALR,FLT4,MTRNR2L2,PIK3AP1,RANBP1,PABPC1,SRSF11,EIF5A,PIGC,CPQ,WDR1,ERO1L,SF3B14,RPS10,RPS24,AKAP1,MTHFD2,SH3GL2,NNAT,CEPT1,RPS19,NBPF10,SVEP1,ZNF254,SF3B1,DACH1,WDTC1,…
6.722e-08	-16.52	establishment of localization	biological process	GO:0051234	2869	101	14283	307	SLC25A24,RPLP2,CROT,RPS29,NPM1,STAB1,SLC7A2,RPL11,RPS17,RPS16,SLC22A17,ORM2,SPTBN1,RPS6,RPL37A,TMED9,RPS21,RAN,CNTN2,SNX10,ATP6AP1L,RPL29,VPS11,RPL35,PHIP,RPL9,PUM1,SLC38A1,RPL31,RPL38,KDELR3,RPL18A,RPS27,RPL10A,RPSA,RPL37,RPL35A,SEC61A1,RPS7,PRKCB,RPS27A,NCALD,RPLP1,RPL36A,RPL22,SLC4A11,RPS8,RPS20,ANXA3,RPS15,GOLIM4,STXBP6,NACA,NPTX1,JPH2,OPHN1,RPL15,NEMF,RPL5,CHMP1A,RPL34,CALR,RPL23,RPS28,SLC47…
7.324e-08	-16.43	macromolecular complex	cellular component	GO:0032991	3709	117	16666	336	POLB,RPLP2,PTH1R,SF3B1,RPS29,NPM1,HIST2H2BE,TXNL4B,NDUFB11,RPL11,RPS17,SNRPC,RPS16,RPS6,CAPG,MAD1L1,RPL37A,RPS21,RAN,CNTN2,NDUFA6,HNRNPU,ATP6AP1L,PCBP2,PIGY,SIRT1,RPL29,VPS11,RPL35,RPL9,SEPT9,SMAD9,RPL31,HSP90AB1,RPL38,RPL18A,RPS27,PNN,RPL10A,EIF3G,RPP40,RPSA,DPYSL3,RPL37,RPL35A,RPS7,RPS27A,RPL13AP3,NCALD,MYO18A,RPLP1,OGT,RPL36A,SSB,RPL22,HIST2H2AC,MRPS16,RPS8,TTC8,RPS20,NCOR2,RPS15,MAP3K13,NACA,…
7.359e-08	-16.42	localization	biological process	GO:0051179	3510	117	14283	307	LTBP1,SLC25A24,RPLP2,CROT,RPS29,NPM1,STAB1,SLC7A2,RPL11,RPS17,RPS16,SLC22A17,CDKL5,ORM2,SPTBN1,RPS6,RPL37A,RPS21,TMED9,RAN,CNTN2,RASGEF1A,SNX10,ATP6AP1L,SLIT2,RPL29,VPS11,RPL35,PHIP,RPL9,NRAS,PUM1,SLC38A1,RPL31,RPL38,KDELR3,RPL18A,RPS27,RPL10A,RPSA,RPL37,RPL35A,SEC61A1,RPS7,PRKCB,RPS27A,NCALD,MYO18A,RPLP1,RPL36A,RPL22,SLC4A11,RPS8,RPS20,ANXA3,RPS15,GOLIM4,CELSR1,STXBP6,NACA,NPTX1,JPH2,ROBO1,OPHN1…
8.046e-08	-16.34	nucleobase-containing compound metabolic process	biological process	GO:0006139	3967	128	14283	307	ZNF254,ZNF658,POLB,MYCBP2,TXN,GLI2,RPLP2,SF3B1,RPS29,CELF4,NPM1,HIST2H2BE,TXNL4B,NOVA1,PDE3A,RPL11,RPS17,SNRPC,GBX1,RPS16,RPS6,NME2,EEPD1,RPL37A,TARDBP,RPS21,RAN,HNRNPU,MAF,PCBP2,SIRT1,RPL29,RPL35,RPL9,SEPT9,SMAD9,RPL31,RPL38,RPL18A,RPS27,PNN,RPL10A,ZBTB7B,RPP40,RPSA,SUPT16H,DPYSL3,DDX17,RPL37,EXO1,HELLS,RPL35A,TET1,RPS7,PRKCB,RPS27A,ZNF703,MYO18A,RPLP1,RPL36A,FUS,SSB,HIST2H2AC,RPL22,RPS8,RPS20,N…
8.303e-08	-16.3	GNF2_RBBP6	MSigDB	GNF2_RBBP6	53	10	16967	340	RPL35A,RPS7,BTAF1,NACA,TARDBP,PNN,FUS,RPL22,RBM39,RPL5
8.303e-08	-16.3	MORF_SART1	MSigDB	MORF_SART1	53	10	16967	340	RPLP2,RPS27A,NACA,RPS6,RPL6,RPL24,HSP90AA1,RPS12,RPL10A,PCBP2
9.105e-08	-16.21	DAZARD_RESPONSE_TO_UV_NHEK_UP	MSigDB	DAZARD_RESPONSE_TO_UV_NHEK_UP	155	16	16967	340	RPL37,RPL31,SPTBN1,RANBP1,RPL38,HIST2H2AA3,RPS21,RPL37A,GNB2L1,PHLDA1,PHLDA2,EIF3G,RPSA,RPL34,RPS17,RPS17L
9.897e-08	-16.13	PSTPIP1 (proline-serine-threonine phosphatase interacting protein 1)	interactions	9051	36	9	13716	320	RPL35A,RPL29,RPL35,RPL31,RPL36A,RPL37A,RPL18A,RPL34,RPL36
1.047e-07	-16.07	DODD_NASOPHARYNGEAL_CARCINOMA_DN	MSigDB	DODD_NASOPHARYNGEAL_CARCINOMA_DN	1200	52	16967	340	RPS15,CNPY2,ROBO1,NPM1,CSAD,CNTNAP2,PHGDH,DTL,RCN1,RANBP1,QKI,GMPS,RPS21,YBX1,RPL37A,RAN,NUCKS1,HSPD1,HNRNPU,SNX10,CKAP4,POLR2B,LUC7L2,NRAS,GAPDH,RPL31,RPL6,RPS24,ATP11C,EPHA5,PNN,MNDA,RPLP0,EXO1,HELLS,RPL35A,TET1,MTHFD2,NAP1L1,RPS15A,FBXO28,NGFRAP1,L3MBTL4,ATL2,LRPPRC,FCGR2A,RPS19,FUS,ARPP19,RPL22,MELK,CDKN3
1.625e-07	-15.63	module_429	MSigDB	module_429	14	6	16967	340	RPL37,RPS21,RPLP2,RPL5,EEF1A1,RPL27
1.869e-07	-15.49	cellular component biogenesis at cellular level	biological process	GO:0071843	236	20	14283	307	RPS8,SIRT1,RPS15,CELF4,NPM1,RPS24,RPL5,RPLP0,RPSA,RPL11,RPS17,SNRPC,RPL35A,RPS28,RPS16,RPS7,SPTBN1,RPS19,RPS6,RPS21
1.969e-07	-15.44	HDAC5 (histone deacetylase 5)	interactions	10014	327	25	13716	320	RPS8,NCOR2,RPL9,HSP90AB1,SF3B1,NPM1,RPL10A,PHGDH,RPLP0,RPL5,RPSA,RPS3A,DDX17,RPS11,OGT,LRPPRC,HSP90AA1,RAN,ATP5A1,HSPD1,HIST2H2AC,PDIA6,RBM39,PABPC1,PCBP2
3.433e-07	-14.88	DIAZ_CHRONIC_MEYLOGENOUS_LEUKEMIA_DN	MSigDB	DIAZ_CHRONIC_MEYLOGENOUS_LEUKEMIA_DN	111	13	16967	340	RPS15,GAPDH,DACT1,RPS11,RPLP1,RPS24,IRF8,RPS12,EEF1A1,MNDA,RPS17,RPS17L,CSF1R
3.756e-07	-14.79	ribonucleoprotein complex biogenesis	biological process	GO:0022613	224	19	14283	307	RPS8,SIRT1,RPS15,CELF4,NPM1,RPS24,RPL5,RPLP0,RPSA,RPL11,RPS17,SNRPC,RPL35A,RPS28,RPS16,RPS7,RPS6,RPS19,RPS21
3.974e-07	-14.74	CNBP (CCHC-type zinc finger, nucleic acid binding protein)	interactions	7555	31	8	13716	320	RPL35A,RPS16,RPL31,RPS19,PCBP2,RPL34,RPS3A,RPL36
4.299e-07	-14.66	DIRMEIER_LMP1_RESPONSE_LATE_DN	MSigDB	DIRMEIER_LMP1_RESPONSE_LATE_DN	25	7	16967	340	ASAH1,RPL29,PSAP,GAPDH,RPS11,RPLP0,RPS19
4.499e-07	-14.61	intracellular	cellular component	GO:0005622	12204	284	16666	336	POLB,MYCBP2,TXN,CROT,CSAD,NPM1,HIST2H2BE,ISOC2,KIAA1217,GCDH,ASPHD2,ANKRD26,ST3GAL4,RPS16,RPS6,MAD1L1,TMED9,RPS21,HILPDA,PCBP2,VPS11,RPL9,NRAS,SMAD9,KDELR3,KPRP,RPL35A,RPS27A,MYO18A,OGT,OAZ1,GRAP,TFB1M,ROBO1,OPHN1,NEMF,CHD5,CLEC2D,CALR,FLT4,MTRNR2L2,PIK3AP1,RANBP1,PABPC1,SRSF11,EIF5A,PIGC,CPQ,WDR1,ERO1L,SF3B14,RPS10,RPS24,AKAP1,MTHFD2,SH3GL2,NNAT,CEPT1,RPS19,NBPF10,SVEP1,ZNF254,SF3B1,DACH1,WDTC1,…
6.29e-07	-14.28	YAGI_AML_WITH_INV_16_TRANSLOCATION	MSigDB	YAGI_AML_WITH_INV_16_TRANSLOCATION	403	25	16967	340	RPS20,RPLP2,BTAF1,RPL31,NACA,RPS29,RPS27,PNN,RPL27A,EEF1A1,RPLP0,DPYSL3,RPL34,RPS17,RPS17L,RPL37,RPS16,SH3GL2,CDKL5,RPLP1,RPS6,RPL37A,RBM39,PABPC1,CDKN3
7.178e-07	-14.15	HDGF (hepatoma-derived growth factor)	interactions	3068	195	18	13716	320	RPL35,NACA,HIST2H2BE,HIST1H4J,RPL34,SUPT16H,DDX17,RPL35A,RPS15A,H1F0,EIF2S3,RPS11,SSB,RAN,HNRNPU,RPL22,RBM39,CKAP4
8.57e-07	-13.97	POMEROY_MEDULLOBLASTOMA_PROGNOSIS_DN	MSigDB	POMEROY_MEDULLOBLASTOMA_PROGNOSIS_DN	39	8	16967	340	RPL29,RPL35A,RPS10,RPS19,RPL10A,RPL27A,RPSA,RPL11
1.412e-06	-13.47	ncRNA processing	biological process	GO:0034470	199	17	14283	307	RPS8,SIRT1,RPS15,RPS24,RPL5,RPSA,RPP40,RPL11,RPS17,RPL35A,RPS28,RPS16,RPS7,RPS6,RPS19,RPS21,SSB
1.448e-06	-13.45	RICKMAN_TUMOR_DIFFERENTIATED_WELL_VS_POORLY_UP	MSigDB	RICKMAN_TUMOR_DIFFERENTIATED_WELL_VS_POORLY_UP	213	17	16967	340	ROBO1,RPS27,RPL5,DDX17,GNAS,RPL35A,NAP1L1,RPL23,RPS7,EMID1,OGT,NUCKS1,ATP5A1,HNRNPU,RBM39,POLR2B,USP34
1.523e-06	-13.39	EIF2C4 (eukaryotic translation initiation factor 2C, 4)	interactions	192670	62	10	13716	320	RPL23,RPL35,HSP90AB1,RPL27,RPL38,YBX1,RPL24,HSP90AA1,RPL27A,RPL11
1.681e-06	-13.3	macromolecule metabolic process	biological process	GO:0043170	6067	171	14283	307	ZNF658,POLB,MYCBP2,TNK1,TXN,GLI2,PPP1R3A,CELF4,NPM1,HIST2H2BE,TXNL4B,NOVA1,ASPHD2,ST3GAL4,RPS16,CDKL5,RPS6,NME2,RPL37A,RPS21,RAN,HNRNPU,PCBP2,USP34,ATP6AP2,RPL9,NRAS,SMAD9,RPL31,RPL10A,ZBTB7B,RPL37,RPL35A,TET1,RPS27A,RPL13AP3,MYO18A,OGT,ASB3,SSB,RPS15,TFB1M,NACA,RPL15,CSTF2T,CHD5,RPL5,CHMP1A,IP6K3,DTL,CALR,RPL23,PAX1,FLT4,RPS11,YBX1,MAML1,VGLL4,PHKG1,PABPC1,POLR2B,EIF5A,PIGC,SRSF11,PCSK2,CPQ,TRA2…
1.773e-06	-13.24	AI837181 (expressed sequence AI837181)	interactions	107242	63	10	13716	320	CALR,RCN1,SET,NACA,RAN,GNB2L1,HNRNPU,PHGDH,PDIA6,PABPC1
1.894e-06	-13.18	UBC (ubiquitin C)	interactions	7316	8384	235	13716	320	HIST2H3C,MYCBP2,POLB,TNK1,TXN,UQCRB,C16orf78,NPM1,HIST2H2BE,ISOC2,GCDH,ODZ2,ANKRD26,ST3GAL4,RPS16,RPS6,CAPG,MAD1L1,SNORA67,RPL37A,RPS21,TMED9,RAN,NUCKS1,NDUFA6,HNRNPU,HILPDA,PCBP2,ATP6AP2,USP34,VPS11,RPL9,NRAS,SEPT9,SMAD9,SLC38A1,RPL31,KDELR3,RPL10A,KPRP,ZBTB7B,DPYSL3,RPL37,RPL35A,FBXO28,RPS27A,NCALD,RPL13AP3,MYO18A,OGT,CSMD3,HIST2H2AA3,SSB,OAZ1,RPS15,TFB1M,KIAA0100,STXBP6,NACA,ROBO1,CSTF2T,RPL15…
2.162e-06	-13.04	cellular metabolic process	biological process	GO:0044237	7303	197	14283	307	ZNF658,POLB,MYCBP2,TNK1,TXN,GLI2,UQCRB,CROT,PPP1R3A,CELF4,CSAD,NPM1,HIST2H2BE,TXNL4B,GCDH,ADH1B,NOVA1,ASPHD2,ST3GAL4,RPS16,CDKL5,RPS6,NME2,RPL37A,RPS21,RAN,NDUFA6,HNRNPU,PCBP2,USP34,RPL9,NRAS,SMAD9,SEPT9,RPL31,RPL10A,ZBTB7B,DPYSL3,RPL37,RPL35A,TET1,RPS27A,RPL13AP3,MYO18A,OGT,ASB3,SSB,OAZ1,RPS15,TFB1M,NACA,RPL15,CSTF2T,ASAH1,PHGDH,CHD5,RPL5,CHMP1A,IP6K3,DTL,CALR,RPL23,PAX1,FLT4,RPS11,GMPS,YBX1,MAM…
2.263e-06	-13	SHIPP_DLBCL_VS_FOLLICULAR_LYMPHOMA_UP	MSigDB	SHIPP_DLBCL_VS_FOLLICULAR_LYMPHOMA_UP	44	8	16967	340	MIF,HSP90AA1,MTHFD2,HSPD1,SLC1A5,HSP90AB1,MELK,CDKN3
2.389e-06	-12.94	BHATTACHARYA_EMBRYONIC_STEM_CELL	MSigDB	BHATTACHARYA_EMBRYONIC_STEM_CELL	75	10	16967	340	DTL,MTHFD2,SET,RPL6,NME2,NPM1,RPS24,RPL24,SSB,RPLP0
2.607e-06	-12.86	GNF2_MBD4	MSigDB	GNF2_MBD4	21	6	16967	340	RPS8,RPL35A,RPL22,RPS29,NACA,RPL34
2.786e-06	-12.79	HOSHIDA_LIVER_CANCER_SUBCLASS_S2	MSigDB	HOSHIDA_LIVER_CANCER_SUBCLASS_S2	113	12	16967	340	PIGC,H1F0,RPL31,RPL27,RPS19,RPS24,RPS27,RPL24,PNN,SSB,HNRNPU,RBM39
3.004e-06	-12.72	Mapk13 (mitogen-activated protein kinase 13)	interactions	26415	82	11	13716	320	TAF15,GAPDH,RPLP2,YBX1,ATP5A1,RAN,FUS,PDIA6,PHGDH,EEF1A1,PABPC1
3.035e-06	-12.71	maturation of SSU-rRNA from tricistronic rRNA transcript (SSU-rRNA, 5.8S rRNA, LSU-rRNA)	biological process	GO:0000462	6	4	14283	307	RPS8,RPS24,RPS21,RPSA
3.092e-06	-12.69	WONG_EMBRYONIC_STEM_CELL_CORE	MSigDB	WONG_EMBRYONIC_STEM_CELL_CORE	328	21	16967	340	RPS8,RPS27,RPL10A,RPL27A,RPSA,RPP40,EXO1,DTL,HELLS,RPS16,NAP1L1,MTHFD2,EIF2S3,SET,NME2,RPS19,SSB,RPS12,RPL22,PABPC1,CDKN3
3.227e-06	-12.64	DCC (deleted in colorectal carcinoma)	interactions	1630	40	8	13716	320	RPS24,RPL23,RPL10A,EIF2S3,RPL5,RPS10,RPL38,RPS6
3.81e-06	-12.48	GCM_PFN1	MSigDB	GCM_PFN1	47	8	16967	340	RPS8,RPL29,RPS7,SET,RPS19,RPL27,RPS24,OAZ1
4.637e-06	-12.28	intracellular organelle part	cellular component	GO:0044446	6392	169	16666	336	POLB,TXN,UQCRB,CROT,CELF4,NPM1,HIST2H2BE,TXNL4B,GCDH,ASPHD2,ANKRD26,ST3GAL4,RPS16,CDKL5,RPS6,MAD1L1,CAPG,ANKRD12,RPL37A,RPS21,TMED9,RAN,NDUFA6,HNRNPU,PCBP2,VPS11,RPL9,NRAS,SMAD9,SEPT9,RPL31,KDELR3,RPL10A,ZBTB7B,DPYSL3,RPL37,RPL35A,RPS27A,RPL13AP3,NCALD,MYO18A,OGT,RPS15,TFB1M,RPL15,ASAH1,NEMF,RPL5,CHMP1A,DTL,CALR,RPL23,RPS11,RANBP1,YBX1,MAML1,VGLL4,PABPC1,POLR2B,CKAP4,EIF5A,PIGC,SRSF11,ERO1L,SF3B1…
5.061e-06	-12.19	module_149	MSigDB	module_149	35	7	16967	340	EIF5A,SEC61A1,UQCRB,EEF1A1,PABPC1,EIF3G,EIF1
5.085e-06	-12.19	Ribosomal_zn-bd_dom	interpro	IPR011332	7	4	16933	336	RPL37,RPL36A,RPL37A,RPS27
5.502e-06	-12.11	Signaling_by_Robo_receptor_WP1918	wikipathways	Signaling_by_Robo_receptor_WP1918	5	4	4802	158	SLIT2,ROBO1
5.718e-06	-12.07	MORF_FBL	MSigDB	MORF_FBL	121	12	16967	340	NAP1L1,HSP90AB1,SET,RPL6,YBX1,TARDBP,ATP5A1,HSP90AA1,RAN,FUS,RPL10A,HSPD1
6.084e-06	-12.01	GNF2_HDAC1	MSigDB	GNF2_HDAC1	83	10	16967	340	RPS7,EIF2S3,SF3B1,TRA2A,NACA,UBE2D2,TARDBP,RPL22,RBM39,RPL34
6.679e-06	-11.92	organelle part	cellular component	GO:0044422	6474	170	16666	336	POLB,TXN,UQCRB,CROT,CELF4,HIST2H2BE,NPM1,TXNL4B,GCDH,ASPHD2,ANKRD26,ST3GAL4,RPS16,CDKL5,RPS6,MAD1L1,CAPG,ANKRD12,RPL37A,TMED9,RPS21,RAN,NDUFA6,HNRNPU,PCBP2,VPS11,RPL9,NRAS,SMAD9,SEPT9,RPL31,KDELR3,RPL10A,ZBTB7B,DPYSL3,RPL37,RPL35A,RPS27A,RPL13AP3,NCALD,MYO18A,OGT,RPS15,TFB1M,RPL15,ASAH1,NEMF,RPL5,CHMP1A,DTL,CALR,RPL23,RPS11,RANBP1,YBX1,MAML1,VGLL4,PABPC1,POLR2B,CKAP4,EIF5A,PIGC,SRSF11,ERO1L,SF3B1…
6.962e-06	-11.88	maturation of SSU-rRNA	biological process	GO:0030490	7	4	14283	307	RPS8,RPS24,RPS21,RPSA
7.745e-06	-11.77	Ribosomal_60S	interpro	IPR001813	3	3	16933	336	RPLP2,RPLP0,RPLP1
7.975e-06	-11.74	nucleic acid binding	molecular function	GO:0003676	3254	99	14964	305	ZNF254,ZNF658,POLB,GLI2,RPLP2,DACH1,CELF4,NPM1,HIST2H2BE,ZC3H10,NOVA1,RPL11,SNRPC,GBX1,RPS16,NME2,EEPD1,TARDBP,HNRNPU,MAF,PCBP2,RPL29,RPL35,RPL9,PUM1,RPL31,RPL38,RPL18A,RPS27,PNN,RPL10A,DBX1,ZBTB7B,EIF3G,KIAA0020,DDX17,RPL37,EXO1,HELLS,RPL35A,TET1,RPS7,ZNF703,MYO18A,RPLP1,FUS,SSB,RPL22,HIST2H2AC,RPS20,NCOR2,RPS15,TFB1M,NACA,CSTF2T,RPL15,POGK,EEF1A1,CHD5,RPL5,RPL34,CALR,PAX1,RPS11,EIF1,NKX2-3,QKI,…
7.988e-06	-11.74	module_150	MSigDB	module_150	15	5	16967	340	RPLP2,EIF2S3,RPLP0,EEF1A1,RPLP1
8.68e-06	-11.65	Ribosomal_60s	pfam	PF00428	3	3	15377	317	RPLP2,RPLP0,RPLP1
1.017e-05	-11.5	LUI_THYROID_CANCER_CLUSTER_3	MSigDB	LUI_THYROID_CANCER_CLUSTER_3	26	6	16967	340	RTN4,ATP5A1,RPS12,RPL10A,EIF3G,HSP90AB1
1.152e-05	-11.37	MORF_DEK	MSigDB	MORF_DEK	223	16	16967	340	UQCRB,PUM1,NACA,RPL6,RTN4,NAP1L1,RPS27A,SET,RANBP1,LRPPRC,TARDBP,FUS,RAN,SSB,HSP90AA1,PCBP2
1.285e-05	-11.26	MODY_HIPPOCAMPUS_PRENATAL	MSigDB	MODY_HIPPOCAMPUS_PRENATAL	27	6	16967	340	RPS8,RPL37,RPS27,RPL9,EEF1A1,RPL8
1.295e-05	-11.25	DAIRKEE_CANCER_PRONE_RESPONSE_BPA_E2	MSigDB	DAIRKEE_CANCER_PRONE_RESPONSE_BPA_E2	110	11	16967	340	RPL29,GAPDH,TXN,SEC61A1,EIF2S3,RPS6,RPL15,UNC45B,DDC,SUPT16H,RPL36
1.8e-05	-10.93	NUTT_GBM_VS_AO_GLIOMA_DN	MSigDB	NUTT_GBM_VS_AO_GLIOMA_DN	42	7	16967	340	RPS20,RPL24,RPL9,RPLP2,UQCRB,RPL27A,RPS6
1.8e-05	-10.93	AXONOGENESIS	MSigDB	AXONOGENESIS	42	7	16967	340	RTN4,GLI2,CNTN4,ROBO2,SLIT2,OPHN1,ROBO1
1.839e-05	-10.9	STAU1 (staufen, RNA binding protein, homolog 1 (Drosophila))	interactions	6780	50	8	13716	320	RPS8,RPL6,RPS6,RPL15,HNRNPU,PABPC1,RPLP0,RPS3A
2.104e-05	-10.77	NDRG1 (N-myc downstream regulated 1)	interactions	10397	66	9	13716	320	RPS20,RPS8,RPS16,EIF2S3,RPS6,HSP90AA1,RPL24,HNRNPU,PABPC1
2.75e-05	-10.5	ONKEN_UVEAL_MELANOMA_DN	MSigDB	ONKEN_UVEAL_MELANOMA_DN	500	25	16967	340	RPS8,RPL29,HSP90AB1,WDR1,RPL31,SETD2,ROBO1,NPM1,RPL15,ASAH1,RPL10A,PHLDA1,EIF3G,RPL5,RPSA,RPL11,GNAS,RPL35A,NAP1L1,RPL23,RPS27A,GMPS,RPL24,HSPD1,RPL22
2.939e-05	-10.43	neuron recognition	biological process	GO:0008038	29	6	14283	307	RTN4,CNTN2,CNTNAP2,ROBO2,CNTN4,ROBO1
2.987e-05	-10.42	LUI_TARGETS_OF_PAX8_PPARG_FUSION	MSigDB	LUI_TARGETS_OF_PAX8_PPARG_FUSION	31	6	16967	340	RTN4,ATP5A1,RPS12,RAN,EIF3G,HSP90AB1
3.024e-05	-10.41	REGULATION_OF_AXONOGENESIS	MSigDB	REGULATION_OF_AXONOGENESIS	10	4	16967	340	RTN4,ROBO2,SLIT2,ROBO1
3.086e-05	-10.39	H2AFX (H2A histone family, member X)	interactions	3014	186	15	13716	320	CALR,RPLP2,ERO1L,NACA,RPS10,HIST2H2BE,NPM1,HSP90AA1,SSB,HIST2H2AC,PDIA6,EEF1A1,PABPC1,PCBP2,SUPT16H
3.27e-05	-10.33	rRNA binding	molecular function	GO:0019843	31	6	14964	305	RPL37,RPL9,RPS11,RPL5,RPL11,RPL8
3.713e-05	-10.2	BENPORATH_MYC_TARGETS_WITH_EBOX	MSigDB	BENPORATH_MYC_TARGETS_WITH_EBOX	219	15	16967	340	SIRT1,RPS15,POLB,GAPDH,TXN,HSP90AB1,RPS6,RPS19,RPL36A,HSP90AA1,HSPD1,RPL22,RPL27A,PABPC1,AKAP1
3.871e-05	-10.16	regulation of negative chemotaxis	biological process	GO:0050923	4	3	14283	307	ROBO2,SLIT2,ROBO1
4.345e-05	-10.04	GNF2_UBE2I	MSigDB	GNF2_UBE2I	33	6	16967	340	RPL15,RPS15,GNB2L1,RPS16,RPL8,UBE2D2
4.432e-05	-10.02	CELLULAR_MORPHOGENESIS_DURING_DIFFERENTIATION	MSigDB	CELLULAR_MORPHOGENESIS_DURING_DIFFERENTIATION	48	7	16967	340	RTN4,GLI2,CNTN4,ROBO2,SLIT2,OPHN1,ROBO1
4.606e-05	-9.99	ENK_UV_RESPONSE_KERATINOCYTE_UP	MSigDB	ENK_UV_RESPONSE_KERATINOCYTE_UP	516	25	16967	340	MIF,POLB,RPL29,RPS15,RPL35,GUK1,PTH1R,HSP90AB1,RPL8,RPS10,HIST2H2BE,GNB2L1,RPL10A,EIF3G,PHLDA2,GNAS,RPS11,EIF1,CAPG,MAD1L1,YBX1,ATP5A1,FUS,PHKG1,OAZ1
5.516e-05	-9.81	MAP3K14 (mitogen-activated protein kinase kinase kinase 14)	interactions	9020	43	7	13716	320	HSP90AA1,HSP90AB1,RPS11,EEF1A1,RPL5,ALPL,RPL6
5.802e-05	-9.75	human chr15q22	chromosome	human chr15q22	21	5	23635	490	SNORD18C,SNORD18B,SNORD16,RPLP1,SNORD18A
6.646e-05	-9.62	Transl_SH3-like_sub	interpro	IPR014722	12	4	16933	336	EIF5A,RPL6,RPL8,RPL27
7.159e-05	-9.54	POU5F1 (POU class 5 homeobox 1)	interactions	5460	60	8	13716	320	RPL29,YBX1,RPL24,GAPDH,RPL22,RPL31,EEF1A1,RPS19
7.32e-05	-9.52	Metabolism_of_nucleotides_WP1851	wikipathways	Metabolism_of_nucleotides_WP1851	23	6	4802	158	GMPS,TXN,GUK1
7.364e-05	-9.52	CASORELLI_ACUTE_PROMYELOCYTIC_LEUKEMIA_DN	MSigDB	CASORELLI_ACUTE_PROMYELOCYTIC_LEUKEMIA_DN	630	28	16967	340	EIF5A,GAPDH,SLC38A1,HSP90AB1,STXBP6,ERO1L,ROBO1,NPM1,POLD3,TAF15,HELLS,SLC22A17,EIF2S3,NGFRAP1,CEPT1,MAD1L1,GMPS,TARDBP,YBX1,HSP90AA1,FUS,HNRNPU,HSPD1,PDIA6,MELK,CKAP4,LUC7L2,CDKN3
7.505e-05	-9.5	INTRACELLULAR_ORGANELLE_PART	MSigDB	INTRACELLULAR_ORGANELLE_PART	1127	42	16967	340	POLB,GOLIM4,UQCRB,NPM1,RTN4,KTN1,CHMP1A,RPL11,RCN1,CALR,SNRPC,SPTBN1,CAPG,RAN,NDUFA6,HSPD1,HNRNPU,MAF,POLR2B,PIGY,PIGC,EIF5A,RPL35,CETN3,SEPT9,GTF3C5,PNN,PPOX,BNIP2,RPP40,RPL36,GNAS,SUGT1,HELLS,NAP1L1,RPS7,FGF18,RPS19,LRPPRC,ATP5A1,MRPS16,RBM39
7.519e-05	-9.5	NEURITE_DEVELOPMENT	MSigDB	NEURITE_DEVELOPMENT	52	7	16967	340	RTN4,GLI2,CNTN4,ROBO2,SLIT2,OPHN1,ROBO1
7.785e-05	-9.46	SENP3 (SUMO1/sentrin/SMT3 specific peptidase 3)	interactions	26168	20	5	13716	320	NPM1,RPS8,HSP90AA1,RPS11,RPLP0
8.283e-05	-9.4	ORGANELLE_PART	MSigDB	ORGANELLE_PART	1132	42	16967	340	POLB,GOLIM4,UQCRB,NPM1,RTN4,KTN1,CHMP1A,RPL11,RCN1,CALR,SNRPC,SPTBN1,CAPG,RAN,NDUFA6,HSPD1,HNRNPU,MAF,POLR2B,PIGY,PIGC,EIF5A,RPL35,CETN3,SEPT9,GTF3C5,PNN,PPOX,BNIP2,RPP40,RPL36,GNAS,SUGT1,HELLS,NAP1L1,RPS7,FGF18,RPS19,LRPPRC,ATP5A1,MRPS16,RBM39
8.845e-05	-9.33	human chr1q21.2	chromosome	human chr1q21.2	36	6	23635	490	HIST2H2BE,HIST2H3C,HIST2H2AA3,HIST2H2BC,HIST2H2AC,HIST2H3A
9.619e-05	-9.25	GNF2_DDX5	MSigDB	GNF2_DDX5	54	7	16967	340	VPS13C,SF3B1,RBM39,SETD2,NACA,BNIP2,RPL34
9.751e-05	-9.24	Ribosomal_L2	gene3d	G3DSA:2.30.30.30	12	4	8369	184	EIF5A,RPL6,RPL8,RPL27
9.954e-05	-9.21	TRANSLATIONAL_INITIATION	MSigDB	TRANSLATIONAL_INITIATION	38	6	16967	340	EIF5A,EIF2S3,EIF3G,EIF1,PAIP2,RPS3A
0.0001061	-9.15	VHL (von Hippel-Lindau tumor suppressor, E3 ubiquitin protein ligase)	interactions	7428	184	14	13716	320	MIF,EIF5A,TXN,RPS15A,RPS11,RPL18A,RPS27,HNRNPU,RPL10A,RPLP0,RPSA,RPS3A,DDX17,RPS17
0.0001157	-9.06	RIBOSOME	MSigDB	RIBOSOME	39	6	16967	340	RPL15,RPL9,RPS7,MRPS16,RPS11,RPL27
0.0001189	-9.04	RNA splicing	biological process	GO:0008380	307	18	14283	307	SRSF11,SF3B1,TRA2A,SF3B14,CELF4,PNN,TXNL4B,NOVA1,SNRPC,QKI,YBX1,TARDBP,FUS,HNRNPU,PABPC1,RBM39,POLR2B,PCBP2
0.0001217	-9.01	PROTEIN_RNA_COMPLEX_ASSEMBLY	MSigDB	PROTEIN_RNA_COMPLEX_ASSEMBLY	56	7	16967	340	NPM1,EIF5A,EIF2S3,EIF3G,EIF1,PAIP2,RPS3A
0.0001234	-9	ACEVEDO_LIVER_TUMOR_VS_NORMAL_ADJACENT_TISSUE_UP	MSigDB	ACEVEDO_LIVER_TUMOR_VS_NORMAL_ADJACENT_TISSUE_UP	788	32	16967	340	TM2D1,UQCRB,STXBP6,RPL15,POGK,RPS17L,RPS17,DTL,SNRPC,RANBP1,GMPS,RPS21,PDIA6,CKAP4,PIGY,USP34,PIGC,NRAS,HSP90AB1,SF3B14,RPL10A,PPOX,RPLP0,RPL35A,RPS15A,RPS27A,RPS7,FAT1,SET,HIST2H2AA3,HIST2H2AC,ARPP19
0.0001241	-8.99	Pds5a (PDS5, regulator of cohesion maintenance, homolog A (S. cerevisiae))	interactions	71521	12	4	13716	320	EIF5A,FUS,NACA,SET
0.0001241	-8.99	MSL2 (male-specific lethal 2 homolog (Drosophila))	interactions	55167	12	4	13716	320	HIST2H2BE,HIST2H3C,HIST2H2AA3,HIST2H2AC
0.0001256	-8.98	NEURON_DIFFERENTIATION	MSigDB	NEURON_DIFFERENTIATION	75	8	16967	340	GLI2,VWC2,CNTN4,ROBO2,OPHN1,ROBO1,RTN4,SLIT2
0.0001353	-8.91	REGULATION_OF_NEUROGENESIS	MSigDB	REGULATION_OF_NEUROGENESIS	14	4	16967	340	RTN4,ROBO2,SLIT2,ROBO1
0.0001371	-8.9	ncRNA metabolic process	biological process	GO:0034660	283	17	14283	307	RPS8,SIRT1,RPS15,RPS24,RPL5,RPSA,RPP40,RPL11,RPS17,RPL35A,RPS28,RPS16,RPS7,RPS6,RPS19,RPS21,SSB
0.0001384	-8.89	hsa-miR-451	miRNA	hsa-miR-451	791	32	17485	351	MIF,FAM208B,UQCRB,NPM1,RPSAP58,KIAA1217,ODZ2,EEF1A1,KTN1,CLEC2D,ASPHD2,SNRPC,RPS28,GMPS,HSPD1,EPHA6,BTAF1,TRA2A,STAG2,RPS27,SNORA25,GNB2L1,RPS3A,SUPT16H,TPK1,MTHFD2,EIF2S3,SNHG5,RPS27A,ATL2,EFNA5,FBLN7
0.000146	-8.83	CHROMATIN_ASSEMBLY_OR_DISASSEMBLY	MSigDB	CHROMATIN_ASSEMBLY_OR_DISASSEMBLY	26	5	16967	340	SIRT1,HELLS,NAP1L1,SET,SUPT16H
0.000146	-8.83	module_115	MSigDB	module_115	26	5	16967	340	EIF5A,EEF1A1,PABPC1,EIF3G,EIF1
0.000151	-8.8	REGULATION_OF_CELLULAR_COMPONENT_ORGANIZATION_AND_BIOGENESIS	MSigDB	REGULATION_OF_CELLULAR_COMPONENT_ORGANIZATION_AND_BIOGENESIS	120	10	16967	340	EIF5A,ROBO2,SET,EIF1,CAPG,ROBO1,RTN4,EIF3G,SLIT2,PAIP2
0.0001595	-8.74	TNPO1 (transportin 1)	interactions	3842	23	5	13716	320	HIST2H2BE,RGPD5,RAN,RPS7,RPL5
0.0001618	-8.73	BHATI_G2M_ARREST_BY_2METHOXYESTRADIOL_DN	MSigDB	BHATI_G2M_ARREST_BY_2METHOXYESTRADIOL_DN	121	10	16967	340	ZNF658,MTHFD2,EIF2S3,RPL31,RPL36A,RPL10A,SNAPC5,RPL34,RPS17,RPS17L
0.0001658	-8.7	SANA_RESPONSE_TO_IFNG_DN	MSigDB	SANA_RESPONSE_TO_IFNG_DN	78	8	16967	340	HSP90AB1,RPL6,RTN4,RAN,RPL10A,HSPD1,RPLP0,RPS3A
0.0001755	-8.65	SRRM2 (serine/arginine repetitive matrix 2)	interactions	23524	126	11	13716	320	SNRPC,SEPT9,RPS7,SPTBN1,RPS19,YBX1,PNN,HSPD1,RBM39,EEF1A1,RPS3A
0.000176	-8.65	IPO7 (importin 7)	interactions	10527	13	4	13716	320	RAN,RPS7,H1F0,RPL5
0.0001768	-8.64	LUI_THYROID_CANCER_PAX8_PPARG_DN	MSigDB	LUI_THYROID_CANCER_PAX8_PPARG_DN	42	6	16967	340	RTN4,ATP5A1,RPS12,RAN,RPL10A,HSP90AB1
0.0001831	-8.61	primary metabolic process	biological process	GO:0044238	7483	192	14283	307	ZNF658,POLB,MYCBP2,TNK1,TXN,GLI2,CROT,PPP1R3A,CELF4,CSAD,NPM1,HIST2H2BE,TXNL4B,GCDH,NOVA1,ASPHD2,ST3GAL4,RPS16,CDKL5,NME2,RPS6,RPL37A,RPS21,RAN,HNRNPU,PCBP2,USP34,ATP6AP2,RPL9,NRAS,SMAD9,SEPT9,RPL31,RPL10A,ZBTB7B,DPYSL3,RPL37,RPL35A,TET1,RPS27A,RPL13AP3,MYO18A,OGT,ASB3,SSB,RPS15,TFB1M,NACA,RPL15,CSTF2T,ASAH1,PHGDH,CHD5,RPL5,CHMP1A,IP6K3,DTL,CALR,PAX1,RPL23,FLT4,RPS11,GMPS,YBX1,MAML1,VGLL4,PHKG1,P…
0.0001874	-8.58	regulation of chemokine-mediated signaling pathway	biological process	GO:0070099	6	3	14283	307	SLIT2,ROBO1,EDN1
0.0001874	-8.58	ribosomal small subunit assembly	biological process	GO:0000028	6	3	14283	307	RPSA,RPS6,RPS17
0.0001893	-8.57	NEURON_DEVELOPMENT	MSigDB	NEURON_DEVELOPMENT	60	7	16967	340	RTN4,GLI2,CNTN4,ROBO2,SLIT2,OPHN1,ROBO1
0.0002098	-8.47	KIM_MYC_AMPLIFICATION_TARGETS_UP	MSigDB	KIM_MYC_AMPLIFICATION_TARGETS_UP	149	11	16967	340	MYCBP2,HS3ST4,RPS15A,DACH1,LRPPRC,NME2,RPL18A,SSB,HSPD1,RPL5,RPL11
0.0002159	-8.44	DAZARD_RESPONSE_TO_UV_SCC_UP	MSigDB	DAZARD_RESPONSE_TO_UV_SCC_UP	81	8	16967	340	ANXA3,NAP1L1,AP4S1,EIF2S3,RTN4,ATP5A1,PDIA6,ATP6AP2
0.0002263	-8.39	IKBKE (inhibitor of kappa light polypeptide gene enhancer in B-cells, kinase epsilon)	interactions	9641	38	6	13716	320	HSP90AA1,PDIA6,HSP90AB1,PABPC1,KTN1,LRPPRC
0.0002351	-8.36	GENERATION_OF_NEURONS	MSigDB	GENERATION_OF_NEURONS	82	8	16967	340	GLI2,VWC2,CNTN4,ROBO2,OPHN1,ROBO1,RTN4,SLIT2
0.0002383	-8.34	CHROMATIN_ASSEMBLY	MSigDB	CHROMATIN_ASSEMBLY	16	4	16967	340	SIRT1,HELLS,NAP1L1,SET
0.0002388	-8.34	SLIT2 (slit homolog 2 (Drosophila))	interactions	9353	6	3	13716	320	ROBO2,SLIT2,ROBO1
0.0002388	-8.34	VRK1 (vaccinia related kinase 1)	interactions	7443	6	3	13716	320	HIST2H3C,HIST2H2BE,RAN
0.0002419	-8.33	ARL15 (ADP-ribosylation factor-like 15)	interactions	54622	14	4	13716	320	GAPDH,B4GALT3,PTN,RPL8
0.0002564	-8.27	RIBONUCLEOPROTEIN_COMPLEX	MSigDB	RIBONUCLEOPROTEIN_COMPLEX	128	10	16967	340	SNRPC,RPL9,RPS7,RPS11,RPL27,RPL15,SSB,HNRNPU,MRPS16,RPP40
0.0002794	-8.18	nuclear mRNA splicing, via spliceosome	biological process	GO:0000398	193	13	14283	307	SRSF11,SNRPC,SF3B1,TRA2A,SF3B14,CELF4,YBX1,PNN,FUS,HNRNPU,PABPC1,POLR2B,PCBP2
0.0002794	-8.18	RNA splicing, via transesterification reactions with bulged adenosine as nucleophile	biological process	GO:0000377	193	13	14283	307	SRSF11,SNRPC,SF3B1,TRA2A,SF3B14,CELF4,YBX1,PNN,FUS,HNRNPU,PABPC1,POLR2B,PCBP2
0.0002961	-8.12	GNF2_MSH6	MSigDB	GNF2_MSH6	30	5	16967	340	GMPS,RAN,MTHFD2,RANBP1,LRPPRC
0.0003105	-8.08	ribosome assembly	biological process	GO:0042255	16	4	14283	307	NPM1,RPSA,RPS17,RPS6
0.0003109	-8.08	RRM_1	pfam	PF00076	177	12	15377	317	SRSF11,TAF15,TRA2A,SF3B14,CELF4,CSTF2T,TARDBP,FUS,SSB,EIF3G,RBM39,PABPC1
0.0003233	-8.04	PUJANA_CHEK2_PCC_NETWORK	MSigDB	PUJANA_CHEK2_PCC_NETWORK	724	29	16967	340	MIF,GOLIM4,NACA,NPM1,PNN,GNB2L1,KIAA0020,EXO1,SNRPC,RPL23,NAP1L1,MTHFD2,RPS27A,RPS7,SET,RANBP1,RPL27,RPS6,GMPS,TARDBP,YBX1,RPS21,HSP90AA1,SSB,RAN,HSPD1,PABPC1,MELK,POLR2B
0.0003267	-8.03	HOEBEKE_LYMPHOID_STEM_CELL_UP	MSigDB	HOEBEKE_LYMPHOID_STEM_CELL_UP	86	8	16967	340	NCOR2,IRF8,PNN,SLC38A1,PRKCB,SF3B1,RBM39,USP34
0.0003409	-7.98	SCGGAAGY_V$ELK1_02	MSigDB	SCGGAAGY_V$ELK1_02	762	30	16967	340	PIGC,EIF5A,NRAS,CETN3,RPLP2,B3GALT4,WDR1,BTAF1,RPL31,SF3B1,RPL6,STAG2,CSTF2T,CSAD,UBL5,BNIP2,RPS3A,RPL11,SUPT16H,PAIP2,RPL37,SUGT1,SEC61A1,RPL27,RPS6,EFNA5,RPL37A,ATP5A1,PABPC1,PCBP2
0.0003446	-7.97	RRM	smart	SM00360	215	12	9068	157	SRSF11,TAF15,TRA2A,SF3B14,CELF4,CSTF2T,TARDBP,FUS,SSB,EIF3G,RBM39,PABPC1
0.0003452	-7.97	MITSIADES_RESPONSE_TO_APLIDIN_DN	MSigDB	MITSIADES_RESPONSE_TO_APLIDIN_DN	239	14	16967	340	HELLS,KIAA0100,SEPT9,SLC38A1,SPTBN1,SF3B1,DENND1B,GMPS,TARDBP,NUCKS1,POLD3,MELK,POLR2B,SUPT16H
0.0003475	-7.96	Rrp1b (ribosomal RNA processing 1 homolog B (S. cerevisiae))	interactions	72462	41	6	13716	320	RCN1,NPM1,RPL10A,RPLP0,RPL5,LUC7L2
0.0003505	-7.96	human chr6q23.2	chromosome	human chr6q23.2	17	4	23635	490	RPS12,SNORD101,SNORD100,SNORA33
0.0003525	-7.95	TTGCACT,MIR-130A,MIR-301,MIR-130B	MSigDB	TTGCACT,MIR-130A,MIR-301,MIR-130B	328	17	16967	340	ROBO2,BTAF1,WDR1,NPTX1,ROBO1,FSTL5,AKAP1,FBXO28,OGT,QKI,UBE2D2,ANKRD12,TARDBP,PSAP,MAML1,VGLL4,MAF
0.000358	-7.94	RNA splicing, via transesterification reactions	biological process	GO:0000375	198	13	14283	307	SRSF11,SNRPC,SF3B1,TRA2A,SF3B14,CELF4,YBX1,PNN,FUS,HNRNPU,PABPC1,POLR2B,PCBP2
0.0003926	-7.84	Ribosomal_L37ae/L37e_N	interpro	IPR011331	2	2	16933	336	RPL37,RPL37A
0.0004049	-7.81	DNA_PACKAGING	MSigDB	DNA_PACKAGING	32	5	16967	340	SIRT1,HELLS,NAP1L1,CHMP1A,SET
0.0004107	-7.8	PARP3 (poly (ADP-ribose) polymerase family, member 3)	interactions	10039	7	3	13716	320	HIST2H2BE,HIST2H3C,MTHFD2
0.0004145	-7.79	CASORELLI_APL_SECONDARY_VS_DE_NOVO_DN	MSigDB	CASORELLI_APL_SECONDARY_VS_DE_NOVO_DN	8	3	16967	340	RPLP2,RPL27A,RPL38
0.0004246	-7.76	SREK1 (splicing regulatory glutamine/lysine-rich protein 1)	interactions	140890	59	7	13716	320	NPM1,YBX1,GNB2L1,HNRNPU,PABPC1,DDX17,SUPT16H
0.0004425	-7.72	GACTGTT,MIR-212,MIR-132	MSigDB	GACTGTT,MIR-212,MIR-132	137	10	16967	340	SIRT1,TAF15,MYCBP2,NCALD,PNN,NOVA1,MAF,BNIP2,DPYSL3,PAIP2
0.0004493	-7.71	metabolic process	biological process	GO:0008152	8012	201	14283	307	ZNF658,POLB,MYCBP2,TNK1,TXN,GLI2,UQCRB,CROT,PPP1R3A,CELF4,CSAD,NPM1,HIST2H2BE,TXNL4B,GCDH,ADH1B,NOVA1,ASPHD2,ST3GAL4,RPS16,CDKL5,NME2,RPS6,RPL37A,RPS21,RAN,NDUFA6,HNRNPU,PCBP2,USP34,ATP6AP2,RPL9,NRAS,SMAD9,SEPT9,RPL31,RPL10A,ZBTB7B,DPYSL3,RPL37,RPL35A,TET1,RPS27A,RPL13AP3,MYO18A,OGT,ASB3,SSB,OAZ1,RPS15,TFB1M,NACA,RPL15,CSTF2T,ASAH1,PHGDH,CHD5,RPL5,CHMP1A,IP6K3,DTL,CALR,PAX1,RPL23,FLT4,RPS11,GMPS,…
0.0004546	-7.7	V$NRF2_01	MSigDB	V$NRF2_01	163	11	16967	340	RPL37,EIF5A,RPL29,STK11IP,NRAS,BTAF1,RPL27,RPL6,RPS10,CSAD,RPL34
0.0004605	-7.68	negative regulation of negative chemotaxis	biological process	GO:0050925	2	2	14283	307	ROBO2,ROBO1
0.0004605	-7.68	chemorepulsion involved in postnatal olfactory bulb interneuron migration	biological process	GO:0021836	2	2	14283	307	SLIT2,ROBO1
0.0004605	-7.68	substrate-dependent cerebral cortex tangential migration	biological process	GO:0021825	2	2	14283	307	SLIT2,ROBO1
0.0004605	-7.68	postnatal olfactory bulb interneuron migration	biological process	GO:0021827	2	2	14283	307	SLIT2,ROBO1
0.0004605	-7.68	endonucleolytic cleavage to generate mature 3'-end of SSU-rRNA from (SSU-rRNA, 5.8S rRNA, LSU-rRNA)	biological process	GO:0000461	2	2	14283	307	RPS21,RPSA
0.0004605	-7.68	cerebral cortex tangential migration using cell-cell interactions	biological process	GO:0021823	2	2	14283	307	SLIT2,ROBO1
0.000463	-7.68	MORF_AP2M1	MSigDB	MORF_AP2M1	190	12	16967	340	PIGC,GNAS,CALR,UQCRB,HSP90AB1,NACA,RPL6,NME2,TMED9,HSP90AA1,RAN,PCBP2
0.0004808	-7.64	Ribosomal_L37ae/L37e_core	gene3d	G3DSA:2.20.25.30	2	2	8369	184	RPL37,RPL37A
0.0005004	-7.6	BLALOCK_ALZHEIMERS_DISEASE_DN	MSigDB	BLALOCK_ALZHEIMERS_DISEASE_DN	1193	41	16967	340	CNPY2,TXN,TM2D1,ROBO1,RPL15,ASAH1,RTN4,CNTNAP2,NDUFB11,UBL5,MPPED1,HSP90AA1,HSPD1,PDIA6,SNX10,SLIT2,POLR2B,SNAPC5,ATP6AP2,GAPDH,GUK1,AP4S1,PCSK2,HSP90AB1,RPL31,RPL38,RPL6,PNN,MNDA,GNAS,RPL35A,PRKCB,NGFRAP1,CEPT1,NNAT,OGT,LRPPRC,SSB,ATP5A1,ARPP19,PTN
0.0005019	-7.6	IPO5 (importin 5)	interactions	3843	29	5	13716	320	RAN,RPL23,H1F0,RPS7,RPL5
0.0005083	-7.58	olfactory bulb interneuron development	biological process	GO:0021891	8	3	14283	307	ROBO2,SLIT2,ROBO1
0.0005166	-7.57	NEUROGENESIS	MSigDB	NEUROGENESIS	92	8	16967	340	GLI2,VWC2,CNTN4,ROBO2,OPHN1,ROBO1,RTN4,SLIT2
0.00052	-7.56	NON_MEMBRANE_BOUND_ORGANELLE	MSigDB	NON_MEMBRANE_BOUND_ORGANELLE	604	25	16967	340	POLB,RPL9,RPL35,SEPT9,CETN3,NPM1,RPL15,PNN,CHMP1A,RPP40,RPL11,RPL36,SUGT1,HELLS,RPS7,SPTBN1,RPS11,FGF18,CAPG,RPS19,RPL27,LRPPRC,RAN,MRPS16,MAF
0.00052	-7.56	INTRACELLULAR_NON_MEMBRANE_BOUND_ORGANELLE	MSigDB	INTRACELLULAR_NON_MEMBRANE_BOUND_ORGANELLE	604	25	16967	340	POLB,RPL9,RPL35,SEPT9,CETN3,NPM1,RPL15,PNN,CHMP1A,RPP40,RPL11,RPL36,SUGT1,HELLS,RPS7,SPTBN1,RPS11,FGF18,CAPG,RPS19,RPL27,LRPPRC,RAN,MRPS16,MAF
0.0005359	-7.53	intracellular organelle	cellular component	GO:0043229	10271	236	16666	336	ZNF658,MYCBP2,POLB,TXN,GLI2,UQCRB,CROT,CELF4,NPM1,HIST2H2BE,ISOC2,TXNL4B,GCDH,NOVA1,ASPHD2,ANKRD26,ST3GAL4,RPS16,CDKL5,NME2,RPS6,MAD1L1,CAPG,ANKRD12,RPL37A,TMED9,RPS21,RAN,NUCKS1,NDUFA6,HNRNPU,HILPDA,PCBP2,VPS11,RPL9,NRAS,SMAD9,SEPT9,RPL31,KDELR3,RPL10A,ZBTB7B,DPYSL3,RPL37,RPL35A,TET1,RPS27A,RPL13AP3,NCALD,MYO18A,OGT,SSB,RPS15,TFB1M,NACA,NPTX1,OPHN1,RPL15,CSTF2T,ASAH1,NEMF,CNTNAP2,CDK20,CHD5,RPL5…
0.0005402	-7.52	RIBONUCLEOPROTEIN_COMPLEX_BIOGENESIS_AND_ASSEMBLY	MSigDB	RIBONUCLEOPROTEIN_COMPLEX_BIOGENESIS_AND_ASSEMBLY	71	7	16967	340	NPM1,EIF5A,EIF2S3,EIF3G,EIF1,PAIP2,RPS3A
0.0005426	-7.52	SCARF1 (scavenger receptor class F, member 1)	interactions	8578	2	2	13716	320	CALR,SCARF2
0.0005426	-7.52	TAH1 (Tah1p)	interactions	850424	2	2	13716	320	HSP90AA1,HSP90AB1
0.0005451	-7.51	NUCLEOLUS	MSigDB	NUCLEOLUS	116	9	16967	340	RPL35,RPS7,SPTBN1,FGF18,RPS19,NPM1,RPP40,RPL11,RPL36
0.0005691	-7.47	SF3A2 (splicing factor 3a, subunit 2, 66kDa)	interactions	8175	122	10	13716	320	SNRPC,SF3B1,SF3B14,YBX1,PNN,FUS,HNRNPU,HSPD1,RBM39,DDX17
0.0005801	-7.45	module_183	MSigDB	module_183	52	6	16967	340	SNRPC,SSB,HNRNPU,PABPC1,PCBP2,DDX17
0.000586	-7.44	GRESHOCK_CANCER_COPY_NUMBER_UP	MSigDB	GRESHOCK_CANCER_COPY_NUMBER_UP	312	16	16967	340	GNAS,TAF15,TET1,NRAS,SEPT9,FLT4,HSP90AB1,SET,NACA,NPM1,GMPS,HSP90AA1,FUS,RPL22,MAF,KTN1
0.000594	-7.43	organelle	cellular component	GO:0043226	10284	236	16666	336	ZNF658,MYCBP2,POLB,TXN,GLI2,UQCRB,CROT,CELF4,NPM1,HIST2H2BE,ISOC2,TXNL4B,GCDH,NOVA1,ASPHD2,ANKRD26,ST3GAL4,RPS16,CDKL5,NME2,RPS6,MAD1L1,CAPG,ANKRD12,RPL37A,TMED9,RPS21,RAN,NUCKS1,NDUFA6,HNRNPU,HILPDA,PCBP2,VPS11,RPL9,NRAS,SMAD9,SEPT9,RPL31,KDELR3,RPL10A,ZBTB7B,DPYSL3,RPL37,RPL35A,TET1,RPS27A,RPL13AP3,NCALD,MYO18A,OGT,SSB,RPS15,TFB1M,NACA,NPTX1,OPHN1,RPL15,CSTF2T,ASAH1,NEMF,CNTNAP2,CDK20,CHD5,RPL5…
0.0006234	-7.38	axolemma	cellular component	GO:0030673	9	3	16666	336	CNTNAP2,ROBO2,ROBO1
0.0006458	-7.35	PRMT6 (protein arginine methyltransferase 6)	interactions	55170	8	3	13716	320	HIST2H3C,PABPC1,HIST2H3A
0.0006564	-7.33	CENTRAL_NERVOUS_SYSTEM_DEVELOPMENT	MSigDB	CENTRAL_NERVOUS_SYSTEM_DEVELOPMENT	119	9	16967	340	GLI2,NCKAP1,CNTN4,CELSR1,SH3GL2,ROBO2,PHGDH,NNAT,NPTX1
0.0006564	-7.33	REACTOME_RNA_POLYMERASE_I_III_AND_MITOCHONDRIAL_TRANSCRIPTION	MSigDB	REACTOME_RNA_POLYMERASE_I_III_AND_MITOCHONDRIAL_TRANSCRIPTION	119	9	16967	340	HIST2H3C,GTF3C5,HIST2H2BE,HIST2H2AA3,HIST1H4J,SSB,HIST2H2AC,HIST2H3A,SNAPC5
0.0006913	-7.28	EIF1B (eukaryotic translation initiation factor 1B)	interactions	10289	31	5	13716	320	EIF2S3,RPS11,EIF3G,RPS29,RPS3A
0.0007038	-7.26	hsa-miR-19a*	miRNA	hsa-miR-19a*	546	23	17485	351	TM2D1,CPQ,HSP90AB1,EDN1,IFI35,HEBP2,ASAH1,KIAA1217,DOCK11,OR4F3,RPLP0,GNAS,LCAT,EXO1,HELLS,FCGR2A,FAM19A5,PDIA6,MRPS16,SVEP1,HILPDA,DDC,CKAP4
0.0007239	-7.23	AXON_GUIDANCE	MSigDB	AXON_GUIDANCE	21	4	16967	340	GLI2,CNTN4,SLIT2,OPHN1
0.0007636	-7.18	MUELLER_PLURINET	MSigDB	MUELLER_PLURINET	289	15	16967	340	SIRT1,EXO1,ANXA3,SNRPC,HSP90AB1,SET,GMPS,HIST2H2BE,NPM1,SSB,FUS,PNN,HSPD1,PHGDH,RPP40
0.0007688	-7.17	FLECHNER_PBL_KIDNEY_TRANSPLANT_OK_VS_DONOR_UP	MSigDB	FLECHNER_PBL_KIDNEY_TRANSPLANT_OK_VS_DONOR_UP	147	10	16967	340	RPS20,NCOR2,RPL35,TXN,RPS29,OGT,ATP5A1,GNB2L1,RPLP0,RPL11
0.0007723	-7.17	SRRM1 (serine/arginine repetitive matrix 1)	interactions	10250	105	9	13716	320	SNRPC,RPS7,RPS19,STAG2,HIST2H2AA3,PNN,FUS,RBM39,EEF1A1
0.0007916	-7.14	CTTTGT_V$LEF1_Q2	MSigDB	CTTTGT_V$LEF1_Q2	1419	46	16967	340	GRAP,MAP3K13,STXBP6,SF3B1,DACH1,OPHN1,ROBO1,RTN4,POGK,KTN1,EEF1A1,FSTL5,RPL34,PAIP2,CNTN4,DACT1,NKX2-3,ANKRD12,CNTN2,FBXO31,MAF,CKAP4,DDC,USP34,NRAS,PCSK2,SLC38A1,TRA2A,PNN,CDON,RPL27A,NAALADL2,RPLP0,BNIP2,DPYSL3,DDX17,RPS15A,FBXO28,SEC61A1,H1F0,NNAT,SET,OGT,CSMD3,EFNA5,FUS
0.0008038	-7.13	RRP1B (ribosomal RNA processing 1 homolog B (S. cerevisiae))	interactions	23076	32	5	13716	320	NPM1,RPL10A,RPLP0,RPL5,LUC7L2
0.0008155	-7.11	GNF2_RAN	MSigDB	GNF2_RAN	76	7	16967	340	GMPS,SNRPC,RAN,MTHFD2,MELK,RANBP1,LRPPRC
0.0008443	-7.08	ConA-like_subgrp	interpro	IPR013320	100	8	16933	336	CALR,CELSR1,FAT1,NPTX1,COL18A1,CNTNAP2,SVEP1,SLIT2
0.0008541	-7.07	C11orf58 (chromosome 11 open reading frame 58)	interactions	10944	19	4	13716	320	SF3B1,TRA2A,PTN,RPLP1
0.0008621	-7.06	GENE_SILENCING	MSigDB	GENE_SILENCING	10	3	16967	340	SIRT1,HELLS,CHMP1A
0.000869	-7.05	V$USF_C	MSigDB	V$USF_C	204	12	16967	340	SIRT1,EIF5A,NPTX1,SET,NKX2-3,RPS19,NPM1,POGK,RPL22,PABPC1,HS3ST3A1,SLC4A11
0.0008828	-7.03	WEST_ADRENOCORTICAL_TUMOR_DN	MSigDB	WEST_ADRENOCORTICAL_TUMOR_DN	522	22	16967	340	SIRT1,RPL29,PCSK2,GCAT,PTH1R,RPL38,IFI35,LAMC3,STAB1,ADH1B,NDUFB11,PHLDA1,EEF1A1,RPL5,ST3GAL4,GBX1,RPL23,SLC47A1,OGT,RPL27,PHKG1,LRRC32
0.0009192	-6.99	LamG	smart	SM00282	44	5	9068	157	COL18A1,CNTNAP2,CELSR1,FAT1,SLIT2
0.0009267	-6.98	IKBKG (inhibitor of kappa light polypeptide gene enhancer in B-cells, kinase gamma)	interactions	8517	202	13	13716	320	CETN3,SEPT9,PRKCB,H1F0,FLT4,HSP90AB1,RPS12,HSP90AA1,CNTN2,ARPP19,EEF1A1,LUC7L2,POLR2B
0.000952	-6.96	TSSK6 (testis-specific serine kinase 6)	interactions	83983	9	3	13716	320	HSP90AA1,HIST2H2AC,HSP90AB1
0.0009525	-6.96	module_159	MSigDB	module_159	78	7	16967	340	GNAS,EIF5A,RAN,EIF2S3,EEF1A1,EIF3G,EIF1
0.0009525	-6.96	TAKAO_RESPONSE_TO_UVB_RADIATION_UP	MSigDB	TAKAO_RESPONSE_TO_UVB_RADIATION_UP	78	7	16967	340	HIST2H2AA3,RPS28,TXN,NAP1L1,RPL10A,RPL27A,RPLP0
0.0009534	-6.96	human chr17q11	chromosome	human chr17q11	10	3	23635	490	SNORD4A,SNORD42A,SNORD4B
0.00103	-6.88	GRESHOCK_CANCER_COPY_NUMBER_DN	MSigDB	GRESHOCK_CANCER_COPY_NUMBER_DN	329	16	16967	340	GNAS,TAF15,TET1,NRAS,SEPT9,FLT4,HSP90AB1,SET,NACA,NPM1,GMPS,HSP90AA1,FUS,RPL22,MAF,KTN1
0.001043	-6.87	REACTOME_RNA_POLYMERASE_I_PROMOTER_OPENING	MSigDB	REACTOME_RNA_POLYMERASE_I_PROMOTER_OPENING	58	6	16967	340	HIST2H3C,HIST2H2BE,HIST2H2AA3,HIST1H4J,HIST2H2AC,HIST2H3A
0.001048	-6.86	GAS7 (growth arrest-specific 7)	interactions	8522	20	4	13716	320	NCKAP1,GAPDH,HNRNPU,RPLP0
0.001075	-6.84	MARTINEZ_RB1_AND_TP53_TARGETS_DN	MSigDB	MARTINEZ_RB1_AND_TP53_TARGETS_DN	530	22	16967	340	RPS8,LTBP1,AP4S1,ERO1L,COL18A1,RPS24,EPHA5,ODZ2,UBL5,PDE3A,DPYSL3,RPS17,RPS17L,RPL34,CALR,RPL23,SET,RPS6,RPS21,TARDBP,MAML1,PCBP2
0.001106	-6.81	nucleocytoplasmic transport	biological process	GO:0006913	196	12	14283	307	EIF5A,CALR,SRSF11,RPS15,RPL23,PHIP,SPTBN1,SET,NPM1,NEMF,RAN,RPSA
0.001127	-6.79	regulation of Rac protein signal transduction	biological process	GO:0035020	22	4	14283	307	EPHA5,EFNA5,NRAS,OGT
0.00114	-6.78	PUM_HD	prosite	PS50303	3	2	12310	242	PUM1,KIAA0020
0.001162	-6.76	Heat_shock_protein_90_CS	interpro	IPR019805	3	2	16933	336	HSP90AA1,HSP90AB1
0.001163	-6.76	ZHANG_BREAST_CANCER_PROGENITORS_UP	MSigDB	ZHANG_BREAST_CANCER_PROGENITORS_UP	365	17	16967	340	NRAS,CETN3,SLC38A1,STXBP6,RPL15,POLD3,PAIP2,ANKRD26,HELLS,EMID1,UBE2D2,SSB,ARPP19,HNRNPU,MELK,POLR2B,USP34
0.001164	-6.76	module_47	MSigDB	module_47	211	12	16967	340	LTBP1,WDTC1,COL18A1,KDELR3,MAF,VGLL4,ODZ2,SLIT2,LRRC32,CKAP4,PTN,DPYSL3
0.001198	-6.73	STARK_PREFRONTAL_CORTEX_22Q11_DELETION_DN	MSigDB	STARK_PREFRONTAL_CORTEX_22Q11_DELETION_DN	432	19	16967	340	CNPY2,PHIP,GUK1,NACA,RPL8,RPL15,TXNL4B,NDUFB11,RPS17,RPS17L,RPL34,MORF4L1,HS3ST4,SNRPC,RANBP1,EIF1,NME2,B4GALT3,USP34
0.0012	-6.73	virion part	cellular component	GO:0044423	3	2	16666	336	HSBP1L1,NCR3LG1
0.001211	-6.72	CALM1 (calmodulin 1 (phosphorylase kinase, delta))	interactions	801	234	14	13716	320	MORF4L1,RPS8,GNAS,MYCBP2,RPS15A,SF3B1,SET,YBX1,HSP90AA1,RPL22,DOCK11,PHKG1,POLR2B,KIAA0020
0.001226	-6.7	REGULATION_OF_ANATOMICAL_STRUCTURE_MORPHOGENESIS	MSigDB	REGULATION_OF_ANATOMICAL_STRUCTURE_MORPHOGENESIS	24	4	16967	340	RTN4,ROBO2,SLIT2,ROBO1
0.001237	-6.7	axon guidance	biological process	GO:0007411	343	17	14283	307	MYCBP2,B3GNT2,GLI2,NRAS,ROBO2,HSP90AB1,OPHN1,ROBO1,EPHA5,DPYSL3,SH3GL2,CNTN4,SPTBN1,EFNA5,CNTN2,HSP90AA1,SLIT2
0.001237	-6.7	MORF_PPP2CA	MSigDB	MORF_PPP2CA	105	8	16967	340	RPS27A,PUM1,SET,NACA,LRPPRC,TARDBP,RTN4,SSB
0.001239	-6.69	HELLER_HDAC_TARGETS_DN	MSigDB	HELLER_HDAC_TARGETS_DN	242	13	16967	340	EIF5A,CAPN2,CALR,LY9,SLC38A1,SET,RPS19,STAG2,OGT,RAN,HSPD1,MAF,DDX17
0.00126	-6.68	nuclear transport	biological process	GO:0051169	199	12	14283	307	EIF5A,CALR,SRSF11,RPS15,RPL23,PHIP,SPTBN1,SET,NPM1,NEMF,RAN,RPSA
0.001271	-6.67	RNF20 (ring finger protein 20, E3 ubiquitin protein ligase)	interactions	56254	21	4	13716	320	HIST2H2BE,HIST2H3C,HIST2H2AA3,HIST2H2AC
0.001294	-6.65	EGF-like_dom	interpro	IPR006209	61	6	16933	336	CNTNAP2,CELSR1,FBLN7,SVEP1,SLIT2,FAT1
0.001298	-6.65	cell part	cellular component	GO:0044464	14308	307	16666	336	POLB,MYCBP2,TXN,CROT,OR2K2,CSAD,NPM1,HIST2H2BE,ISOC2,KIAA1217,GCDH,ASPHD2,ANKRD26,ST3GAL4,RPS16,RPS6,MAD1L1,TMED9,RPS21,HILPDA,PCBP2,EPHA6,VPS11,RPL9,NRAS,SMAD9,KDELR3,KPRP,CDON,RPL35A,RPS27A,MYO18A,OGT,OAZ1,GRAP,TFB1M,CELSR1,ROBO1,OPHN1,NEMF,CHD5,CLEC2D,CALR,CNTN4,FLT4,MTRNR2L2,PIK3AP1,RANBP1,ALPL,PABPC1,SRSF11,EIF5A,PIGC,CPQ,WDR1,ERO1L,SF3B14,RPS10,RPS24,AKAP1,MTHFD2,SH3GL2,NNAT,CEPT1,FCGR2A,RP…
0.001305	-6.64	PCK1 (phosphoenolpyruvate carboxykinase 1 (soluble))	interactions	5105	71	7	13716	320	GNAS,RPL23,RPS15A,HSPD1,RPLP0,RPS3A,RPS6
0.00131	-6.64	cell	cellular component	GO:0005623	14309	307	16666	336	MYCBP2,POLB,TXN,CROT,OR2K2,CSAD,NPM1,HIST2H2BE,ISOC2,KIAA1217,GCDH,ASPHD2,ANKRD26,ST3GAL4,RPS16,RPS6,MAD1L1,TMED9,RPS21,HILPDA,PCBP2,EPHA6,VPS11,RPL9,NRAS,SMAD9,KDELR3,KPRP,CDON,RPL35A,RPS27A,MYO18A,OGT,OAZ1,GRAP,TFB1M,CELSR1,ROBO1,OPHN1,NEMF,CHD5,CLEC2D,CALR,CNTN4,FLT4,MTRNR2L2,PIK3AP1,RANBP1,ALPL,PABPC1,SRSF11,EIF5A,PIGC,CPQ,WDR1,ERO1L,SF3B14,RPS10,RPS24,AKAP1,MTHFD2,SH3GL2,NNAT,CEPT1,FCGR2A,RP…
0.001337	-6.62	OLFM2 (olfactomedin 2)	interactions	93145	10	3	13716	320	ROBO2,EIF1,RPS6
0.001337	-6.62	KCNE3 (potassium voltage-gated channel, Isk-related family, member 3)	interactions	10008	10	3	13716	320	GOLM1,GAPDH,EEF1A1
0.001352	-6.61	REACTOME_TRANSCRIPTION	MSigDB	REACTOME_TRANSCRIPTION	186	11	16967	340	HIST2H3C,GTF3C5,HIST2H2BE,HIST2H2AA3,HIST1H4J,SSB,HIST2H2AC,HIST2H3A,SNAPC5,POLR2B,SUPT16H
0.001362	-6.6	clustering of voltage-gated potassium channels	biological process	GO:0045163	3	2	14283	307	CNTNAP2,CNTN2
0.001362	-6.6	rRNA 3'-end processing	biological process	GO:0031125	3	2	14283	307	RPS21,RPSA
0.001362	-6.6	regulation of endodeoxyribonuclease activity	biological process	GO:0032071	3	2	14283	307	NPM1,SIRT1
0.001362	-6.6	apoptotic process involved in luteolysis	biological process	GO:0061364	3	2	14283	307	ROBO2,SLIT2
0.001362	-6.6	protein localization to juxtaparanode region of axon	biological process	GO:0071205	3	2	14283	307	CNTN2,CNTNAP2
0.001362	-6.6	Roundabout signaling pathway	biological process	GO:0035385	3	2	14283	307	SLIT2,ROBO1
0.001406	-6.57	Translation_Factors_WP107	wikipathways	Translation_Factors_WP107	52	7	4802	158	EIF5A,EIF2S3,EEF1A1,PABPC1,EIF3G,EIF1
0.001427	-6.55	olfactory bulb interneuron differentiation	biological process	GO:0021889	11	3	14283	307	ROBO2,SLIT2,ROBO1
0.001437	-6.55	chr2p16	MSigDB	chr2p16	25	4	16967	340	ASB3,CCDC85A,RPS27A,USP34
0.001466	-6.53	Nucleotide-bd_a/b_plait	interpro	IPR012677	249	13	16933	336	SRSF11,TAF15,TRA2A,SF3B14,CSTF2T,CELF4,RPS24,TARDBP,FUS,SSB,EIF3G,PABPC1,RBM39
0.001471	-6.52	RRM_dom	interpro	IPR000504	219	12	16933	336	SRSF11,TAF15,TRA2A,SF3B14,CSTF2T,CELF4,TARDBP,SSB,FUS,EIF3G,PABPC1,RBM39
0.001511	-6.49	NERVOUS_SYSTEM_DEVELOPMENT	MSigDB	NERVOUS_SYSTEM_DEVELOPMENT	374	17	16967	340	GLI2,CNTN4,ROBO2,VWC2,CELSR1,SH3GL2,NNAT,NPTX1,OPHN1,ROBO1,EFNA5,RTN4,NCKAP1,PHGDH,SLIT2,PTN,DPYSL3
0.001556	-6.47	HEATSHOCK90	prints	PR00775	4	2	4946	81	HSP90AA1,HSP90AB1
0.001556	-6.47	ConA_like_subgrp	gene3d	G3DSA:2.60.120.200	100	8	8369	184	CALR,CELSR1,FAT1,NPTX1,COL18A1,CNTNAP2,SVEP1,SLIT2
0.001559	-6.46	Base excision repair	KEGG Pathways	Base excision repair	63	7	5833	160	POLB,POLD3
0.001561	-6.46	posttranscriptional regulation of gene expression	biological process	GO:0010608	320	16	14283	307	SIRT1,EIF5A,GAPDH,PUM1,GNB2L1,ISOC2,PAIP2,CALR,EIF1,QKI,TARDBP,YBX1,HNRNPU,HSPD1,SOX17,PABPC1
0.001568	-6.46	EGF	pfam	PF00008	61	6	15377	317	CNTNAP2,CELSR1,FBLN7,SVEP1,SLIT2,FAT1
0.001577	-6.45	DACOSTA_UV_RESPONSE_VIA_ERCC3_DN	MSigDB	DACOSTA_UV_RESPONSE_VIA_ERCC3_DN	801	29	16967	340	MYCBP2,NCOR2,SLC25A24,PHIP,SEPT9,PUM1,BTAF1,SETD2,COL8A1,STAG2,NCKAP1,DOK5,KIAA0020,DDX17,TAF15,FAT1,LRPPRC,OGT,QKI,MAD1L1,UBE2D2,GMPS,EFNA5,RBM39,SLIT2,MELK,POLR2B,USP34,TMEM131
0.001582	-6.45	OTUB1 (OTU domain, ubiquitin aldehyde binding 1)	interactions	55611	37	5	13716	320	NPM1,FUS,GNB2L1,SMAD9,UBE2D2
0.001582	-6.45	DYRK2 (dual-specificity tyrosine-(Y)-phosphorylation regulated kinase 2)	interactions	8445	37	5	13716	320	NPM1,HIST2H2BE,HSP90AA1,HNRNPU,RPLP0
0.001603	-6.44	RANGRF (RAN guanine nucleotide release factor)	interactions	29098	3	2	13716	320	RAN,RANBP1
0.001671	-6.39	GCM_BCL2L1	MSigDB	GCM_BCL2L1	26	4	16967	340	ASB3,RTN4,NUCKS1,RAN
0.001671	-6.39	NEGATIVE_REGULATION_OF_CELLULAR_COMPONENT_ORGANIZATION_AND_BIOGENESIS	MSigDB	NEGATIVE_REGULATION_OF_CELLULAR_COMPONENT_ORGANIZATION_AND_BIOGENESIS	26	4	16967	340	RTN4,SET,CAPG,PAIP2
0.001691	-6.38	ROME_INSULIN_TARGETS_IN_MUSCLE_UP	MSigDB	ROME_INSULIN_TARGETS_IN_MUSCLE_UP	86	7	16967	340	RPS20,SNRPC,GNB2L1,MRPS16,ZNF703,IP6K3,EIF1
0.001705	-6.37	RCC1 (regulator of chromosome condensation 1)	interactions	1104	55	6	13716	320	HIST2H2BE,CSAD,HIST2H2AA3,RAN,HIST2H2AC,RANBP1
0.001724	-6.36	mRNA processing	biological process	GO:0006397	385	18	14283	307	SRSF11,SF3B1,TRA2A,SF3B14,CSTF2T,CELF4,PNN,TXNL4B,SNRPC,QKI,YBX1,TARDBP,FUS,HNRNPU,RBM39,PABPC1,POLR2B,PCBP2
0.001725	-6.36	MORF_HDAC1	MSigDB	MORF_HDAC1	221	12	16967	340	UQCRB,WDR1,SET,NACA,UBE2D2,TMED9,TARDBP,RAN,FUS,ATP5A1,HSPD1,PDIA6
0.001747	-6.35	Pumilio	smart	SM00025	4	2	9068	157	PUM1,KIAA0020
0.001748	-6.35	FALVELLA_SMOKERS_WITH_LUNG_CANCER	MSigDB	FALVELLA_SMOKERS_WITH_LUNG_CANCER	64	6	16967	340	FUS,HSPD1,SEC61A1,WDR1,EIF1,SUPT16H
0.001763	-6.34	V$USF_Q6_01	MSigDB	V$USF_Q6_01	164	10	16967	340	SIRT1,GNAS,EIF5A,NRAS,WDR1,NPTX1,RANBP1,NPM1,ANKRD12,POGK
0.001783	-6.33	RHEIN_ALL_GLUCOCORTICOID_THERAPY_DN	MSigDB	RHEIN_ALL_GLUCOCORTICOID_THERAPY_DN	347	16	16967	340	MIF,CNPY2,GAPDH,HSP90AB1,RPL31,NPM1,RPP40,DTL,NAP1L1,RPL23,SET,LRPPRC,GMPS,RPL22,PDIA6,MELK
0.001806	-6.32	DNMT3L (DNA (cytosine-5-)-methyltransferase 3-like)	interactions	29947	11	3	13716	320	HIST2H2BE,HIST2H3C,HIST2H2AC
0.001806	-6.32	Shoc2 (soc-2 (suppressor of clear) homolog (C. elegans))	interactions	56392	11	3	13716	320	SUGT1,FUS,NACA
0.001813	-6.31	DOT1L (DOT1-like, histone H3 methyltransferase (S. cerevisiae))	interactions	84444	23	4	13716	320	NPM1,SIRT1,HIST2H3C,HNRNPU
0.001853	-6.29	RNA stabilization	biological process	GO:0043489	25	4	14283	307	YBX1,TARDBP,HNRNPU,PABPC1
0.001853	-6.29	mRNA stabilization	biological process	GO:0048255	25	4	14283	307	YBX1,TARDBP,HNRNPU,PABPC1
0.001873	-6.28	ribosomal large subunit biogenesis	biological process	GO:0042273	12	3	14283	307	RPL35A,RPL5,RPL11
0.001898	-6.27	CYTOPLASMIC_PART	MSigDB	CYTOPLASMIC_PART	1319	42	16967	340	GOLIM4,MAP3K13,UQCRB,CROT,NACA,RPL15,NPM1,RTN4,GCDH,KTN1,EEF1A1,CHMP1A,RCN1,CALR,GOLM1,CD79A,RPS11,SPTBN1,RPL27,TMED9,NDUFA6,HSPD1,PDIA6,PIGY,PIGC,RPL9,CETN3,SEPT9,PCSK2,ERO1L,PPOX,KIAA0020,RPS3A,GNAS,MTHFD2,RPS7,SET,OGT,LRPPRC,ATP5A1,MRPS16,PTN
0.001922	-6.25	SUMO4 (SMT3 suppressor of mif two 3 homolog 4 (S. cerevisiae))	interactions	387082	97	8	13716	320	CALR,GAPDH,GMPS,GNB2L1,HSPD1,PDIA6,PHGDH,RPSA
0.001931	-6.25	ATGCAGT,MIR-217	MSigDB	ATGCAGT,MIR-217	88	7	16967	340	SIRT1,ATP11C,MAF,NOVA1,DACH1,STAG2,OGT
0.001979	-6.23	OUELLET_OVARIAN_CANCER_INVASIVE_VS_LMP_UP	MSigDB	OUELLET_OVARIAN_CANCER_INVASIVE_VS_LMP_UP	113	8	16967	340	GNAS,RANBP1,CAPG,LRPPRC,YBX1,HNRNPU,MELK,CDKN3
0.00199	-6.22	RRM	prosite	PS50102	230	12	12310	242	SRSF11,TAF15,TRA2A,SF3B14,CELF4,CSTF2T,TARDBP,FUS,SSB,EIF3G,RBM39,PABPC1
0.002016	-6.21	V$E2F_Q4_01	MSigDB	V$E2F_Q4_01	167	10	16967	340	EIF5A,NHLRC2,MAP3K13,SLC38A1,RANBP1,RPS19,STAG2,MELK,LUC7L2,DDX17
0.002095	-6.17	MGMT (O-6-methylguanine-DNA methyltransferase)	interactions	4255	77	7	13716	320	HSP90AA1,RPS15A,CDKL5,EEF1A1,HSP90AB1,SET,RPLP1
0.002107	-6.16	NA-bd_OB-fold	interpro	IPR012340	67	6	16933	336	EIF5A,YBX1,RPS28,MNDA,RPS11,RPL8
0.002218	-6.11	HWANG_PROSTATE_CANCER_MARKERS	MSigDB	HWANG_PROSTATE_CANCER_MARKERS	28	4	16967	340	MIF,CALR,TXN,RAN
0.002218	-6.11	chr5q32	MSigDB	chr5q32	28	4	16967	340	PLAC8L1,DPYSL3,PAIP2,CSF1R
0.002218	-6.11	CTTTGCA,MIR-527	MSigDB	CTTTGCA,MIR-527	198	11	16967	340	MORF4L1,PUM1,NCALD,SET,UBE2D2,ROBO1,STAG2,ANKRD12,TARDBP,PNN,NOVA1
0.00225	-6.1	HSP90	prosite	PS00298	4	2	12310	242	HSP90AA1,HSP90AB1
0.00225	-6.1	PUM	prosite	PS50302	4	2	12310	242	PUM1,KIAA0020
0.002293	-6.08	MOOTHA_PGC	MSigDB	MOOTHA_PGC	323	15	16967	340	MTHFD2,GUK1,UQCRB,NGFRAP1,ERO1L,LRPPRC,RTN4,ATP5A1,NDUFA6,HSPD1,GCDH,PHLDA1,MNDA,DPYSL3,AKAP1
0.002294	-6.08	Hsp90_N	interpro	IPR020575	4	2	16933	336	HSP90AA1,HSP90AB1
0.002294	-6.08	Pumilio_RNA-bd_rpt	interpro	IPR001313	4	2	16933	336	PUM1,KIAA0020
0.002294	-6.08	Ribosomal_L23/L15e_core_dom	interpro	IPR012678	4	2	16933	336	RPL15,RPS24
0.002294	-6.08	Hsp90	interpro	IPR001404	4	2	16933	336	HSP90AA1,HSP90AB1
0.002297	-6.08	WAMUNYOKOLI_OVARIAN_CANCER_LMP_DN	MSigDB	WAMUNYOKOLI_OVARIAN_CANCER_LMP_DN	170	10	16967	340	HSP90AB1,ATP11C,NUCKS1,DOCK11,CDON,MAF,SLIT2,DOK5,MNDA,DPYSL3
0.002339	-6.06	CASTELLANO_HRAS_TARGETS_DN	MSigDB	CASTELLANO_HRAS_TARGETS_DN	4	2	16967	340	SLC1A5,RPS11
0.002367	-6.05	Ccdc15 (coiled-coil domain containing 15)	interactions	245902	12	3	13716	320	FUS,NACA,SET
0.002367	-6.05	DGCR8 (DiGeorge syndrome critical region gene 8)	interactions	54487	12	3	13716	320	FUS,HNRNPU,DDX17
0.002397	-6.03	module_126	MSigDB	module_126	171	10	16967	340	MIF,CALR,NME2,EDN1,GMPS,RAN,HSP90AA1,MNDA,MELK,CDKN3
0.002414	-6.03	GCM_PPP1CC	MSigDB	GCM_PPP1CC	47	5	16967	340	NPM1,ATP5A1,NAP1L1,SET,NACA
0.002414	-6.03	ZHAN_MULTIPLE_MYELOMA_CD1_VS_CD2_DN	MSigDB	ZHAN_MULTIPLE_MYELOMA_CD1_VS_CD2_DN	47	5	16967	340	PRKCB,PIK3AP1,STXBP6,UBE2D2,FAM19A5
0.002461	-6.01	hsa-miR-548c-3p	miRNA	hsa-miR-548c-3p	900	31	17485	351	CELSR1,TM2D1,SF3B1,RPL31,CYP20A1,STAG2,RPS24,CNTNAP2,GCDH,NOVA1,KTN1,MNDA,RPL5,PDE3A,KIAA0020,ASPHD2,TAF15,CDH9,SUGT1,RGPD5,L3MBTL4,FGF18,YBX1,ASB3,PSAP,RASGEF1A,PDIA6,PCBP2,CKAP4,LUC7L2,DDC
0.002464	-6.01	WU_ALZHEIMER_DISEASE_DN	MSigDB	WU_ALZHEIMER_DISEASE_DN	14	3	16967	340	RPL37A,EIF2S3,MAF
0.002464	-6.01	CHANDRAN_METASTASIS_TOP50_UP	MSigDB	CHANDRAN_METASTASIS_TOP50_UP	14	3	16967	340	HSP90AA1,HSPD1,DDX17
0.002473	-6	HSP90	pfam	PF00183	4	2	15377	317	HSP90AA1,HSP90AB1
0.002481	-6	CDKN2A (cyclin-dependent kinase inhibitor 2A)	interactions	1029	101	8	13716	320	NCOR2,GAPDH,RPS7,HSP90AB1,NPM1,ANKRD12,HSP90AA1,RPL11
0.002483	-6	PSMA3 (proteasome (prosome, macropain) subunit, alpha type, 3)	interactions	5684	124	9	13716	320	CALR,GAPDH,HSP90AB1,ASAH1,TARDBP,HSP90AA1,HSPD1,EEF1A1,PCBP2
0.002485	-6	MARTINEZ_TP53_TARGETS_DN	MSigDB	MARTINEZ_TP53_TARGETS_DN	531	21	16967	340	RPS8,AP4S1,ERO1L,COL18A1,RPS24,ODZ2,UBL5,PDE3A,RPS17,RPS17L,RPL34,DPYSL3,CALR,RPL23,RPS6,RPS21,TARDBP,SLC1A5,MAML1,PCBP2,CSF1R
0.002491	-6	CHAUHAN_RESPONSE_TO_METHOXYESTRADIOL_DN	MSigDB	CHAUHAN_RESPONSE_TO_METHOXYESTRADIOL_DN	92	7	16967	340	GNAS,NAP1L1,HSP90AB1,EEF1A1,PABPC1,PCBP2,DDX17
0.002497	-5.99	TBL1X (transducin (beta)-like 1X-linked)	interactions	6907	25	4	13716	320	HIST2H2BE,HIST2H3C,HIST2H2AA3,NCOR2
0.002497	-5.99	USP50 (ubiquitin specific peptidase 50)	interactions	373509	25	4	13716	320	HSP90AA1,SLC1A5,HSP90AB1,CKAP4
0.002503	-5.99	human chr14q22	chromosome	human chr14q22	4	2	23635	490	NEMF,CDKN3
0.00251	-5.99	hsa-miR-302c*	miRNA	hsa-miR-302c*	602	23	17485	351	ZNF658,PHIP,AP4S1,PTH1R,SF3B1,RPL31,HSP90AB1,SF3B14,EDN1,HEBP2,ATP11C,RPL10A,DOCK11,GNAS,EXO1,NGFRAP1,L3MBTL4,PIK3AP1,SPTBN1,FCGR2A,RPS6,HSP90AA1,MELK
0.002533	-5.98	BIOCARTA_VEGF_PATHWAY	MSigDB	BIOCARTA_VEGF_PATHWAY	29	4	16967	340	PRKCB,EIF2S3,FLT4,EIF1
0.002651	-5.93	ZHANG_PROLIFERATING_VS_QUIESCENT	MSigDB	ZHANG_PROLIFERATING_VS_QUIESCENT	48	5	16967	340	GNAS,HSP90AA1,RPL6,RPS19,NME2
0.002685	-5.92	negative regulation of chemokine-mediated signaling pathway	biological process	GO:0070100	4	2	14283	307	SLIT2,ROBO1
0.002685	-5.92	endonucleolytic cleavage involved in rRNA processing	biological process	GO:0000478	4	2	14283	307	RPS21,RPSA
0.002685	-5.92	regulation of deoxyribonuclease activity	biological process	GO:0032070	4	2	14283	307	NPM1,SIRT1
0.002685	-5.92	inner cell mass cell differentiation	biological process	GO:0001826	4	2	14283	307	TET1,SOX17
0.002685	-5.92	endonucleolytic cleavage in ITS1 to separate SSU-rRNA from 5.8S rRNA and LSU-rRNA from tricistronic rRNA transcript (SSU-rRNA, 5.8S rRNA, LSU-rRNA)	biological process	GO:0000447	4	2	14283	307	RPS21,RPSA
0.002685	-5.92	cleavage involved in rRNA processing	biological process	GO:0000469	4	2	14283	307	RPS21,RPSA
0.002685	-5.92	endonucleolytic cleavage of tricistronic rRNA transcript (SSU-rRNA, 5.8S rRNA, LSU-rRNA)	biological process	GO:0000479	4	2	14283	307	RPS21,RPSA
0.002685	-5.92	threonine metabolic process	biological process	GO:0006566	4	2	14283	307	PHGDH,GCAT
0.002772	-5.89	CACGTG_V$MYC_Q2	MSigDB	CACGTG_V$MYC_Q2	719	26	16967	340	SIRT1,NRAS,NPTX1,NPM1,HEBP2,RTN4,POGK,AKAP1,SUPT16H,GNAS,RPS28,CDKL5,NGFRAP1,RPS11,RANBP1,SET,NKX2-3,OGT,RPS19,ANKRD12,RPL22,HSPD1,PABPC1,SLC4A11,USP34,HS3ST3A1
0.002775	-5.89	NUCLEAR_PART	MSigDB	NUCLEAR_PART	536	21	16967	340	EIF5A,RPL35,GTF3C5,NPM1,RTN4,CHMP1A,RPP40,BNIP2,RPL11,RPL36,SNRPC,NAP1L1,RPS7,SPTBN1,FGF18,RPS19,LRPPRC,HNRNPU,HSPD1,RBM39,POLR2B
0.002793	-5.88	CYTOPLASM	MSigDB	CYTOPLASM	2015	58	16967	340	POLB,ANXA3,GRAP,TNK1,GOLIM4,MAP3K13,UQCRB,CROT,NACA,NPM1,RPL15,RTN4,ISOC2,GCDH,KIAA1217,KTN1,UBL5,EEF1A1,CHMP1A,PAIP2,CALR,RCN1,GOLM1,CD79A,RPS11,SPTBN1,EIF1,RANBP1,RPL27,TMED9,RAN,NDUFA6,HSPD1,PDIA6,PABPC1,PIGY,EIF5A,PIGC,RPL9,PCSK2,SEPT9,CETN3,ERO1L,GNB2L1,PPOX,KIAA0020,RPSA,BNIP2,RPS3A,GNAS,MTHFD2,RPS7,SET,OGT,LRPPRC,ATP5A1,MRPS16,PTN
0.002801	-5.88	MEMBRANE_ENCLOSED_LUMEN	MSigDB	MEMBRANE_ENCLOSED_LUMEN	431	18	16967	340	CALR,RCN1,GOLIM4,RPL35,NAP1L1,GTF3C5,RPS7,SPTBN1,FGF18,RPS19,NPM1,MRPS16,RBM39,POLR2B,CHMP1A,RPP40,RPL11,RPL36
0.002801	-5.88	ORGANELLE_LUMEN	MSigDB	ORGANELLE_LUMEN	431	18	16967	340	CALR,RCN1,GOLIM4,RPL35,NAP1L1,GTF3C5,RPS7,SPTBN1,FGF18,RPS19,NPM1,MRPS16,RBM39,POLR2B,CHMP1A,RPP40,RPL11,RPL36
0.002835	-5.87	V$USF_Q6	MSigDB	V$USF_Q6	175	10	16967	340	SIRT1,GNAS,NRAS,NGFRAP1,NCALD,NPTX1,RANBP1,NPM1,AKAP1,SUPT16H
0.002851	-5.86	TTGCCAA,MIR-182	MSigDB	TTGCCAA,MIR-182	266	13	16967	340	TAF15,NAP1L1,SEPT9,NCALD,NPTX1,QKI,OGT,NPM1,RTN4,KIAA1217,MAF,KTN1,PAIP2
0.002877	-5.85	REGULATION_OF_TRANSLATIONAL_INITIATION	MSigDB	REGULATION_OF_TRANSLATIONAL_INITIATION	30	4	16967	340	EIF5A,EIF3G,EIF1,PAIP2
0.002877	-5.85	HONMA_DOCETAXEL_RESISTANCE	MSigDB	HONMA_DOCETAXEL_RESISTANCE	30	4	16967	340	CALR,GNB2L1,GAPDH,RPL38
0.002894	-5.85	BENPORATH_SOX2_TARGETS	MSigDB	BENPORATH_SOX2_TARGETS	684	25	16967	340	RPL9,CETN3,B3GALT4,PUM1,TRA2A,HSP90AB1,RPS29,RPL15,DDX17,DPYSL3,RPS3A,MORF4L1,CALR,TAF15,HELLS,SET,ALPL,RPLP1,OGT,RPL36A,HIST2H2AA3,FUS,NUCKS1,RBM39,PTN
0.002905	-5.84	MORF_SNRP70	MSigDB	MORF_SNRP70	49	5	16967	340	PHIP,RPL22,WDR1,NACA,DDX17
0.002908	-5.84	melanosome	cellular component	GO:0042470	94	7	16666	336	HSP90AA1,NAP1L1,RAN,SLC1A5,PDIA6,HSP90AB1,CAPG
0.002908	-5.84	pigment granule	cellular component	GO:0048770	94	7	16666	336	HSP90AA1,NAP1L1,RAN,SLC1A5,PDIA6,HSP90AB1,CAPG
0.002944	-5.83	POOLA_INVASIVE_BREAST_CANCER_UP	MSigDB	POOLA_INVASIVE_BREAST_CANCER_UP	267	13	16967	340	DTL,CD79A,RPLP2,PRKCB,FCGR2A,KDELR3,IRF8,CNTNAP2,MNDA,MELK,TPK1,CDKN3,HS3ST3A1
0.003002	-5.81	central nervous system projection neuron axonogenesis	biological process	GO:0021952	14	3	14283	307	MYCBP2,GLI2,SLIT2
0.003002	-5.81	retinal ganglion cell axon guidance	biological process	GO:0031290	14	3	14283	307	EFNA5,ROBO2,SLIT2
0.003024	-5.8	NAP1L4 (nucleosome assembly protein 1-like 4)	interactions	4676	13	3	13716	320	HIST2H2BE,HIST2H3C,HIST2H2AC
0.003033	-5.8	TARTE_PLASMA_CELL_VS_PLASMABLAST_UP	MSigDB	TARTE_PLASMA_CELL_VS_PLASMABLAST_UP	366	16	16967	340	RPS15,RPL18A,RPLP0,RPSA,RPL34,RPS16,RPS15A,FLT4,CDKL5,RPS11,RPLP1,RPS21,RPL37A,RPL24,PSAP,OAZ1
0.003076	-5.78	V$MYB_Q6	MSigDB	V$MYB_Q6	177	10	16967	340	GNAS,STK11IP,LTBP1,GCAT,DACT1,MYO18A,CSAD,PABPC1,FSTL5,DDX17
0.003144	-5.76	WINNEPENNINCKX_MELANOMA_METASTASIS_UP	MSigDB	WINNEPENNINCKX_MELANOMA_METASTASIS_UP	149	9	16967	340	EXO1,RANBP1,EEPD1,GMPS,CDON,HSPD1,MRPS16,MELK,CDKN3
0.003144	-5.76	ALONSO_METASTASIS_UP	MSigDB	ALONSO_METASTASIS_UP	149	9	16967	340	RPL35A,RAN,RPL10A,NDUFB11,UBL5,SET,UBE2D2,RPS10,NME2
0.003156	-5.76	Plk4 (polo-like kinase 4)	interactions	20873	4	2	13716	320	NACA,SET
0.003156	-5.76	PFI0930c (nucleosome assembly protein)	interactions	813466	4	2	13716	320	HIST2H2BE,HIST2H2AC
0.003156	-5.76	TSPY1 (testis specific protein, Y-linked 1)	interactions	7258	4	2	13716	320	HIST2H2BE,HIST2H2AC
0.003156	-5.76	FKBP6 (FK506 binding protein 6, 36kDa)	interactions	8468	4	2	13716	320	GAPDH,HSP90AA1
0.003156	-5.76	HLA-DPB1 (major histocompatibility complex, class II, DP beta 1)	interactions	3115	4	2	13716	320	RTN4,ROBO2
0.003156	-5.76	SLC6A4 (solute carrier family 6 (neurotransmitter transporter, serotonin), member 4)	interactions	6532	4	2	13716	320	CALR,YBX1
0.003156	-5.76	Uhrf1 (ubiquitin-like, containing PHD and RING finger domains, 1)	interactions	18140	4	2	13716	320	HIST2H2BE,HIST2H2AC
0.003167	-5.76	REACTOME_MRNA_SPLICING	MSigDB	REACTOME_MRNA_SPLICING	96	7	16967	340	YBX1,FUS,HNRNPU,SF3B1,POLR2B,PCBP2,SF3B14
0.003175	-5.75	V$AHR_01	MSigDB	V$AHR_01	50	5	16967	340	RTN4,RPL10A,H1F0,PCBP2,SUPT16H
0.003175	-5.75	BRAIN_DEVELOPMENT	MSigDB	BRAIN_DEVELOPMENT	50	5	16967	340	GLI2,CNTN4,ROBO2,PHGDH,NNAT
0.003188	-5.75	GNF2_PA2G4	MSigDB	GNF2_PA2G4	72	6	16967	340	GMPS,RAN,MTHFD2,MELK,RANBP1,LRPPRC
0.003203	-5.74	V$SOX9_B1	MSigDB	V$SOX9_B1	178	10	16967	340	RCN1,POLB,PUM1,SPTBN1,MYO18A,RTN4,CDON,MAML1,SLIT2,PCBP2
0.003226	-5.74	nuclear export	biological process	GO:0051168	90	7	14283	307	EIF5A,CALR,SRSF11,RPS15,NEMF,RAN,RPSA
0.003297	-5.71	a_b_plait_nuc_bd	gene3d	G3DSA:3.30.70.330	249	13	8369	184	SRSF11,TAF15,TRA2A,SF3B14,CSTF2T,CELF4,RPS24,TARDBP,FUS,SSB,EIF3G,PABPC1,RBM39
0.003327	-5.71	axonogenesis	biological process	GO:0007409	442	19	14283	307	MYCBP2,B3GNT2,GLI2,NRAS,ROBO2,HSP90AB1,NPTX1,OPHN1,ROBO1,RTN4,EPHA5,DPYSL3,SH3GL2,CNTN4,SPTBN1,EFNA5,CNTN2,HSP90AA1,SLIT2
0.003354	-5.7	REACTOME_ELONGATION_AND_PROCESSING_OF_CAPPED_TRANSCRIPTS	MSigDB	REACTOME_ELONGATION_AND_PROCESSING_OF_CAPPED_TRANSCRIPTS	123	8	16967	340	YBX1,FUS,HNRNPU,SF3B1,POLR2B,PCBP2,SF3B14,SUPT16H
0.003356	-5.7	MATTIOLI_MGUS_VS_PCL	MSigDB	MATTIOLI_MGUS_VS_PCL	97	7	16967	340	CSTF2T,RAN,EEF1A1,RPS6,AKAP1,OPHN1,RPLP1
0.003375	-5.69	LOPEZ_MBD_TARGETS	MSigDB	LOPEZ_MBD_TARGETS	844	29	16967	340	RPS8,MYCBP2,RPL31,RPS24,GNB2L1,RPL10A,CHD5,RPLP0,RPL11,RPL37,RPL35A,NAP1L1,SEC61A1,NGFRAP1,RPS7,SET,EIF1,ALPL,QKI,UBE2D2,RPS19,NBPF10,RPS21,RPL24,RAN,CNTN2,SVEP1,PCBP2,CSF1R
0.003419	-5.68	OB_NA_bd_sub	gene3d	G3DSA:2.40.50.140	67	6	8369	184	EIF5A,YBX1,RPS28,MNDA,RPS11,RPL8
0.003451	-5.67	TOYOTA_TARGETS_OF_MIR34B_AND_MIR34C	MSigDB	TOYOTA_TARGETS_OF_MIR34B_AND_MIR34C	405	17	16967	340	DTL,EIF5A,GOLM1,ZNF254,HELLS,RPL23,TRA2A,SETD2,RAN,FUS,CDON,POGK,B4GALT3,HSPD1,PHGDH,POLD3,MELK
0.003464	-5.67	LEE_LIVER_CANCER_MYC_UP	MSigDB	LEE_LIVER_CANCER_MYC_UP	51	5	16967	340	RPS24,GNB2L1,RPS16,RPLP2,RPL36
0.003484	-5.66	IGc2	smart	SM00408	210	10	9068	157	CD79A,CNTN4,ROBO2,FLT4,ROBO1,CNTN2,CDON,PSG3,FSTL5,CSF1R
0.003505	-5.65	MDM2 (Mdm2, p53 E3 ubiquitin protein ligase homolog (mouse))	interactions	4193	181	11	13716	320	GNAS,RPL23,RPS7,RPS27A,NPM1,HIST2H2BE,RPS27,HSP90AA1,RPL5,RPL11,DDX17
0.003553	-5.64	TMTCGCGANR_UNKNOWN	MSigDB	TMTCGCGANR_UNKNOWN	98	7	16967	340	FUS,RPS15A,RPL10A,RPS7,LUC7L2,RPS6,RPS19
0.003617	-5.62	cell recognition	biological process	GO:0008037	69	6	14283	307	RTN4,CNTN2,CNTNAP2,ROBO2,CNTN4,ROBO1
0.00362	-5.62	Nucleotide_Metabolism_WP404	wikipathways	Nucleotide_Metabolism_WP404	20	4	4802	158	POLB,MTHFD2,OAZ1,NME2
0.003693	-5.6	axonal fasciculation	biological process	GO:0007413	15	3	14283	307	RTN4,CNTN2,CNTN4
0.003693	-5.6	DNA biosynthetic process	biological process	GO:0071897	15	3	14283	307	SIRT1,DTL,POLD3
0.003717	-5.59	GARY_CD5_TARGETS_DN	MSigDB	GARY_CD5_TARGETS_DN	408	17	16967	340	CNPY2,AP4S1,NHLRC2,CSTF2T,IFI35,PNN,CCDC85A,KIAA0020,RPP40,DTL,SNRPC,FBXO28,TARDBP,IRF8,RAN,PDIA6,MRPS16
0.003773	-5.58	Chemokine-like_FAM19A2	interpro	IPR020350	5	2	16933	336	FAM19A2,FAM19A5
0.003783	-5.58	STARD13 (StAR-related lipid transfer (START) domain containing 13)	interactions	90627	14	3	13716	320	CNTN2,HSP90AA1,HSP90AB1
0.003783	-5.58	LAMA4 (laminin, alpha 4)	interactions	3910	14	3	13716	320	GAPDH,EEF1A1,PTN
0.00381	-5.57	RBM39 (RNA binding motif protein 39)	interactions	9584	45	5	13716	320	PNN,HNRNPU,RPL27A,SF3B1,LUC7L2
0.003825	-5.57	PCBP2 (poly(rC) binding protein 2)	interactions	5094	28	4	13716	320	YBX1,PABPC1,PCBP2,QKI
0.003825	-5.57	CTCF (CCCTC-binding factor (zinc finger protein))	interactions	10664	28	4	13716	320	NPM1,YBX1,HIST2H2AC,EIF2S3
0.003839	-5.56	GGGAGGRR_V$MAZ_Q6	MSigDB	GGGAGGRR_V$MAZ_Q6	1662	49	16967	340	MAP3K13,STXBP6,DACH1,NPTX1,OPHN1,RPL15,CSAD,COL18A1,STAB1,CNTNAP2,POGK,PHGDH,RPL5,EEF1A1,FSTL5,PAX1,SLC22A17,CNTN4,PIK3AP1,CAPG,CHST8,CNTN2,HSPD1,SOX17,VGLL4,PABPC1,LUC7L2,PCBP2,EIF5A,NRAS,PCSK2,SLC38A1,STAG2,PNN,CDON,PPOX,SUPT16H,LCAT,GNAS,TAF15,VPS13C,H1F0,NGFRAP1,NNAT,SET,EFNA5,FUS,RPL24,HIST2H2AC
0.003847	-5.56	module_260	MSigDB	module_260	5	2	16967	340	ASAH1,PSAP
0.003868	-5.56	hsa-miR-92a	miRNA	hsa-miR-92a	698	25	17485	351	RPS20,SIRT1,MYCBP2,KIAA0100,SMAD9,PPP1R3A,CCDC34,RPS27,ISOC2,EEF1A1,LCAT,ST3GAL4,HELLS,CDKN2AIPNL,CDKL5,NKX2-3,MYO18A,RPS12,RPL23P8,RPL24,KLHL29,GPANK1,HILPDA,MELK,SLC4A11
0.003877	-5.55	hsa-miR-548a-3p	miRNA	hsa-miR-548a-3p	928	31	17485	351	ZNF254,SLC25A24,CELSR1,AP4S1,UQCRB,STAG2,NPM1,HIST1H4J,CNTNAP2,RPSAP58,PRY,EEF1A1,RPLP0,RPL34,TAF15,SNRPC,RGPD5,NAP1L1,RPS16,CDKN2AIPNL,RPS7,CEPT1,ATL2,SET,RPS21,ATP5A1,PSAP,RASGEF1A,PCBP2,USP34,HS3ST3A1
0.003893	-5.55	CRD-mediated mRNA stability complex	cellular component	GO:0070937	5	2	16666	336	YBX1,HNRNPU
0.003901	-5.55	V$CREB_Q4	MSigDB	V$CREB_Q4	183	10	16967	340	GNAS,LTBP1,MAP3K13,SLC38A1,BTAF1,DACT1,NPTX1,RPS29,MAF,PABPC1
0.003976	-5.53	TPR domain binding	molecular function	GO:0030911	5	2	14964	305	HSP90AA1,HSP90AB1
0.003976	-5.53	ceramidase activity	molecular function	GO:0017040	5	2	14964	305	ASAH1,ACER2
0.003999	-5.52	TGAATGT,MIR-181A,MIR-181B,MIR-181C,MIR-181D	MSigDB	TGAATGT,MIR-181A,MIR-181B,MIR-181C,MIR-181D	411	17	16967	340	SIRT1,ROBO2,PUM1,ATP11C,CNTNAP2,CDON,NOVA1,PHLDA1,CNTN4,NCALD,OGT,QKI,TARDBP,PSAP,RAN,PDIA6,LRRC32
0.004002	-5.52	rev (p19)	interactions	155908	65	6	13716	320	EIF5A,NPM1,RAN,PABPC1,RPL5,RANBP1
0.004053	-5.51	nuclear part	cellular component	GO:0044428	2955	79	16666	336	POLB,TXN,SF3B1,DACH1,CELF4,NPM1,TXNL4B,PHLDA1,RPL11,SNRPC,GBX1,CDKL5,SPTBN1,RPS6,CAPG,MAD1L1,ANKRD12,TARDBP,RAN,HNRNPU,PCBP2,SIRT1,RPL9,RPL35,SMAD9,HSP90AB1,STAG2,PNN,ZBTB7B,RPP40,BNIP2,KIAA0020,SUPT16H,DDX17,RPS7,RPS27A,OGT,FUS,NCOR2,RPS15,GOLIM4,NEMF,RTN4,RPL5,CHMP1A,MORF4L1,DTL,RPL23,RANBP1,QKI,YBX1,MAML1,HSPD1,VGLL4,SOX17,PABPC1,SNAPC5,POLR2B,SRSF11,EIF5A,GTF3C5,SF3B14,RPS10,RPS24,POLD3,FOXL1…
0.004066	-5.51	TAFA	pfam	PF12020	5	2	15377	317	FAM19A2,FAM19A5
0.004115	-5.49	human chr8q12	chromosome	human chr8q12	5	2	23635	490	RPS20,SNORD54
0.004115	-5.49	human chr7p12.2	chromosome	human chr7p12.2	5	2	23635	490	VWC2,DDC
0.004143	-5.49	human chr6p21.31	chromosome	human chr6p21.31	32	4	23635	490	SNRPC,RPL10A,IP6K3,RPS10
0.004145	-5.49	THUM_SYSTOLIC_HEART_FAILURE_UP	MSigDB	THUM_SYSTOLIC_HEART_FAILURE_UP	378	16	16967	340	B3GNT2,HSP90AB1,WDR1,EDN1,PHLDA1,MNDA,AKAP1,SEC61A1,EIF2S3,EIF1,ANKRD12,EFNA5,NUCKS1,IRF8,PDIA6,ATP6AP2
0.004186	-5.48	main axon	cellular component	GO:0044304	33	4	16666	336	CNTN2,CNTNAP2,ROBO2,ROBO1
0.004195	-5.47	GADD45G (growth arrest and DNA-damage-inducible, gamma)	interactions	10912	46	5	13716	320	RAN,EIF3G,EEF1A1,PTN,LUC7L2
0.004249	-5.46	MARTINEZ_RB1_TARGETS_DN	MSigDB	MARTINEZ_RB1_TARGETS_DN	484	19	16967	340	RPS8,LTBP1,COL18A1,RPS24,ODZ2,DPYSL3,RPS17,RPS17L,RPL34,CALR,SET,RPS6,RPS21,TMED9,TARDBP,SLC1A5,MAML1,PCBP2,CSF1R
0.004291	-5.45	RNA transport	KEGG Pathways	RNA transport	160	11	5833	160	PNN,RAN,EIF2S3,PABPC1,EIF3G,EEF1A1,RPP40,EIF1
0.004357	-5.44	SF1 (splicing factor 1)	interactions	7536	29	4	13716	320	TAF15,NCOR2,FUS,DDX17
0.004374	-5.43	V$CREB_Q2	MSigDB	V$CREB_Q2	186	10	16967	340	GNAS,LTBP1,SLC38A1,MAP3K13,DACT1,NPTX1,MAF,PABPC1,FSTL5,HS3ST3A1
0.004402	-5.43	REACTOME_SYNTHESIS_AND_INTERCONVERSION_OF_NUCLEOTIDE_DI_AND_TRIPHOSPHATES	MSigDB	REACTOME_SYNTHESIS_AND_INTERCONVERSION_OF_NUCLEOTIDE_DI_AND_TRIPHOSPHATES	17	3	16967	340	TXN,GUK1,NME2
0.004412	-5.42	methylation-dependent chromatin silencing	biological process	GO:0006346	5	2	14283	307	SIRT1,HELLS
0.004412	-5.42	axon midline choice point recognition	biological process	GO:0016199	5	2	14283	307	ROBO2,ROBO1
0.004412	-5.42	CRD-mediated mRNA stabilization	biological process	GO:0070934	5	2	14283	307	YBX1,HNRNPU
0.004412	-5.42	cerebral cortex tangential migration	biological process	GO:0021800	5	2	14283	307	SLIT2,ROBO1
0.004442	-5.42	KEGG_VIBRIO_CHOLERAE_INFECTION	MSigDB	KEGG_VIBRIO_CHOLERAE_INFECTION	54	5	16967	340	GNAS,KDELR3,SEC61A1,PRKCB,ERO1L
0.004453	-5.41	KPNB1 (karyopherin (importin) beta 1)	interactions	3837	88	7	13716	320	MORF4L1,EXO1,RAN,H1F0,RPL5,RANBP1,PTN
0.004572	-5.39	GCM_RAF1	MSigDB	GCM_RAF1	34	4	16967	340	FUS,PABPC1,PCBP2,SET
0.004647	-5.37	PPID (peptidylprolyl isomerase D)	interactions	5481	15	3	13716	320	NPM1,HSP90AA1,HSP90AB1
0.004647	-5.37	RNF168 (ring finger protein 168, E3 ubiquitin protein ligase)	interactions	165918	15	3	13716	320	HIST2H2BE,HIST2H2AA3,HIST2H2AC
0.004647	-5.37	PSAP (prosaposin)	interactions	5660	15	3	13716	320	PSAP,SMAD9,CELSR1
0.004668	-5.37	GCCATNTTG_V$YY1_Q6	MSigDB	GCCATNTTG_V$YY1_Q6	282	13	16967	340	TAF15,RPS8,RPL35A,AP4S1,PUM1,H1F0,TRA2A,NACA,TARDBP,RPL18A,FUS,ATP5A1,DDX17
0.004693	-5.36	GTCTTCC,MIR-7	MSigDB	GTCTTCC,MIR-7	130	8	16967	340	HELLS,DACH1,UBE2D2,OGT,CSMD3,ANKRD12,TMED9,CKAP4
0.004712	-5.36	DNA packaging	biological process	GO:0006323	148	9	14283	307	NPM1,HIST2H2BE,HELLS,NAP1L1,HIST2H2AC,H1F0,STRA8,SET,CHMP1A
0.004821	-5.33	REACTOME_AXON_GUIDANCE	MSigDB	REACTOME_AXON_GUIDANCE	159	9	16967	340	NRAS,ROBO2,HSP90AB1,SPTBN1,ROBO1,HSP90AA1,CNTN2,SLIT2,DPYSL3
0.004868	-5.33	KH	smart	SM00322	40	4	9068	157	NOVA1,PCBP2,AKAP1,QKI
0.004891	-5.32	HOLLMAN_APOPTOSIS_VIA_CD40_UP	MSigDB	HOLLMAN_APOPTOSIS_VIA_CD40_UP	189	10	16967	340	GNAS,NCOR2,LTBP1,LY9,IRF8,ARPP19,SNX10,CKAP4,USP34,CDKN3
0.004949	-5.31	CELLULAR_COMPONENT_ASSEMBLY	MSigDB	CELLULAR_COMPONENT_ASSEMBLY	284	13	16967	340	SIRT1,EIF5A,HELLS,NAP1L1,SEPT9,EIF2S3,EIF1,SET,NPM1,EIF3G,SNAPC5,RPS3A,PAIP2
0.005021	-5.29	ACEVEDO_NORMAL_TISSUE_ADJACENT_TO_LIVER_TUMOR_UP	MSigDB	ACEVEDO_NORMAL_TISSUE_ADJACENT_TO_LIVER_TUMOR_UP	160	9	16967	340	MYCBP2,RPL23,PIK3AP1,MYO18A,RPLP1,PNN,NUCKS1,RPL27A,RPS3A
0.005046	-5.29	YBX1 (Y box binding protein 1)	interactions	4904	48	5	13716	320	SIRT1,NPM1,YBX1,FUS,PCBP2
0.005072	-5.28	ACCAAAG,MIR-9	MSigDB	ACCAAAG,MIR-9	421	17	16967	340	SIRT1,NCOR2,SLC25A24,MTHFD2,NAP1L1,CNTN4,PCSK2,NPTX1,WDTC1,QKI,FAM19A5,ANKRD12,KIAA1217,MAF,VGLL4,LUC7L2,DDX17
0.005082	-5.28	GNF2_NS	MSigDB	GNF2_NS	35	4	16967	340	NPM1,RAN,MTHFD2,LRPPRC
0.005082	-5.28	POSITIVE_REGULATION_OF_CELLULAR_COMPONENT_ORGANIZATION_AND_BIOGENESIS	MSigDB	POSITIVE_REGULATION_OF_CELLULAR_COMPONENT_ORGANIZATION_AND_BIOGENESIS	35	4	16967	340	EIF5A,ROBO2,SLIT2,ROBO1
0.005179	-5.26	CDH10 (cadherin 10, type 2 (T2-cadherin))	interactions	1008	5	2	13716	320	CDH9,PTN
0.005179	-5.26	SF3B14 (splicing factor 3B, 14 kDa subunit)	interactions	51639	5	2	13716	320	SF3B1,SF3B14
0.005194	-5.26	GGCNNMSMYNTTG_UNKNOWN	MSigDB	GGCNNMSMYNTTG_UNKNOWN	56	5	16967	340	RPS8,RPL18A,AP4S1,PUM1,EEF1A1
0.005205	-5.26	CHIANG_LIVER_CANCER_SUBCLASS_POLYSOMY7_DN	MSigDB	CHIANG_LIVER_CANCER_SUBCLASS_POLYSOMY7_DN	18	3	16967	340	RCN1,SLC38A1,ROBO1
0.005347	-5.23	substrate-dependent cell migration	biological process	GO:0006929	17	3	14283	307	SLIT2,ROBO1,OPHN1
0.005427	-5.22	neuron projection development	biological process	GO:0031175	531	21	14283	307	MYCBP2,B3GNT2,GLI2,NRAS,ROBO2,HSP90AB1,NPTX1,OPHN1,ROBO1,RTN4,EPHA5,CNTNAP2,PHGDH,DPYSL3,CNTN4,SH3GL2,SPTBN1,EFNA5,CNTN2,HSP90AA1,SLIT2
0.00544	-5.21	V$E2F_Q6_01	MSigDB	V$E2F_Q6_01	162	9	16967	340	EIF5A,NHLRC2,MAP3K13,RANBP1,RPS19,STAG2,LUC7L2,MELK,DDX17
0.005465	-5.21	MCLACHLAN_DENTAL_CARIES_DN	MSigDB	MCLACHLAN_DENTAL_CARIES_DN	223	11	16967	340	CD79A,LTBP1,PHIP,MTHFD2,FCGR2A,CAPG,STAB1,IRF8,PHLDA1,MNDA,CSF1R
0.005469	-5.21	DITTMER_PTHLH_TARGETS_UP	MSigDB	DITTMER_PTHLH_TARGETS_UP	106	7	16967	340	LTBP1,ATP5A1,B4GALT3,POLD3,H1F0,FAT1,RBM39
0.005494	-5.2	hsa-miR-875-5p	miRNA	hsa-miR-875-5p	756	26	17485	351	TNK1,TFB1M,AP4S1,KIAA0100,UQCRB,DENND1B,RPS29,OR2K2,EPHA5,KPRP,MNDA,SUPT16H,PRKCB,SLC47A1,ATL2,TMED9,KIAA0825,MRPS16,KIRREL3-AS3,ATP6AP1L,OAZ1,PTN,DDC,LUC7L2,TMEM131,SLC4A11
0.005501	-5.2	WANG_LMO4_TARGETS_UP	MSigDB	WANG_LMO4_TARGETS_UP	321	14	16967	340	MORF4L1,CALR,HELLS,LTBP1,NAP1L1,UQCRB,SPTBN1,CROT,RPL38,OGT,RPL37A,NUCKS1,VGLL4,USP34
0.005532	-5.2	LAM_G_DOMAIN	prosite	PS50025	58	5	12310	242	COL18A1,CNTNAP2,CELSR1,FAT1,SLIT2
0.005565	-5.19	Ddb1 (damage specific DNA binding protein 1)	interactions	13194	31	4	13716	320	RCN1,DTL,PHGDH,WDTC1
0.005622	-5.18	Cep55 (centrosomal protein 55)	interactions	74107	16	3	13716	320	GNB2L1,FBXO28,SET
0.005623	-5.18	KEGG_SYSTEMIC_LUPUS_ERYTHEMATOSUS	MSigDB	KEGG_SYSTEMIC_LUPUS_ERYTHEMATOSUS	134	8	16967	340	HIST2H2BE,HIST2H3C,HIST2H2AA3,SSB,HIST1H4J,HIST2H2AC,HIST2H3A,FCGR2A
0.005628	-5.18	GNF2_CKS1B	MSigDB	GNF2_CKS1B	36	4	16967	340	GMPS,RAN,MELK,RANBP1
0.005694	-5.17	DING_LUNG_CANCER_MUTATED_RECURRENTLY	MSigDB	DING_LUNG_CANCER_MUTATED_RECURRENTLY	6	2	16967	340	NRAS,FLT4
0.005704	-5.17	REACTOME_RNA_POLYMERASE_I_PROMOTER_CLEARANCE	MSigDB	REACTOME_RNA_POLYMERASE_I_PROMOTER_CLEARANCE	81	6	16967	340	HIST2H3C,HIST2H2BE,HIST2H2AA3,HIST1H4J,HIST2H2AC,HIST2H3A
0.005754	-5.16	HAHTOLA_MYCOSIS_FUNGOIDES_CD4_DN	MSigDB	HAHTOLA_MYCOSIS_FUNGOIDES_CD4_DN	107	7	16967	340	TARDBP,NUCKS1,NAP1L1,RPL31,KTN1,SNAPC5,USP34
0.005761	-5.16	juxtaparanode region of axon	cellular component	GO:0044224	6	2	16666	336	CNTN2,CNTNAP2
0.005761	-5.16	virion	cellular component	GO:0019012	6	2	16666	336	HSBP1L1,NCR3LG1
0.00579	-5.15	Laminin_G	interpro	IPR001791	58	5	16933	336	COL18A1,CNTNAP2,CELSR1,SLIT2,FAT1
0.00584	-5.14	telencephalon cell migration	biological process	GO:0022029	34	4	14283	307	RTN4,CNTN2,SLIT2,ROBO1
0.00584	-5.14	regulation of mRNA stability	biological process	GO:0043488	34	4	14283	307	TARDBP,YBX1,HNRNPU,PABPC1
0.005876	-5.14	V$AP2REP_01	MSigDB	V$AP2REP_01	135	8	16967	340	LCAT,EIF5A,EFNA5,RPL22,PPOX,PUM1,WDTC1,JPH2
0.005884	-5.14	nitric-oxide synthase regulator activity	molecular function	GO:0030235	6	2	14964	305	HSP90AA1,HSP90AB1
0.005908	-5.13	HhH1	smart	SM00278	7	2	9068	157	POLB,EEPD1
0.006003	-5.12	KH_dom_type_1	interpro	IPR004088	37	4	16933	336	NOVA1,PCBP2,AKAP1,QKI
0.006012	-5.11	KHDRBS2 (KH domain containing, RNA binding, signal transduction associated 2)	interactions	202559	50	5	13716	320	YBX1,TARDBP,RBM39,HSP90AB1,DDX17
0.006088	-5.1	human chr14q	chromosome	human chr14q	6	2	23635	490	NOVA1,RPS29
0.006088	-5.1	human chr6q14.3	chromosome	human chr6q14.3	6	2	23635	490	SNORD50B,SNHG5
0.00609	-5.1	MELLMAN_TUT1_TARGETS_UP	MSigDB	MELLMAN_TUT1_TARGETS_UP	19	3	16967	340	RPL23,MTHFD2,SF3B14
0.00609	-5.1	module_81	MSigDB	module_81	19	3	16967	340	EIF5A,EIF3G,EIF1
0.006109	-5.1	cell morphogenesis involved in neuron differentiation	biological process	GO:0048667	468	19	14283	307	MYCBP2,B3GNT2,GLI2,NRAS,ROBO2,HSP90AB1,NPTX1,OPHN1,ROBO1,RTN4,EPHA5,DPYSL3,SH3GL2,CNTN4,SPTBN1,EFNA5,CNTN2,HSP90AA1,SLIT2
0.006213	-5.08	chr14q22	MSigDB	chr14q22	37	4	16967	340	DACT1,KTN1,ERO1L,CDKN3
0.006245	-5.08	RPL5 (ribosomal protein L5)	interactions	6125	32	4	13716	320	EIF5A,RPL23,RPL5,RPL11
0.006258	-5.07	YWHAQ (tyrosine 3-monooxygenase/tryptophan 5-monooxygenase activation protein, theta polypeptide)	interactions	10971	310	15	13716	320	EXO1,HIST2H3C,MYCBP2,GAPDH,RPLP2,SMAD9,H1F0,RPL15,NPM1,ATP5A1,RPL10A,RPLP0,EEF1A1,LUC7L2,PDE3A
0.006285	-5.07	V$ATF_01	MSigDB	V$ATF_01	196	10	16967	340	SEC61A1,MAP3K13,NCALD,NPTX1,RPS29,KDELR3,FSTL5,LUC7L2,HS3ST3A1,RPL34
0.006315	-5.06	nucleobase-containing small molecule interconversion	biological process	GO:0015949	18	3	14283	307	TXN,GUK1,NME2
0.006357	-5.06	TTCNRGNNNNTTC_V$HSF_Q6	MSigDB	TTCNRGNNNNTTC_V$HSF_Q6	109	7	16967	340	HSPD1,CDKL5,NNAT,CEPT1,STAG2,DDX17,EDN1
0.006485	-5.04	GAZDA_DIAMOND_BLACKFAN_ANEMIA_PROGENITOR_DN	MSigDB	GAZDA_DIAMOND_BLACKFAN_ANEMIA_PROGENITOR_DN	59	5	16967	340	HELLS,NAP1L1,SEC61A1,PHGDH,RPL36
0.006524	-5.03	luteolysis	biological process	GO:0001554	6	2	14283	307	ROBO2,SLIT2
0.006524	-5.03	pyrimidine dimer repair	biological process	GO:0006290	6	2	14283	307	SIRT1,POLB
0.006524	-5.03	ncRNA 3'-end processing	biological process	GO:0043628	6	2	14283	307	RPS21,RPSA
0.006524	-5.03	axon choice point recognition	biological process	GO:0016198	6	2	14283	307	ROBO2,ROBO1
0.006524	-5.03	maturation of 5.8S rRNA from tricistronic rRNA transcript (SSU-rRNA, 5.8S rRNA, LSU-rRNA)	biological process	GO:0000466	6	2	14283	307	RPS21,RPSA
0.006598	-5.02	JUN (jun proto-oncogene)	interactions	3725	170	10	13716	320	SIRT1,NCOR2,DACH1,NACA,RPL18A,GNB2L1,HSP90AA1,MAF,RBM39,SNAPC5
0.006606	-5.02	EGF_laminin	interpro	IPR002049	38	4	16933	336	LAMC3,STAB1,CELSR1,SCARF2
0.006633	-5.02	central nervous system development	biological process	GO:0007417	611	23	14283	307	ANXA3,MYCBP2,GLI2,CELSR1,ROBO2,SMAD9,NPTX1,SETD2,ROBO1,LAMC3,RTN4,EPHA5,CNTNAP2,NCKAP1,PHGDH,FOXL1,CNTN4,SH3GL2,NNAT,CHST8,EFNA5,CNTN2,SLIT2
0.00671	-5	LPL (lipoprotein lipase)	interactions	4023	17	3	13716	320	CALR,RPL18A,LUC7L2
0.006819	-4.99	cellular process	biological process	GO:0009987	12135	276	14283	307	POLB,MYCBP2,TXN,CROT,CSAD,NPM1,HIST2H2BE,GCDH,ODZ2,ASPHD2,ST3GAL4,RPS16,VWC2,RPS6,MAD1L1,TMED9,RPS21,HILPDA,PCBP2,USP34,VPS11,RPL9,NRAS,SMAD9,KDELR3,CDON,RPL35A,RPS27A,MYO18A,OGT,OAZ1,GRAP,TFB1M,CELSR1,ROBO1,OPHN1,NEMF,CHD5,CLEC2D,CALR,CNTN4,FLT4,RANBP1,ALPL,SCARF2,PABPC1,SRSF11,EIF5A,PIGC,CPQ,WDR1,ERO1L,SF3B14,RPS10,RPS24,AKAP1,LCAT,MTHFD2,SH3GL2,NNAT,CEPT1,RPS19,SVEP1,ZNF254,TM2D1,SF3B1,LCLAT1,…
0.00685	-4.98	KH_1	pfam	PF00013	37	4	15377	317	NOVA1,PCBP2,AKAP1,QKI
0.006861	-4.98	V$E2F_03	MSigDB	V$E2F_03	168	9	16967	340	RPS20,EIF5A,NHLRC2,RANBP1,STAG2,FUS,LUC7L2,MELK,DDX17
0.006969	-4.97	MARKEY_RB1_ACUTE_LOF_DN	MSigDB	MARKEY_RB1_ACUTE_LOF_DN	199	10	16967	340	DTL,ST3GAL4,NAP1L1,RANBP1,SET,OGT,TARDBP,NUCKS1,HSPD1,CDKN3
0.006979	-4.96	LYAR (Ly1 antibody reactive homolog (mouse))	interactions	55646	33	4	13716	320	NPM1,RPL18A,RPL31,RPS3A
0.007081	-4.95	Thiamine metabolism	KEGG Pathways	Thiamine metabolism	5	2	5833	160	TPK1
0.007173	-4.94	regulation of RNA stability	biological process	GO:0043487	36	4	14283	307	TARDBP,YBX1,HNRNPU,PABPC1
0.00721	-4.93	THUM_SYSTOLIC_HEART_FAILURE_DN	MSigDB	THUM_SYSTOLIC_HEART_FAILURE_DN	200	10	16967	340	SLC38A1,TRA2A,DENND1B,QKI,RPS27,RPL37A,HSPD1,IP6K3,PCBP2,USP34
0.007289	-4.92	positive regulation of developmental process	biological process	GO:0051094	616	23	14283	307	SIRT1,ANXA3,GLI2,ROBO2,SMAD9,ROBO1,EDN1,RTN4,GNB2L1,CDON,PDE3A,BNIP2,GNAS,VWC2,CDKL5,PRKCB,ZNF703,FGF18,OGT,NME2,MAML1,SOX17,SLIT2
0.007353	-4.91	chromatin assembly or disassembly	biological process	GO:0006333	131	8	14283	307	NPM1,HIST2H2BE,HELLS,NAP1L1,HIST2H2AC,H1F0,SET,SUPT16H
0.007382	-4.91	protein destabilization	biological process	GO:0031648	19	3	14283	307	SIRT1,ISOC2,SOX17
0.007382	-4.91	central nervous system neuron axonogenesis	biological process	GO:0021955	19	3	14283	307	MYCBP2,GLI2,SLIT2
0.007497	-4.89	hsa-miR-450a	miRNA	hsa-miR-450a	814	27	17485	351	TTC8,MAP3K13,RPS29,ROBO1,IFI35,RPS24,ATP11C,PNN,ISOC2,KIAA1217,NOVA1,ZBTB7B,EEF1A1,PHLDA2,RPL34,AKAP1,CDH9,TAF15,FAM19A5,RPS21,RPS12,ATP5A1,HSP90AA1,PDIA6,SLIT2,SNAPC5,ATP6AP2
0.007499	-4.89	TRANSLATION_REGULATOR_ACTIVITY	MSigDB	TRANSLATION_REGULATOR_ACTIVITY	39	4	16967	340	EIF5A,EIF2S3,PABPC1,PAIP2
0.007534	-4.89	Laminin_G_2	pfam	PF02210	38	4	15377	317	CNTNAP2,CELSR1,FAT1,SLIT2
0.007543	-4.89	HNRNPK (heterogeneous nuclear ribonucleoprotein K)	interactions	3190	74	6	13716	320	MORF4L1,SIRT1,YBX1,PABPC1,PCBP2,QKI
0.007543	-4.89	ATF7IP (activating transcription factor 7 interacting protein)	interactions	55729	74	6	13716	320	SVEP1,FLT4,PSG3,SPTBN1,LUC7L2,RPS3A
0.007581	-4.88	REACTOME_FORMATION_AND_MATURATION_OF_MRNA_TRANSCRIPT	MSigDB	REACTOME_FORMATION_AND_MATURATION_OF_MRNA_TRANSCRIPT	141	8	16967	340	YBX1,FUS,HNRNPU,SF3B1,POLR2B,PCBP2,SF3B14,SUPT16H
0.007591	-4.88	neuron projection morphogenesis	biological process	GO:0048812	478	19	14283	307	MYCBP2,B3GNT2,GLI2,NRAS,ROBO2,HSP90AB1,NPTX1,OPHN1,ROBO1,RTN4,EPHA5,DPYSL3,SH3GL2,CNTN4,SPTBN1,EFNA5,CNTN2,HSP90AA1,SLIT2
0.007606	-4.88	ALCALA_APOPTOSIS	MSigDB	ALCALA_APOPTOSIS	86	6	16967	340	GNAS,GAPDH,FUS,RPL10A,EEF1A1,RPLP0
0.007615	-4.88	mmu-miR-721	miRNA	mmu-miR-721	776	26	17485	351	POLB,TFB1M,MAP3K13,TM2D1,DENND1B,WDR1,BTAF1,NACA,EDN1,RPS10,CCDC34,NCKAP1,DOK5,AKAP1,SUGT1,MTHFD2,LY9,SLC22A17,NGFRAP1,SPTBN1,ATL2,MYO18A,IRAK1BP1,KIAA0825,SSB,PSAP
0.007649	-4.87	GPC1 (glypican 1)	interactions	2817	6	2	13716	320	COL18A1,SLIT2
0.007649	-4.87	DIAPH3 (diaphanous homolog 3 (Drosophila))	interactions	81624	6	2	13716	320	SIRT1,SMAD9
0.007649	-4.87	HIST1H2BA (histone cluster 1, H2ba)	interactions	255626	6	2	13716	320	HIST2H2AC,SET
0.007649	-4.87	LALBA (lactalbumin, alpha-)	interactions	3906	6	2	13716	320	HIST2H2BE,HIST2H3A
0.007649	-4.87	SURF2 (surfeit 2)	interactions	6835	6	2	13716	320	B4GALT3,RPL5
0.007671	-4.87	MORF_DAP3	MSigDB	MORF_DAP3	171	9	16967	340	PIGC,UQCRB,HSP90AB1,SET,LRPPRC,RAN,HSPD1,VGLL4,RPP40
0.007718	-4.86	Hlx-hairpin-Hlx_DNA-bd_motif	interpro	IPR003583	7	2	16933	336	POLB,EEPD1
0.007718	-4.86	SaposinB	interpro	IPR008139	7	2	16933	336	CNPY2,PSAP
0.007766	-4.86	human chr22q13	chromosome	human chr22q13	20	3	23635	490	SNORD83B,RNU86,SNORD83A
0.007866	-4.85	chr15q	MSigDB	chr15q	7	2	16967	340	RPS17L,RPS17
0.007909	-4.84	forebrain cell migration	biological process	GO:0021885	37	4	14283	307	RTN4,CNTN2,SLIT2,ROBO1
0.007915	-4.84	Ranbp2 (RAN binding protein 2)	interactions	19386	18	3	13716	320	RGPD5,RAN,RANBP1
0.00793	-4.84	KH_dom	interpro	IPR004087	40	4	16933	336	NOVA1,PCBP2,AKAP1,QKI
0.007959	-4.83	glycosylphosphatidylinositol-N-acetylglucosaminyltransferase (GPI-GnT) complex	cellular component	GO:0000506	7	2	16666	336	PIGC,PIGY
0.007982	-4.83	cell morphogenesis involved in differentiation	biological process	GO:0000904	550	21	14283	307	MYCBP2,B3GNT2,GLI2,NRAS,ROBO2,HSP90AB1,NPTX1,ROBO1,OPHN1,LAMC3,RTN4,EPHA5,DPYSL3,CNTN4,SH3GL2,SPTBN1,EFNA5,HSP90AA1,CNTN2,SOX17,SLIT2
0.007985	-4.83	RODRIGUES_THYROID_CARCINOMA_DN	MSigDB	RODRIGUES_THYROID_CARCINOMA_DN	62	5	16967	340	EFNA5,TRA2A,PCBP2,QKI,ROBO1
0.007985	-4.83	GRAHAM_NORMAL_QUIESCENT_VS_NORMAL_DIVIDING_UP	MSigDB	GRAHAM_NORMAL_QUIESCENT_VS_NORMAL_DIVIDING_UP	62	5	16967	340	ANKRD12,H1F0,SPTBN1,TRA2A,DDX17
0.008127	-4.81	axon guidance receptor activity	molecular function	GO:0008046	7	2	14964	305	ROBO2,ROBO1
0.008143	-4.81	positive regulation of cell differentiation	biological process	GO:0045597	447	18	14283	307	GNAS,GLI2,ROBO2,SMAD9,VWC2,CDKL5,ZNF703,FGF18,NME2,ROBO1,OGT,RTN4,MAML1,CDON,SOX17,SLIT2,PDE3A,BNIP2
0.008152	-4.81	BLALOCK_ALZHEIMERS_DISEASE_UP	MSigDB	BLALOCK_ALZHEIMERS_DISEASE_UP	1602	46	16967	340	ZNF254,NCOR2,GLI2,GOLIM4,RPLP2,PTH1R,OPHN1,ASAH1,COL18A1,PSG3,ADH1B,KTN1,PHLDA2,RPL5,EEF1A1,CHMP1A,PDE3A,CLEC2D,ST3GAL4,RPS28,EMID1,QKI,GMPS,RPL37A,HSP90AA1,NUCKS1,VGLL4,PABPC1,LUC7L2,CKAP4,VPS11,SEPT9,PUM1,SLC38A1,RPL31,SETD2,RPL38,STAG2,RPL27A,DPYSL3,AKAP1,TAF15,NAP1L1,SET,FGF18,RPS19
0.008211	-4.8	mRNA binding	molecular function	GO:0003729	86	6	14964	305	CALR,CELF4,TARDBP,SSB,RPL35,PABPC1
0.008225	-4.8	MORF_CTBP1	MSigDB	MORF_CTBP1	143	8	16967	340	UQCRB,WDR1,SET,NACA,TARDBP,RAN,HSP90AA1,PCBP2
0.008229	-4.8	NAKAMURA_TUMOR_ZONE_PERIPHERAL_VS_CENTRAL_DN	MSigDB	NAKAMURA_TUMOR_ZONE_PERIPHERAL_VS_CENTRAL_DN	553	20	16967	340	MAP3K13,TRA2A,CROT,RPL31,NPTX1,ERO1L,ROBO1,RPL15,KDELR3,HIST2H2BE,PNN,NCKAP1,SLC7A2,EEF1A1,RPL37,ZNF703,QKI,HSPD1,RPL22,USP34
0.00825	-4.8	V$E2F1_Q4	MSigDB	V$E2F1_Q4	173	9	16967	340	EIF5A,NHLRC2,MAP3K13,SLC38A1,RANBP1,STAG2,LUC7L2,MELK,DDX17
0.008407	-4.78	human chr4q34.3	chromosome	human chr4q34.3	7	2	23635	490	LINC00290,MGC45800
0.008436	-4.78	Ganglio_Sphingolipid_Metabolism_WP1423	wikipathways	Ganglio_Sphingolipid_Metabolism_WP1423	39	5	4802	158	B3GALT4
0.008495	-4.77	UDP-galactosyltransferase activity	molecular function	GO:0035250	21	3	14964	305	B3GNT2,B4GALT3,B3GALT4
0.008548	-4.76	B cell activation involved in immune response	biological process	GO:0002312	20	3	14283	307	EXO1,HSPD1,NKX2-3
0.008613	-4.75	human chr5q35.3	chromosome	human chr5q35.3	61	5	23635	490	TMED9,GNB2L1,FLT4,OR4F3,SNORD96A
0.008651	-4.75	EGF	smart	SM00181	203	9	9068	157	STAB1,LTBP1,CNTNAP2,FBLN7,CELSR1,SVEP1,FAT1,SLIT2,SCARF2
0.008807	-4.73	GTGACGY_V$E4F1_Q6	MSigDB	GTGACGY_V$E4F1_Q6	446	17	16967	340	EIF5A,POLB,LTBP1,PCSK2,MAP3K13,WDR1,BTAF1,KDELR3,CHD5,GNAS,FBXO28,NGFRAP1,DACT1,NKX2-3,MAF,ATP6AP2,HS3ST3A1
0.008809	-4.73	hsa-miR-340	miRNA	hsa-miR-340	593	21	17485	351	TTC8,SRSF11,CETN3,CPQ,OR2K2,CCDC34,KIAA1217,NOVA1,RNF186,CNTN4,SNHG5,CEPT1,ATL2,LRPPRC,CSMD3,IRAK1BP1,ASB3,SSB,FUS,PABPC1,MELK
0.008843	-4.73	MCBRYAN_PUBERTAL_BREAST_5_6WK_DN	MSigDB	MCBRYAN_PUBERTAL_BREAST_5_6WK_DN	116	7	16967	340	GNAS,MORF4L1,ATP5A1,FUS,SEC61A1,DPYSL3,OGT
0.008851	-4.73	PENTAXIN	prints	PR00895	9	2	4946	81	SVEP1,NPTX1
0.008985	-4.71	EIF6 (eukaryotic translation initiation factor 6)	interactions	3692	55	5	13716	320	FUS,GNB2L1,PRKCB,RPL6,RPL34
0.009004	-4.71	taurine metabolic process	biological process	GO:0019530	7	2	14283	307	CSAD,PHGDH
0.009066	-4.7	nucleolus	cellular component	GO:0005730	1476	43	16666	336	NCOR2,GOLIM4,DACH1,CELF4,NPM1,NEMF,PHLDA1,RPL5,RPL11,RPL23,CDKL5,SPTBN1,CAPG,QKI,RPS6,ANKRD12,TARDBP,MAML1,VGLL4,POLR2B,PCBP2,SRSF11,SIRT1,RPL35,RPL9,RPS10,RPS24,PNN,ZBTB7B,POLD3,MNDA,KIAA0020,RPP40,DDX17,RPS3A,RPL36,TAF15,RPS7,FGF18,RPS19,OGT,FUS,RBM39
0.009082	-4.7	KH_TYPE_1	prosite	PS50084	42	4	12310	242	NOVA1,PCBP2,AKAP1,QKI
0.009207	-4.69	NUCLEUS	MSigDB	NUCLEUS	1318	39	16967	340	NCOR2,NPM1,IFI35,RTN4,ISOC2,CHMP1A,RPL11,SNRPC,CDKL5,SPTBN1,RANBP1,RPS6,TARDBP,HSPD1,HNRNPU,MAML1,POLR2B,SNAPC5,EIF5A,RPL35,GTF3C5,TRA2A,STAG2,BNIP2,RPP40,RPSA,DDX17,RPL36,RPS3A,EXO1,NAP1L1,RPS7,FGF18,SET,OGT,RPS19,LRPPRC,FUS,RBM39
0.009249	-4.68	MORF_AP3D1	MSigDB	MORF_AP3D1	117	7	16967	340	TMED9,RTN4,NCOR2,TARDBP,SSB,PDIA6,WDR1
0.00926	-4.68	JIANG_TIP30_TARGETS_DN	MSigDB	JIANG_TIP30_TARGETS_DN	22	3	16967	340	CALR,SEPT9,AKAP1
0.00926	-4.68	MRNA_BINDING	MSigDB	MRNA_BINDING	22	3	16967	340	SSB,RPL35,PABPC1
0.009359	-4.67	Ig_sub2	interpro	IPR003598	210	10	16933	336	CD79A,CNTN4,ROBO2,FLT4,ROBO1,CNTN2,CDON,PSG3,FSTL5,CSF1R
0.009513	-4.66	RPLP1 (ribosomal protein, large, P1)	interactions	6176	36	4	13716	320	RPLP2,EEF1A1,PTN,RPLP1
0.009558	-4.65	hsa-let-7d*	miRNA	hsa-let-7d*	830	27	17485	351	PIGC,SRSF11,NRAS,SMAD9,TRA2A,HSP90AB1,RPS24,CSTF2T,NCKAP1,DBX1,PRY,DOCK11,POLD3,KIAA0020,ASPHD2,RPL36,MORF4L1,SNRPC,EIF1,RPS12,FAM135B,FBXO31,PDIA6,SLIT2,MELK,TMEM131,USP34
0.009675	-4.64	V$BACH2_01	MSigDB	V$BACH2_01	209	10	16967	340	TAF15,RPS20,CSMD3,RTN4,EEF1A1,RPLP0,PHLDA2,SLC4A11,DDX17,AKAP1
0.009675	-4.64	GRADE_COLON_AND_RECTAL_CANCER_UP	MSigDB	GRADE_COLON_AND_RECTAL_CANCER_UP	209	10	16967	340	RCN1,HELLS,TFB1M,MTHFD2,SET,NPM1,RAN,SSB,MELK,ATP6AP2
0.009739	-4.63	HOFMANN_CELL_LYMPHOMA_UP	MSigDB	HOFMANN_CELL_LYMPHOMA_UP	42	4	16967	340	IRF8,NRAS,PRKCB,BNIP2
0.009816	-4.62	negative regulation of chemotaxis	biological process	GO:0050922	21	3	14283	307	ROBO2,SLIT2,ROBO1
0.009816	-4.62	protein export from nucleus	biological process	GO:0006611	21	3	14283	307	EIF5A,CALR,RAN
0.009929	-4.61	ENDOPLASMIC_RETICULUM_PART	MSigDB	ENDOPLASMIC_RETICULUM_PART	91	6	16967	340	RCN1,CALR,PIGC,RTN4,KTN1,PIGY
0.00994	-4.61	lipid particle	cellular component	GO:0005811	42	4	16666	336	GAPDH,HILPDA,CKAP4,AKAP1
0.009967	-4.61	DDC_GAD_HDC_YDC	prosite	PS00392	8	2	12310	242	CSAD,DDC
0.009967	-4.61	RECEPTOR_TYR_KIN_III	prosite	PS00240	8	2	12310	242	FLT4,CSF1R
0.01008	-4.6	Myogenesis_WP1865	wikipathways	Myogenesis_WP1865	5	2	4802	158	CDON,BNIP2
0.01016	-4.59	Tyr_kinase_rcpt_3_CS	interpro	IPR001824	8	2	16933	336	FLT4,CSF1R
0.01016	-4.59	PyrdxlP-dep_de-COase	interpro	IPR002129	8	2	16933	336	CSAD,DDC
0.01029	-4.58	WEST_ADRENOCORTICAL_TUMOR_UP	MSigDB	WEST_ADRENOCORTICAL_TUMOR_UP	277	12	16967	340	DTL,GAPDH,SLC25A24,NRAS,TXN,MTHFD2,MAD1L1,TMED9,RTN4,UBL5,OAZ1,MELK
0.01034	-4.57	GCM_BMPR2	MSigDB	GCM_BMPR2	66	5	16967	340	RTN4,NCKAP1,RAN,POGK,DDX17
0.01034	-4.57	protein-DNA complex subunit organization	biological process	GO:0071824	139	8	14283	307	NPM1,HIST2H2BE,HELLS,NAP1L1,HIST2H2AC,H1F0,SET,SUPT16H
0.01035	-4.57	WILLIAMS_ESR2_TARGETS_DN	MSigDB	WILLIAMS_ESR2_TARGETS_DN	8	2	16967	340	MRPS16,EDN1
0.01035	-4.57	MYLLYKANGAS_AMPLIFICATION_HOT_SPOT_27	MSigDB	MYLLYKANGAS_AMPLIFICATION_HOT_SPOT_27	8	2	16967	340	NPM1,FLT4
0.01042	-4.56	NUDT21 (nudix (nucleoside diphosphate linked moiety X)-type motif 21)	interactions	11051	57	5	13716	320	SIRT1,TRA2A,SF3B1,PTN,RPLP1
0.01042	-4.56	SAT1 (spermidine/spermine N1-acetyltransferase 1)	interactions	6303	57	5	13716	320	GNB2L1,B4GALT3,PTN,LUC7L2,RPLP1
0.01045	-4.56	ATGCTGG,MIR-338	MSigDB	ATGCTGG,MIR-338	92	6	16967	340	MORF4L1,MYCBP2,MAF,NOVA1,UNC45B,RPS19
0.01047	-4.56	90S preribosome	cellular component	GO:0030686	8	2	16666	336	RPS7,RPSA
0.01047	-4.56	ARIH2 (ariadne homolog 2 (Drosophila))	interactions	10425	37	4	13716	320	EEF1A1,PTN,UBE2D2,RPL8
0.01047	-4.56	PCBP1 (poly(rC) binding protein 1)	interactions	5093	37	4	13716	320	NOVA1,PABPC1,PCBP2,QKI
0.01049	-4.56	CACGTTT,MIR-302A	MSigDB	CACGTTT,MIR-302A	23	3	16967	340	MORF4L1,PUM1,DACH1
0.01049	-4.56	SAGIV_CD24_TARGETS_UP	MSigDB	SAGIV_CD24_TARGETS_UP	23	3	16967	340	VPS13C,PHIP,USP34
0.01054	-4.55	SMPD1 (sphingomyelin phosphodiesterase 1, acid lysosomal)	interactions	6609	7	2	13716	320	ASAH1,NGFRAP1
0.01054	-4.55	RPLP2 (ribosomal protein, large, P2)	interactions	6181	7	2	13716	320	RPLP2,RPLP1
0.01054	-4.55	NCAN (neurocan)	interactions	1463	7	2	13716	320	CNTN2,PTN
0.01054	-4.55	GBA (glucosidase, beta, acid)	interactions	2629	7	2	13716	320	PSAP,HSP90AA1
0.01057	-4.55	module_87	MSigDB	module_87	43	4	16967	340	GNAS,NRAS,RAN,EEF1A1
0.01057	-4.55	SHIPP_DLBCL_CURED_VS_FATAL_DN	MSigDB	SHIPP_DLBCL_CURED_VS_FATAL_DN	43	4	16967	340	LCAT,GAPDH,PRKCB,LRPPRC
0.01057	-4.55	ASTON_MAJOR_DEPRESSIVE_DISORDER_UP	MSigDB	ASTON_MAJOR_DEPRESSIVE_DISORDER_UP	43	4	16967	340	RPS21,LTBP1,MTHFD2,PTH1R
0.01057	-4.55	VANTVEER_BREAST_CANCER_POOR_PROGNOSIS	MSigDB	VANTVEER_BREAST_CANCER_POOR_PROGNOSIS	43	4	16967	340	GMPS,DTL,MELK,FGF18
0.01065	-4.54	YWHAG (tyrosine 3-monooxygenase/tryptophan 5-monooxygenase activation protein, gamma polypeptide)	interactions	7532	299	14	13716	320	EXO1,TAF15,MYCBP2,PRKCB,SPTBN1,TRA2A,ATP5A1,PNN,NCKAP1,HSPD1,PABPC1,EEF1A1,LUC7L2,DDX17
0.01068	-4.54	XRN2 (5'-3' exoribonuclease 2)	interactions	22803	20	3	13716	320	EIF5A,TARDBP,EEF1A1
0.01069	-4.54	UDP-galactose:beta-N-acetylglucosamine beta-1,3-galactosyltransferase activity	molecular function	GO:0008499	8	2	14964	305	B3GNT2,B3GALT4
0.01077	-4.53	BENPORATH_NANOG_TARGETS	MSigDB	BENPORATH_NANOG_TARGETS	920	29	16967	340	GOLIM4,CETN3,B3GALT4,SF3B1,WDTC1,ASAH1,KDELR3,ATP11C,ISOC2,KIAA1217,PHGDH,DPYSL3,RPS3A,DDX17,MORF4L1,CALR,HELLS,STK11IP,RPS27A,CEPT1,FAT1,SET,RPLP1,HIST2H2AA3,NUCKS1,FUS,FBXO31,RBM39,PTN
0.01078	-4.53	Glycosphingolipid biosynthesis - ganglio series	KEGG Pathways	Glycosphingolipid biosynthesis - ganglio series	32	4	5833	160	B3GALT4
0.0109	-4.52	CHUK (conserved helix-loop-helix ubiquitous kinase)	interactions	1147	80	6	13716	320	HIST2H3C,NCOR2,HSP90AA1,CNTN2,PRKCB,HSP90AB1
0.0109	-4.52	V$FOXM1_01	MSigDB	V$FOXM1_01	181	9	16967	340	CDKL5,PUM1,STXBP6,OPHN1,RTN4,CNTN2,MAF,PABPC1,DPYSL3
0.01093	-4.52	Pyridoxal_deC	pfam	PF00282	8	2	15377	317	CSAD,DDC
0.01099	-4.51	BILD_CTNNB1_ONCOGENIC_SIGNATURE	MSigDB	BILD_CTNNB1_ONCOGENIC_SIGNATURE	67	5	16967	340	ANKRD12,RPL27A,RPS11,ZNF703,QKI
0.01099	-4.51	TURASHVILI_BREAST_DUCTAL_CARCINOMA_VS_LOBULAR_NORMAL_UP	MSigDB	TURASHVILI_BREAST_DUCTAL_CARCINOMA_VS_LOBULAR_NORMAL_UP	67	5	16967	340	CSTF2T,DTL,DENND1B,MELK,UBE2D2
0.01101	-4.51	chromatin assembly	biological process	GO:0031497	113	7	14283	307	HIST2H2BE,NPM1,HELLS,NAP1L1,HIST2H2AC,H1F0,SET
0.01106	-4.5	human chr3q26.31	chromosome	human chr3q26.31	8	2	23635	490	TMEM212,NAALADL2
0.01106	-4.5	human chr13q22	chromosome	human chr13q22	8	2	23635	490	MYCBP2,DACH1
0.01106	-4.5	human chr20p11.2	chromosome	human chr20p11.2	8	2	23635	490	PAX1,PCSK2
0.01119	-4.49	CENPA (centromere protein A)	interactions	1058	58	5	13716	320	HIST2H2BE,NPM1,PHIP,HNRNPU,DDX17
0.01119	-4.49	regulation of meiotic cell cycle	biological process	GO:0051445	22	3	14283	307	CALR,STRA8,PDE3A
0.01127	-4.49	V$USF_01	MSigDB	V$USF_01	182	9	16967	340	SIRT1,GNAS,NPTX1,RANBP1,SET,ANKRD12,NPM1,POGK,AKAP1
0.01127	-4.49	V$SRY_02	MSigDB	V$SRY_02	182	9	16967	340	RCN1,CDH9,GRAP,PUM1,MYO18A,QKI,STAG2,MAML1,PTN
0.01139	-4.48	MILI_PSEUDOPODIA_CHEMOTAXIS_DN	MSigDB	MILI_PSEUDOPODIA_CHEMOTAXIS_DN	422	16	16967	340	B3GNT2,SEC61A1,TRA2A,ERO1L,RPL8,RPS10,OGT,RPS24,RTN4,GNB2L1,PSAP,FUS,PDIA6,RBM39,CKAP4,AKAP1
0.0115	-4.47	PTMA (prothymosin, alpha)	interactions	5757	38	4	13716	320	HIST2H2BE,HIST2H3C,RAN,SET
0.01151	-4.46	Transl_elong_init/rib_B-barrel	interpro	IPR009000	24	3	16933	336	RPL35A,EIF2S3,EEF1A1
0.01152	-4.46	human chr12q23.3	chromosome	human chr12q23.3	23	3	23635	490	C12orf73,C12orf23,CKAP4
0.01164	-4.45	SCHLOSSER_MYC_TARGETS_REPRESSED_BY_SERUM	MSigDB	SCHLOSSER_MYC_TARGETS_REPRESSED_BY_SERUM	152	8	16967	340	TXN,MTHFD2,RANBP1,RAN,SSB,HSPD1,PDIA6,KIAA0020
0.01166	-4.45	MORF_SOD1	MSigDB	MORF_SOD1	248	11	16967	340	UQCRB,SET,LRPPRC,RTN4,TARDBP,HSP90AA1,RAN,FUS,SSB,HSPD1,MAML1
0.01168	-4.45	RAGHAVACHARI_PLATELET_SPECIFIC_GENES	MSigDB	RAGHAVACHARI_PLATELET_SPECIFIC_GENES	68	5	16967	340	GNAS,ASAH1,NAP1L1,PRKCB,NGFRAP1
0.01168	-4.45	OUELLET_CULTURED_OVARIAN_CANCER_INVASIVE_VS_LMP_UP	MSigDB	OUELLET_CULTURED_OVARIAN_CANCER_INVASIVE_VS_LMP_UP	68	5	16967	340	ANXA3,PNN,RBM39,SET,CAPG
0.01169	-4.45	CDK9 (cyclin-dependent kinase 9)	interactions	1025	131	8	13716	320	HSP90AB1,YBX1,HSP90AA1,HNRNPU,HSPD1,RBM39,PCBP2,SUPT16H
0.01183	-4.44	CAGCTG_V$AP4_Q5	MSigDB	CAGCTG_V$AP4_Q5	1090	33	16967	340	LTBP1,TXN,GCAT,MAP3K13,STXBP6,NACA,WDTC1,NOVA1,PDE3A,HS3ST4,PAX1,CNTN4,SLC22A17,CDKL5,PIK3AP1,SPTBN1,DACT1,ANKRD12,CNTN2,RASGEF1A,MAF,PCBP2,NHLRC2,BNIP2,DDX17,SUPT16H,H1F0,NNAT,MYO18A,SET,CSMD3,CSF1R,CDKN3
0.01184	-4.44	lateral sprouting from an epithelium	biological process	GO:0060601	8	2	14283	307	GLI2,CELSR1
0.01184	-4.44	substrate-independent telencephalic tangential interneuron migration	biological process	GO:0021843	8	2	14283	307	CNTN2,SLIT2
0.01184	-4.44	negative regulation of vascular permeability	biological process	GO:0043116	8	2	14283	307	SLIT2,PDE3A
0.01184	-4.44	tangential migration from the subventricular zone to the olfactory bulb	biological process	GO:0022028	8	2	14283	307	SLIT2,ROBO1
0.01184	-4.44	substrate-independent telencephalic tangential migration	biological process	GO:0021826	8	2	14283	307	CNTN2,SLIT2
0.01191	-4.43	NA-bd_OB-fold-like	interpro	IPR016027	69	5	16933	336	EIF5A,YBX1,RPS28,RPS11,RPL8
0.01201	-4.42	neuron projection membrane	cellular component	GO:0032589	24	3	16666	336	CNTNAP2,ROBO2,ROBO1
0.01201	-4.42	U12-type spliceosomal complex	cellular component	GO:0005689	24	3	16666	336	YBX1,SF3B1,SF3B14
0.01202	-4.42	tat (p14)	interactions	155871	939	33	13716	320	HIST2H3C,POLB,GLI2,SF3B1,IFI35,LAMC3,HIST2H2BE,NPM1,EEF1A1,PDE3A,YBX1,TARDBP,RAN,HSP90AA1,PABPC1,POLR2B,LUC7L2,SIRT1,GTF3C5,BTAF1,EDN1,GNB2L1,HIST1H4J,PNN,KIAA0020,SUPT16H,TAF15,EIF2S3,PRKCB,HIST2H2AA3,SSB,HIST2H2AC,RBM39
0.01205	-4.42	V$WHN_B	MSigDB	V$WHN_B	184	9	16967	340	SF3B1,JPH2,OPHN1,STAG2,SSB,HSPD1,FSTL5,DDX17,SUPT16H
0.01207	-4.42	V$E4BP4_01	MSigDB	V$E4BP4_01	153	8	16967	340	TAF15,PCSK2,HSPD1,SH3GL2,VGLL4,CEPT1,NPTX1,OGT
0.01214	-4.41	MGGAAGTG_V$GABP_B	MSigDB	MGGAAGTG_V$GABP_B	499	18	16967	340	PIGC,EIF5A,NRAS,WDR1,BTAF1,CSAD,BNIP2,SUPT16H,DPYSL3,PAIP2,RPL37,FBXO28,CNTN4,RPS11,RANBP1,NME2,RPS6,RPL27
0.01223	-4.4	intracellular organelle lumen	cellular component	GO:0070013	3088	79	16666	336	POLB,TXN,CROT,SF3B1,DACH1,CELF4,NPM1,GCDH,PHLDA1,RPL11,RCN1,SNRPC,GBX1,CDKL5,SPTBN1,RPS6,CAPG,ANKRD12,TARDBP,RAN,HNRNPU,PDIA6,PCBP2,SIRT1,RPL9,RPL35,SMAD9,STAG2,PNN,ZBTB7B,RPP40,KIAA0020,SUPT16H,DDX17,RPS7,RPS27A,OGT,FUS,MRPS16,NCOR2,RPS15,TFB1M,GOLIM4,ASAH1,NEMF,RPL5,CHMP1A,MORF4L1,CALR,RPL23,QKI,YBX1,MAML1,HSPD1,VGLL4,SOX17,SNAPC5,POLR2B,SRSF11,GTF3C5,SF3B14,ERO1L,RPS10,RPS24,POLD3,FOXL1,MNDA,A…
0.01225	-4.4	USP46 (ubiquitin specific peptidase 46)	interactions	64854	21	3	13716	320	HIST2H2BE,HIST2H2AC,SET
0.01225	-4.4	NR1H4 (nuclear receptor subfamily 1, group H, member 4)	interactions	9971	21	3	13716	320	SIRT1,NCOR2,GAPDH
0.01225	-4.4	USF2 (upstream transcription factor 2, c-fos interacting)	interactions	7392	21	3	13716	320	NPM1,FUS,MAF
0.01225	-4.4	SMC2 (structural maintenance of chromosomes 2)	interactions	10592	21	3	13716	320	HIST2H2BE,HIST2H3C,HIST2H2AC
0.01233	-4.4	amine biosynthetic process	biological process	GO:0009309	42	4	14283	307	CSAD,CEPT1,OAZ1,DDC
0.01236	-4.39	translation regulator activity	molecular function	GO:0045182	24	3	14964	305	CELF4,PABPC1,PAIP2
0.01236	-4.39	organic acid:sodium symporter activity	molecular function	GO:0005343	24	3	14964	305	SLC1A5,SLC38A1,SLC10A6
0.01245	-4.39	V$T3R_Q6	MSigDB	V$T3R_Q6	185	9	16967	340	PAX1,MAP3K13,CDKL5,NNAT,RANBP1,JPH2,STAG2,OGT,POGK
0.01247	-4.38	EGF_2	prosite	PS01186	256	11	12310	242	LTBP1,CELSR1,FAT1,SCARF2,LAMC3,STAB1,EPHA5,CNTNAP2,FBLN7,SVEP1,SLIT2
0.0126	-4.37	cell surface	cellular component	GO:0009986	461	17	16666	336	MIF,ROBO2,ROBO1,EPHA5,CNTNAP2,CLEC2D,CALR,CD79A,GGTA1P,EFNA5,CNTN2,HNRNPU,HSPD1,HILPDA,SLIT2,CSF1R,ATP6AP2
0.01265	-4.37	SAP_B	prosite	PS50015	9	2	12310	242	CNPY2,PSAP
0.01267	-4.37	cerebral cortex cell migration	biological process	GO:0021795	23	3	14283	307	RTN4,SLIT2,ROBO1
0.01273	-4.36	hsa-miR-19b-2*	miRNA	hsa-miR-19b-2*	576	20	17485	351	TM2D1,HSP90AB1,EDN1,IFI35,CSAD,FBXO15,ISOC2,DOCK11,PRY,OR4F3,RPLP0,GNAS,EXO1,FCGR2A,FAM19A5,HIST2H2AA3,MRPS16,SVEP1,PTN,DDC
0.01289	-4.35	Transl_elong_EF1A/Init_IF2_C	interpro	IPR009001	9	2	16933	336	EIF2S3,EEF1A1
0.01293	-4.35	ACEVEDO_LIVER_CANCER_UP	MSigDB	ACEVEDO_LIVER_CANCER_UP	893	28	16967	340	PIGC,PHIP,NRAS,TM2D1,UQCRB,HSP90AB1,BTAF1,STXBP6,SF3B14,STAG2,PNN,KIAA0020,DTL,SNRPC,RPL23,FBXO28,RPS27A,RPS7,FAT1,ATL2,RPLP1,GMPS,HIST2H2AA3,ARPP19,HIST2H2AC,PDIA6,TBCK,USP34
0.01295	-4.35	hsa-miR-628-5p	miRNA	hsa-miR-628-5p	851	27	17485	351	EPHA6,RPL35,CELSR1,SETD2,EDN1,CCDC34,SNORA25,TXNL4B,PRY,EEF1A1,KTN1,DOK5,TPK1,GNAS,ANKRD26,SUGT1,PAX1,MTHFD2,NGFRAP1,CEPT1,FAT1,SPTBN1,SET,HSPD1,SOX17,OAZ1,PTN
0.01296	-4.35	hsa-miR-191	miRNA	hsa-miR-191	732	24	17485	351	RPS20,PIGC,RPS8,SLC25A24,CETN3,AP4S1,TM2D1,CPQ,RPL8,KIAA0020,ASPHD2,RCN1,TAF15,MORF4L1,SLC22A17,PRKCB,SSB,PSAP,HSPD1,MRPS16,MAF,SOX17,LUC7L2,USP34
0.01297	-4.35	TGCGCANK_UNKNOWN	MSigDB	TGCGCANK_UNKNOWN	356	14	16967	340	EIF5A,VPS13C,RPS16,PCSK2,FLT4,NNAT,WDTC1,PNN,NDUFA6,RASGEF1A,RPL5,PABPC1,PCBP2,POLR2B
0.01297	-4.35	human chr1p22.1	chromosome	human chr1p22.1	24	3	23635	490	SNORA66,RPL5,SNORD21
0.01297	-4.35	human chr1q25.1	chromosome	human chr1q25.1	24	3	23635	490	SNORD81,SNORD80,SNORD47
0.01312	-4.33	regulation of organelle organization	biological process	GO:0033043	435	17	14283	307	MYCBP2,PHIP,CELSR1,EDN1,NPM1,EPHA5,TET1,SPTBN1,RANBP1,SET,MAD1L1,OGT,CAPG,TMED9,EFNA5,SLIT2,CSF1R
0.01313	-4.33	GNF2_APEX1	MSigDB	GNF2_APEX1	70	5	16967	340	TARDBP,ATP5A1,SSB,FUS,SUPT16H
0.01314	-4.33	REGULATION_OF_DEVELOPMENTAL_PROCESS	MSigDB	REGULATION_OF_DEVELOPMENTAL_PROCESS	429	16	16967	340	EIF5A,MIF,CALR,ROBO2,VWC2,CNTN4,MYO18A,ROBO1,NME2,NPM1,RTN4,STAB1,HSPD1,SLIT2,BNIP2,RPS3A
0.01323	-4.33	NITROGEN_COMPOUND_BIOSYNTHETIC_PROCESS	MSigDB	NITROGEN_COMPOUND_BIOSYNTHETIC_PROCESS	25	3	16967	340	HSP90AA1,OAZ1,HSP90AB1
0.01324	-4.32	THIOREDOXIN	prints	PR00421	11	2	4946	81	TXN,PDIA6
0.01331	-4.32	hsa-let-7a*	miRNA	hsa-let-7a*	813	26	17485	351	SRSF11,MYCBP2,NRAS,SMAD9,SLC38A1,SF3B1,RPL31,HSP90AB1,RPS29,COL8A1,RPS24,CSTF2T,NCKAP1,DOCK11,POLD3,ZBTB7B,KIAA0020,MORF4L1,LCAT,CEPT1,FAM135B,SLIT2,MELK,USP34,TMEM131,SLC4A11
0.01332	-4.32	ASX_HYDROXYL	prosite	PS00010	99	6	12310	242	LTBP1,CELSR1,FBLN7,SVEP1,FAT1,SLIT2
0.01334	-4.32	TUBULIN_BINDING	MSigDB	TUBULIN_BINDING	46	4	16967	340	POLB,TARDBP,NCALD,LRPPRC
0.01334	-4.32	GCGSCMNTTT_UNKNOWN	MSigDB	GCGSCMNTTT_UNKNOWN	46	4	16967	340	TARDBP,TRA2A,SUPT16H,STAG2
0.01337	-4.31	central nervous system neuron development	biological process	GO:0021954	43	4	14283	307	MYCBP2,CNTN2,GLI2,SLIT2
0.01337	-4.31	positive regulation of axonogenesis	biological process	GO:0050772	43	4	14283	307	ROBO2,CDKL5,SLIT2,ROBO1
0.0134	-4.31	hsa-miR-381	miRNA	hsa-miR-381	656	22	17485	351	CETN3,LIMS3,SMAD9,HSP90AB1,CCDC34,IP6K3,KIAA0020,ASPHD2,SNRPC,RPL35A,RPS16,PRKCB,RPS7,IRAK1BP1,HSPD1,FAM135B,RPL22,SVEP1,SNX10,OAZ1,MELK,USP34
0.01341	-4.31	ER_TARGET	prosite	PS00014	47	4	12310	242	RCN1,CALR,CNPY2,PDIA6
0.01356	-4.3	beta-1,3-galactosyltransferase activity	molecular function	GO:0048531	9	2	14964	305	B3GNT2,B3GALT4
0.01362	-4.3	pallium development	biological process	GO:0021543	91	6	14283	307	EPHA5,ANXA3,RTN4,CNTNAP2,SLIT2,ROBO1
0.01366	-4.29	MME (membrane metallo-endopeptidase)	interactions	4311	84	6	13716	320	SRSF11,NUCKS1,RBM39,EEF1A1,RPS10,EDN1
0.01371	-4.29	V$AP2_Q3	MSigDB	V$AP2_Q3	188	9	16967	340	H1F0,WDTC1,STAG2,HEBP2,STAB1,RASGEF1A,MAF,PABPC1,PAIP2
0.01373	-4.29	binding	molecular function	GO:0005488	11628	253	14964	305	ZNF658,LTBP1,MYCBP2,POLB,TNK1,TXN,GLI2,LIMS3,CROT,CELF4,CSAD,NPM1,HIST2H2BE,STAB1,ISOC2,GCDH,ADH1B,NOVA1,FSTL5,CDH9,RPS16,CDKL5,NME2,RPS6,MAD1L1,CAPG,RPL37A,RPS21,TMED9,RAN,HNRNPU,SLIT2,HILPDA,PCBP2,USP34,ATP6AP2,EPHA6,VPS11,RPL9,NRAS,SEPT9,RPL31,KDELR3,RPL10A,CDON,ZBTB7B,DPYSL3,RPL37,RPL35A,TET1,RPS27A,NCALD,MYO18A,OGT,SSB,GRAP,RPS15,TFB1M,CELSR1,NACA,NPTX1,ROBO1,OPHN1,RPL15,CSTF2T,NCKAP1,CNTNAP…
0.01374	-4.29	MORF_BUB3	MSigDB	MORF_BUB3	254	11	16967	340	SET,LRPPRC,GMPS,TMED9,TARDBP,RAN,FUS,ATP5A1,SSB,SLC1A5,PDIA6
0.01377	-4.28	EG-like_dom	interpro	IPR000742	190	9	16933	336	STAB1,LTBP1,CNTNAP2,FBLN7,CELSR1,SVEP1,FAT1,SLIT2,SCARF2
0.01379	-4.28	MEPCE (methylphosphate capping enzyme)	interactions	56257	162	9	13716	320	HSP90AB1,SET,RPL38,YBX1,PHGDH,RPLP0,PCBP2,LUC7L2,DDX17
0.01379	-4.28	PCNA (proliferating cell nuclear antigen)	interactions	5111	162	9	13716	320	EXO1,DTL,YBX1,POLB,GAPDH,POLD3,EEF1A1,RPSA,DDX17
0.01384	-4.28	MPDU1 (mannose-P-dolichol utilization defect 1)	interactions	9526	8	2	13716	320	SLC1A5,RPS3A
0.01384	-4.28	ZCCHC10 (zinc finger, CCHC domain containing 10)	interactions	54819	8	2	13716	320	EEF1A1,LUC7L2
0.01384	-4.28	PADI4 (peptidyl arginine deiminase, type IV)	interactions	23569	8	2	13716	320	NPM1,HIST2H3A
0.01384	-4.28	PDIA2 (protein disulfide isomerase family A, member 2)	interactions	64714	8	2	13716	320	CALR,GAPDH
0.01384	-4.28	EFNA4 (ephrin-A4)	interactions	1945	8	2	13716	320	EPHA5,EPHA6
0.01384	-4.28	XPO4 (exportin 4)	interactions	64328	8	2	13716	320	EIF5A,RAN
0.01384	-4.28	C11orf49 (chromosome 11 open reading frame 49)	interactions	79096	8	2	13716	320	RPL8,RPS3A
0.01385	-4.28	cellular nitrogen compound biosynthetic process	biological process	GO:0044271	302	13	14283	307	GNAS,MTHFD2,ACER2,CEPT1,NME2,CSAD,GMPS,ATP5A1,SLC7A2,PPOX,OAZ1,DDC,TPK1
0.01385	-4.28	PRPF40A (PRP40 pre-mRNA processing factor 40 homolog A (S. cerevisiae))	interactions	55660	109	7	13716	320	YBX1,GAPDH,HNRNPU,RPLP0,UBR4,SF3B1,PCBP2
0.0139	-4.28	ESTABLISHMENT_AND_OR_MAINTENANCE_OF_CHROMATIN_ARCHITECTURE	MSigDB	ESTABLISHMENT_AND_OR_MAINTENANCE_OF_CHROMATIN_ARCHITECTURE	71	5	16967	340	SIRT1,HELLS,NAP1L1,SET,SUPT16H
0.01391	-4.28	human chr1p34.1	chromosome	human chr1p34.1	45	4	23635	490	SNORD38A,SNORD38B,SNORD55,SNORD46
0.01395	-4.27	CD5 (CD5 molecule)	interactions	921	22	3	13716	320	CD79A,HNRNPU,PRKCB
0.01395	-4.27	STIP1 (stress-induced-phosphoprotein 1)	interactions	10963	22	3	13716	320	HSP90AA1,GAPDH,NME2
0.01395	-4.27	TAF1A (TATA box binding protein (TBP)-associated factor, RNA polymerase I, A, 48kDa)	interactions	9015	22	3	13716	320	HIST2H2BE,HIST2H2AC,SET
0.01395	-4.27	HABP4 (hyaluronan binding protein 4)	interactions	22927	22	3	13716	320	YBX1,GNB2L1,PRKCB
0.014	-4.27	EGF-type_Asp/Asn_hydroxyl_site	interpro	IPR000152	99	6	16933	336	LTBP1,CELSR1,FBLN7,SVEP1,FAT1,SLIT2
0.01409	-4.26	REACTOME_PROCESSING_OF_CAPPED_INTRON_CONTAINING_PRE_MRNA	MSigDB	REACTOME_PROCESSING_OF_CAPPED_INTRON_CONTAINING_PRE_MRNA	127	7	16967	340	YBX1,FUS,HNRNPU,SF3B1,POLR2B,PCBP2,SF3B14
0.01411	-4.26	MORF_CSNK2B	MSigDB	MORF_CSNK2B	255	11	16967	340	UQCRB,SET,GMPS,TMED9,TARDBP,HSP90AA1,RAN,FUS,ATP5A1,HSPD1,SLC1A5
0.01436	-4.24	chr9q31	MSigDB	chr9q31	47	4	16967	340	LAMC3,TXN,SVEP1,OR2K2
0.01436	-4.24	REACTOME_PACKAGING_OF_TELOMERE_ENDS	MSigDB	REACTOME_PACKAGING_OF_TELOMERE_ENDS	47	4	16967	340	HIST2H2BE,HIST2H2AA3,HIST1H4J,HIST2H2AC
0.01441	-4.24	NR3C1 (nuclear receptor subfamily 3, group C, member 1 (glucocorticoid receptor))	interactions	2908	136	8	13716	320	CALR,NCOR2,HSP90AA1,RAN,TXN,HSPD1,HNRNPU,SET
0.01447	-4.24	nucleotide-binding domain, leucine rich repeat containing receptor signaling pathway	biological process	GO:0035872	44	4	14283	307	SUGT1,TXN,RPS27A,HSP90AB1
0.01451	-4.23	mmu-miR-683	miRNA	mmu-miR-683	661	22	17485	351	GSDMC,SRSF11,CCDC13,GUK1,CPQ,DSCR9,HSP90AB1,HEBP2,RPS27,STAB1,PNN,ZBTB7B,ODZ2,DOK5,GNAS,RCN1,CD79A,CDKN2AIPNL,MPPED1,RPS21,PDIA6,GSTTP1
0.01466	-4.22	KEGG_AXON_GUIDANCE	MSigDB	KEGG_AXON_GUIDANCE	128	7	16967	340	EPHA6,EPHA5,EFNA5,NRAS,ROBO2,SLIT2,ROBO1
0.01469	-4.22	telencephalon development	biological process	GO:0021537	148	8	14283	307	ANXA3,ROBO2,ROBO1,EPHA5,RTN4,CNTNAP2,CNTN2,SLIT2
0.0147	-4.22	NING_CHRONIC_OBSTRUCTIVE_PULMONARY_DISEASE_UP	MSigDB	NING_CHRONIC_OBSTRUCTIVE_PULMONARY_DISEASE_UP	72	5	16967	340	GNB2L1,RPS15A,ALPL,EIF1,RPLP1
0.01474	-4.22	KEGG_GLYCOSPHINGOLIPID_BIOSYNTHESIS_LACTO_AND_NEOLACTO_SERIES	MSigDB	KEGG_GLYCOSPHINGOLIPID_BIOSYNTHESIS_LACTO_AND_NEOLACTO_SERIES	26	3	16967	340	ST3GAL4,B3GNT2,B4GALT3
0.01474	-4.22	HETEROCYCLE_METABOLIC_PROCESS	MSigDB	HETEROCYCLE_METABOLIC_PROCESS	26	3	16967	340	GMPS,MTHFD2,PPOX
0.01474	-4.22	DING_LUNG_CANCER_MUTATED_SIGNIFICANTLY	MSigDB	DING_LUNG_CANCER_MUTATED_SIGNIFICANTLY	26	3	16967	340	GNAS,EPHA5,NRAS
0.0148	-4.21	NUCLEAR_LUMEN	MSigDB	NUCLEAR_LUMEN	362	14	16967	340	RPL35,NAP1L1,GTF3C5,RPS7,SPTBN1,FGF18,RPS19,NPM1,RBM39,POLR2B,RPP40,CHMP1A,RPL36,RPL11
0.01489	-4.21	hsa-let-7f-1*	miRNA	hsa-let-7f-1*	781	25	17485	351	SRSF11,NRAS,SMAD9,RPL31,HSP90AB1,RPS29,CSTF2T,NCKAP1,PRY,DOCK11,POLD3,ZBTB7B,KIAA0020,BNIP2,MORF4L1,EXO1,LCAT,SNRPC,CEPT1,RPS12,FAM135B,SLIT2,MELK,SLC4A11,TMEM131
0.01494	-4.2	EIF2C3 (eukaryotic translation initiation factor 2C, 3)	interactions	192669	41	4	13716	320	HSP90AB1,SPTBN1,EEF1A1,SF3B14
0.015	-4.2	neuronal ion channel clustering	biological process	GO:0045161	9	2	14283	307	CNTN2,CNTNAP2
0.015	-4.2	negative regulation of cell aging	biological process	GO:0090344	9	2	14283	307	SIRT1,MIF
0.015	-4.2	negative regulation of peptidyl-lysine acetylation	biological process	GO:2000757	9	2	14283	307	SIRT1,SET
0.015	-4.2	post-embryonic morphogenesis	biological process	GO:0009886	9	2	14283	307	GNAS,NKX2-3
0.01503	-4.2	regulation of muscle cell differentiation	biological process	GO:0051147	93	6	14283	307	YBX1,MAML1,CDON,BNIP2,EDN1,DDX17
0.01503	-4.2	hsa-miR-144*	miRNA	hsa-miR-144*	472	17	17485	351	RPL9,SMAD9,BTAF1,HEBP2,NPM1,PRY,RPL5,CLEC2D,SUGT1,SH3GL2,PIK3AP1,FUS,SVEP1,HILPDA,RBM39,CKAP4,USP34
0.01506	-4.2	V$MAX_01	MSigDB	V$MAX_01	191	9	16967	340	SIRT1,GNAS,NPTX1,ANKRD12,NPM1,POGK,PABPC1,SUPT16H,AKAP1
0.0152	-4.19	IKBKB (inhibitor of kappa light polypeptide gene enhancer in B-cells, kinase beta)	interactions	3551	86	6	13716	320	HSP90AA1,CNTN2,HNRNPU,MAP3K13,PRKCB,HSP90AB1
0.01541	-4.17	ribosome binding	molecular function	GO:0043022	26	3	14964	305	EIF5A,SEC61A1,RPSA
0.01546	-4.17	V$GABP_B	MSigDB	V$GABP_B	160	8	16967	340	CSAD,EIF5A,NRAS,WDR1,RANBP1,PCBP2,RPL34,SUPT16H
0.01558	-4.16	MULLIGHAN_MLL_SIGNATURE_1_DN	MSigDB	MULLIGHAN_MLL_SIGNATURE_1_DN	225	10	16967	340	STXBP6,RPL31,LAMC3,CSAD,NPM1,RPS21,MAF,RPP40,RPL36,USP34
0.01563	-4.16	GADD45A (growth arrest and DNA-damage-inducible, alpha)	interactions	1647	63	5	13716	320	NPM1,HIST2H2BE,GAPDH,EEF1A1,PTN
0.01563	-4.16	NR4A1 (nuclear receptor subfamily 4, group A, member 1)	interactions	3164	63	5	13716	320	RTN4,NCOR2,ROBO2,EEF1A1,HSP90AB1
0.01563	-4.16	Vibrio cholerae infection	KEGG Pathways	Vibrio cholerae infection	54	5	5833	160	KDELR3,GNAS,SEC61A1,PRKCB,ERO1L
0.01577	-4.15	RPS3 (ribosomal protein S3)	interactions	6188	23	3	13716	320	HSP90AA1,RPL9,RBM39
0.01577	-4.15	NDN (necdin homolog (mouse))	interactions	4692	23	3	13716	320	HNRNPU,SEC61A1,RPS11
0.0159	-4.14	hsa-miR-335*	miRNA	hsa-miR-335*	475	17	17485	351	ZNF658,CETN3,RPS29,PPP1R3A,COL8A1,HEBP2,NOVA1,RPL34,TAF15,VWC2,SNHG5,SPTBN1,RPS21,HSPD1,TBCK,PABPC1,USP34
0.0159	-4.14	mmu-miR-466b-3-3p	miRNA	mmu-miR-466b-3-3p	988	30	17485	351	ZNF658,TTC8,PCSK2,CETN3,KIAA0100,DENND1B,STXBP6,BTAF1,CYP20A1,LAMC3,NPM1,RTN4,PHLDA2,PDE3A,KIAA0020,BNIP2,GBX1,CDKN2AIPNL,RPL23,MTHFD2,PRKCB,PIK3AP1,H1F0,RPL27,LRPPRC,GMPS,EFNA5,RPS12,FUS,VGLL4
0.016	-4.14	BLALOCK_ALZHEIMERS_DISEASE_INCIPIENT_DN	MSigDB	BLALOCK_ALZHEIMERS_DISEASE_INCIPIENT_DN	161	8	16967	340	GNAS,HSP90AB1,CEPT1,RPL38,RPL6,ROBO1,HSP90AA1,PDIA6
0.0162	-4.12	LOPEZ_MESOTHELIOMA_SURVIVAL_UP	MSigDB	LOPEZ_MESOTHELIOMA_SURVIVAL_UP	10	2	16967	340	ADH1B,PCBP2
0.0162	-4.12	CENTROSOME_CYCLE	MSigDB	CENTROSOME_CYCLE	10	2	16967	340	NPM1,CETN3
0.0162	-4.12	BOYERINAS_ONCOFETAL_TARGETS_OF_LET7A1	MSigDB	BOYERINAS_ONCOFETAL_TARGETS_OF_LET7A1	10	2	16967	340	NAP1L1,SLC25A24
0.0162	-4.12	PROTEIN_EXPORT_FROM_NUCLEUS	MSigDB	PROTEIN_EXPORT_FROM_NUCLEUS	10	2	16967	340	CALR,EIF5A
0.0162	-4.12	NUCLEOSOME_ASSEMBLY	MSigDB	NUCLEOSOME_ASSEMBLY	10	2	16967	340	NAP1L1,SET
0.0162	-4.12	BIOCARTA_RANMS_PATHWAY	MSigDB	BIOCARTA_RANMS_PATHWAY	10	2	16967	340	RAN,RANBP1
0.0162	-4.12	V$ROAZ_01	MSigDB	V$ROAZ_01	10	2	16967	340	HEBP2,NGFRAP1
0.0162	-4.12	DAZARD_UV_RESPONSE_CLUSTER_G5	MSigDB	DAZARD_UV_RESPONSE_CLUSTER_G5	10	2	16967	340	GNB2L1,EIF3G
0.01622	-4.12	POT1 (protection of telomeres 1 homolog (S. pombe))	interactions	25913	42	4	13716	320	RPS8,RPS7,RPS19,RPS6
0.01638	-4.11	RIBOSOMALS10	prints	PR00971	1	1	4946	81	RPS20
0.01638	-4.11	GTPRANTC4	prints	PR00627	1	1	4946	81	RAN
0.01638	-4.11	RIBOSOMALL34	prints	PR01250	1	1	4946	81	RPL34
0.01638	-4.11	RIBOSOMALS17	prints	PR00973	1	1	4946	81	RPS11
0.01638	-4.11	RIBOSOMALS19	prints	PR00975	1	1	4946	81	RPS15
0.01638	-4.11	CHAPERONIN60	prints	PR00298	1	1	4946	81	HSPD1
0.01638	-4.11	RIBSOMALS12E	prints	PR00972	1	1	4946	81	RPS12
0.01638	-4.11	VEGFRECEPTR3	prints	PR01835	1	1	4946	81	FLT4
0.01638	-4.11	RIBOSOMALL5	prints	PR00058	1	1	4946	81	RPL5
0.01638	-4.11	PTRHORMONER	prints	PR00393	1	1	4946	81	PTH1R
0.01638	-4.11	ANNEXINIII	prints	PR00199	1	1	4946	81	ANXA3
0.01639	-4.11	GGAANCGGAANY_UNKNOWN	MSigDB	GGAANCGGAANY_UNKNOWN	74	5	16967	340	GNB2L1,SEC61A1,EIF2S3,UBL5,RPL38
0.01651	-4.1	V$COREBINDINGFACTOR_Q6	MSigDB	V$COREBINDINGFACTOR_Q6	194	9	16967	340	EIF5A,CALR,LTBP1,NRAS,LY9,NHLRC2,DACT1,CSMD3,SUPT16H
0.01654	-4.1	module_61	MSigDB	module_61	49	4	16967	340	MIF,RAN,HSP90AA1,NME2
0.01655	-4.1	ribonucleoprotein complex assembly	biological process	GO:0022618	95	6	14283	307	CELF4,NPM1,SNRPC,RPSA,RPS6,RPS17
0.01655	-4.1	regulation of axonogenesis	biological process	GO:0050770	95	6	14283	307	RTN4,CNTN2,ROBO2,CDKL5,SLIT2,ROBO1
0.01663	-4.1	Galactose-bd-like	interpro	IPR008979	75	5	16933	336	EPHA6,MYCBP2,EPHA5,CNTNAP2,PCSK2
0.01665	-4.1	regulation of cytoskeleton organization	biological process	GO:0051493	244	11	14283	307	MYCBP2,CELSR1,SPTBN1,RANBP1,CAPG,EDN1,NPM1,EFNA5,EPHA5,SLIT2,CSF1R
0.01673	-4.09	translation repressor activity	molecular function	GO:0030371	10	2	14964	305	CELF4,PAIP2
0.01692	-4.08	membrane-enclosed lumen	cellular component	GO:0031974	3177	80	16666	336	POLB,TXN,CROT,SF3B1,DACH1,CELF4,NPM1,GCDH,PHLDA1,RPL11,RCN1,SNRPC,GBX1,CDKL5,SPTBN1,RPS6,CAPG,ANKRD12,TARDBP,RAN,HNRNPU,PDIA6,PCBP2,SIRT1,RPL9,RPL35,SMAD9,STAG2,PNN,ZBTB7B,RPP40,KIAA0020,SUPT16H,DDX17,RPS7,RPS27A,OGT,FUS,MRPS16,NCOR2,RPS15,TFB1M,GOLIM4,ASAH1,NEMF,RPL5,CHMP1A,MORF4L1,CALR,RPL23,QKI,YBX1,MAML1,HSPD1,VGLL4,SOX17,SNAPC5,POLR2B,SRSF11,GTF3C5,SF3B14,ERO1L,RPS10,RPS24,PPOX,POLD3,FOXL1,M…
0.01692	-4.08	hsa-miR-137	miRNA	hsa-miR-137	790	25	17485	351	TTC8,SLC25A24,PHIP,RPLP2,UQCRB,DENND1B,KDELR3,PRY,PHGDH,ZBTB7B,BNIP2,RPL34,RPL11,RPL36,NGFRAP1,L3MBTL4,YBX1,TARDBP,NUCKS1,SLC1A5,MRPS16,ATP6AP1L,PTN,SNAPC5,PIGY
0.01693	-4.08	nucleosome organization	biological process	GO:0034728	123	7	14283	307	NPM1,HIST2H2BE,NAP1L1,HIST2H2AC,H1F0,SET,SUPT16H
0.01699	-4.08	DNA conformation change	biological process	GO:0071103	182	9	14283	307	HIST2H2BE,NPM1,HELLS,NAP1L1,HIST2H2AC,H1F0,STRA8,SET,CHMP1A
0.01708	-4.07	protein disulfide oxidoreductase activity	molecular function	GO:0015035	27	3	14964	305	STAB1,TXN,PDIA6
0.01711	-4.07	V$YY1_Q6	MSigDB	V$YY1_Q6	163	8	16967	340	RPS8,RPL35A,TARDBP,ATP5A1,PUM1,TRA2A,EEF1A1,NACA
0.01711	-4.07	HAHTOLA_MYCOSIS_FUNGOIDES_SKIN_UP	MSigDB	HAHTOLA_MYCOSIS_FUNGOIDES_SKIN_UP	163	8	16967	340	RPL23,SF3B1,EIF1,RPS21,NUCKS1,HNRNPU,ARPP19,SUPT16H
0.01712	-4.07	organelle lumen	cellular component	GO:0043233	3133	79	16666	336	POLB,TXN,CROT,SF3B1,DACH1,CELF4,NPM1,GCDH,PHLDA1,RPL11,RCN1,SNRPC,GBX1,CDKL5,SPTBN1,RPS6,CAPG,ANKRD12,TARDBP,RAN,HNRNPU,PDIA6,PCBP2,SIRT1,RPL9,RPL35,SMAD9,STAG2,PNN,ZBTB7B,RPP40,KIAA0020,SUPT16H,DDX17,RPS7,RPS27A,OGT,FUS,MRPS16,NCOR2,RPS15,TFB1M,GOLIM4,ASAH1,NEMF,RPL5,CHMP1A,MORF4L1,CALR,RPL23,QKI,YBX1,MAML1,HSPD1,VGLL4,SOX17,SNAPC5,POLR2B,SRSF11,GTF3C5,SF3B14,ERO1L,RPS10,RPS24,POLD3,FOXL1,MNDA,A…
0.01719	-4.06	EP300 (E1A binding protein p300)	interactions	2033	349	15	13716	320	SIRT1,NCOR2,NAP1L1,GTF3C5,SET,NPM1,HIST2H2BE,CNTN2,RAN,HIST2H2AC,MAML1,HNRNPU,MAF,ZBTB7B,DDX17
0.01728	-4.06	FERRANDO_T_ALL_WITH_MLL_ENL_FUSION_DN	MSigDB	FERRANDO_T_ALL_WITH_MLL_ENL_FUSION_DN	75	5	16967	340	GAPDH,TXN,SLC1A5,RANBP1,TMEM131
0.01728	-4.06	REACTOME_TELOMERE_MAINTENANCE	MSigDB	REACTOME_TELOMERE_MAINTENANCE	75	5	16967	340	HIST2H2BE,HIST2H2AA3,HIST1H4J,HIST2H2AC,POLD3
0.01731	-4.06	TPK_B1_binding	smart	SM00983	1	1	9068	157	TPK1
0.01731	-4.06	RAN	smart	SM00176	1	1	9068	157	RAN
0.01734	-4.05	regulation of protein stability	biological process	GO:0031647	96	6	14283	307	SIRT1,CALR,GAPDH,ISOC2,HSPD1,SOX17
0.01736	-4.05	SENGUPTA_NASOPHARYNGEAL_CARCINOMA_UP	MSigDB	SENGUPTA_NASOPHARYNGEAL_CARCINOMA_UP	263	11	16967	340	RCN1,DTL,HELLS,NAP1L1,ATL2,ROBO1,FCGR2A,ATP11C,RAN,MELK,CKAP4
0.01747	-4.05	ribonucleoprotein complex binding	molecular function	GO:0043021	49	4	14964	305	EIF5A,NPM1,SEC61A1,RPSA
0.01753	-4.04	CRADD (CASP2 and RIPK1 domain containing adaptor with death domain)	interactions	8738	9	2	13716	320	FAM190B,EEF1A1
0.01753	-4.04	HLA-DRB4 (major histocompatibility complex, class II, DR beta 4)	interactions	3126	9	2	13716	320	HSP90AA1,HSP90AB1
0.01753	-4.04	NAP1L5 (nucleosome assembly protein 1-like 5)	interactions	266812	9	2	13716	320	LUC7L2,PTN
0.01753	-4.04	SRSF10 (serine/arginine-rich splicing factor 10)	interactions	10772	9	2	13716	320	FUS,TRA2A
0.01753	-4.04	BNIPL (BCL2/adenovirus E1B 19kD interacting protein like)	interactions	149428	9	2	13716	320	MIF,BNIP2
0.01753	-4.04	NR1D1 (nuclear receptor subfamily 1, group D, member 1)	interactions	9572	9	2	13716	320	MYCBP2,NCOR2
0.01753	-4.04	BATF (basic leucine zipper transcription factor, ATF-like)	interactions	10538	9	2	13716	320	IFI35,SNAPC5
0.01753	-4.04	CRCT1 (cysteine-rich C-terminal 1)	interactions	54544	9	2	13716	320	EEF1A1,PTN
0.01753	-4.04	DHPS (deoxyhypusine synthase)	interactions	1725	9	2	13716	320	EIF5A,RPL9
0.01753	-4.04	HLA-DRB5 (major histocompatibility complex, class II, DR beta 5)	interactions	3127	9	2	13716	320	HSP90AA1,HSP90AB1
0.01753	-4.04	OFD1 (oral-facial-digital syndrome 1)	interactions	8481	9	2	13716	320	FAM190B,LUC7L2
0.01753	-4.04	SIRT7 (sirtuin 7)	interactions	51547	9	2	13716	320	HIST2H2BE,HIST2H2AC
0.01753	-4.04	PARP10 (poly (ADP-ribose) polymerase family, member 10)	interactions	84875	9	2	13716	320	HIST2H2BE,HIST2H2AC
0.01753	-4.04	C17orf79 (chromosome 17 open reading frame 79)	interactions	55352	9	2	13716	320	HIST2H3C,HIST2H2AC
0.01754	-4.04	RanBD	smart	SM00160	12	2	9068	157	RGPD5,RANBP1
0.01756	-4.04	HES1 (hairy and enhancer of split 1, (Drosophila))	interactions	3280	43	4	13716	320	SIRT1,GAPDH,HSP90AA1,SUPT16H
0.01762	-4.04	protein-DNA complex assembly	biological process	GO:0065004	124	7	14283	307	HIST2H2BE,NPM1,HELLS,NAP1L1,HIST2H2AC,H1F0,SET
0.0177	-4.03	BEGUM_TARGETS_OF_PAX3_FOXO1_FUSION_UP	MSigDB	BEGUM_TARGETS_OF_PAX3_FOXO1_FUSION_UP	50	4	16967	340	GNAS,LTBP1,SLIT2,TPK1
0.0177	-4.03	CCAGGTT,MIR-490	MSigDB	CCAGGTT,MIR-490	50	4	16967	340	NPM1,PCBP2,OGT,DDX17
0.01771	-4.03	ATRX (alpha thalassemia/mental retardation syndrome X-linked)	interactions	546	24	3	13716	320	FAM190B,PTN,LUC7L2
0.01771	-4.03	PPP1R8 (protein phosphatase 1, regulatory subunit 8)	interactions	5511	24	3	13716	320	SF3B1,MELK,NME2
0.01771	-4.03	APOB (apolipoprotein B (including Ag(x) antigen))	interactions	338	24	3	13716	320	CALR,HSP90AA1,SEC61A1
0.01774	-4.03	B cell receptor signaling pathway	biological process	GO:0050853	26	3	14283	307	CD79A,PRKCB,MNDA
0.01774	-4.03	olfactory bulb development	biological process	GO:0021772	26	3	14283	307	ROBO2,SLIT2,ROBO1
0.01804	-4.02	GCM_MAX	MSigDB	GCM_MAX	28	3	16967	340	TARDBP,MYCBP2,STAG2
0.01804	-4.02	ZHAN_MULTIPLE_MYELOMA_SUBGROUPS	MSigDB	ZHAN_MULTIPLE_MYELOMA_SUBGROUPS	28	3	16967	340	SNRPC,RANBP1,TMEM131
0.01807	-4.01	hsa-let-7f-2*	miRNA	hsa-let-7f-2*	835	26	17485	351	TTC8,SRSF11,MYCBP2,TFB1M,SMAD9,TM2D1,HSP90AB1,IFI35,CSTF2T,ASAH1,HEBP2,RTN4,NEMF,PNN,NCKAP1,PRY,DOCK11,ZBTB7B,KIAA0020,AKAP1,RPS27A,FAT1,SET,SLIT2,MELK,PIGY
0.01809	-4.01	TyrKc	smart	SM00219	88	5	9068	157	EPHA6,EPHA5,TNK1,FLT4,CSF1R
0.01814	-4.01	hsa-miR-502-3p	miRNA	hsa-miR-502-3p	795	25	17485	351	CCDC13,NRAS,SEPT9,GTF3C5,PUM1,STRA8,RPL38,LAMC3,RPL15,STAB1,TXNL4B,ODZ2,PHLDA1,C16orf96,MTHFD2,SEC61A1,CDKL5,ACER2,RPS21,HIST2H2AA3,NDUFA6,PDIA6,MRPS16,SOX17,SLC4A11
0.0182	-4.01	GGGCGGR_V$SP1_Q6	MSigDB	GGGCGGR_V$SP1_Q6	2076	55	16967	340	POLB,TNK1,TXN,CROT,DACH1,WDTC1,NPM1,CSAD,RTN4,GCDH,KTN1,PHLDA2,EEF1A1,FSTL5,PAIP2,CALR,CDKL5,NKX2-3,RANBP1,HSPD1,RASGEF1A,SOX17,PABPC1,LUC7L2,POLR2B,PCBP2,EIF5A,NRAS,AP4S1,PUM1,SLC38A1,TRA2A,RPL8,STAG2,BNIP2,RPS3A,SUPT16H,EXO1,RPL37,TAF15,SUGT1,RPL35A,EIF2S3,H1F0,NNAT,MYO18A,SET,RPS19,OGT,EFNA5,ATP5A1,FUS,SSB,RPL22,MELK
0.0182	-4.01	THEILGAARD_NEUTROPHIL_AT_SKIN_WOUND_UP	MSigDB	THEILGAARD_NEUTROPHIL_AT_SKIN_WOUND_UP	76	5	16967	340	NCOR2,RPS27,RPS16,MTHFD2,EEF1A1
0.01849	-3.99	regulation of smooth muscle cell apoptotic process	biological process	GO:0034391	10	2	14283	307	SIRT1,EDN1
0.01849	-3.99	DNA synthesis involved in DNA repair	biological process	GO:0000731	10	2	14283	307	SIRT1,POLD3
0.01849	-3.99	regulation of chromatin silencing	biological process	GO:0031935	10	2	14283	307	SIRT1,TET1
0.01883	-3.97	RANBD1	prosite	PS50196	11	2	12310	242	RGPD5,RANBP1
0.01891	-3.97	GTATGAT,MIR-154,MIR-487	MSigDB	GTATGAT,MIR-154,MIR-487	51	4	16967	340	SIRT1,CSMD3,ATP11C,KIAA1217
0.01891	-3.97	MITOCHONDRIAL_MEMBRANE_PART	MSigDB	MITOCHONDRIAL_MEMBRANE_PART	51	4	16967	340	ATP5A1,NDUFA6,UQCRB,PPOX
0.01891	-3.97	GCM_DDX5	MSigDB	GCM_DDX5	51	4	16967	340	FUS,PNN,NAP1L1,SET
0.01891	-3.97	LEE_TARGETS_OF_PTCH1_AND_SUFU_DN	MSigDB	LEE_TARGETS_OF_PTCH1_AND_SUFU_DN	51	4	16967	340	RPS27,RPL23,MTHFD2,GLI2
0.01897	-3.96	WBP4 (WW domain binding protein 4 (formin binding protein 21))	interactions	11193	44	4	13716	320	FUS,HNRNPU,PABPC1,SF3B1
0.019	-3.96	EGF_Lam	smart	SM00180	33	3	9068	157	LAMC3,STAB1,CELSR1
0.01904	-3.96	LINDGREN_BLADDER_CANCER_CLUSTER_1_UP	MSigDB	LINDGREN_BLADDER_CANCER_CLUSTER_1_UP	105	6	16967	340	RPL15,RPL35,GUK1,RPL10A,RPL27A,RPL6
0.01904	-3.96	V$MEIS1BHOXA9_01	MSigDB	V$MEIS1BHOXA9_01	105	6	16967	340	CSMD3,NRAS,PCSK2,NOVA1,RPLP0,HS3ST3A1
0.01907	-3.96	response to unfolded protein	biological process	GO:0006986	126	7	14283	307	CALR,KDELR3,HSP90AA1,HSPD1,PDIA6,HSP90AB1,ERO1L
0.01916	-3.96	MCLACHLAN_DENTAL_CARIES_UP	MSigDB	MCLACHLAN_DENTAL_CARIES_UP	199	9	16967	340	CD79A,MTHFD2,FCGR2A,CAPG,STAB1,IRF8,PHLDA1,MNDA,CSF1R
0.01918	-3.95	Pentaxin	interpro	IPR001759	11	2	16933	336	SVEP1,NPTX1
0.01918	-3.95	Translation_prot_SH3-like	interpro	IPR008991	11	2	16933	336	EIF5A,RPL8
0.01918	-3.95	KOW	interpro	IPR005824	11	2	16933	336	EIF5A,RPL27
0.01919	-3.95	MACROMOLECULAR_COMPLEX_ASSEMBLY	MSigDB	MACROMOLECULAR_COMPLEX_ASSEMBLY	267	11	16967	340	EIF5A,NAP1L1,SEPT9,EIF2S3,EIF1,SET,NPM1,EIF3G,SNAPC5,RPS3A,PAIP2
0.01926	-3.95	regulation of nuclease activity	biological process	GO:0032069	72	5	14283	307	CALR,KDELR3,SIRT1,NPM1,PDIA6
0.01947	-3.94	CELL_DEVELOPMENT	MSigDB	CELL_DEVELOPMENT	564	19	16967	340	EIF5A,MIF,GLI2,ROBO2,OPHN1,ROBO1,NPM1,RTN4,NCKAP1,PHLDA2,BNIP2,RPS3A,CALR,CNTN4,VWC2,MYO18A,NME2,HSPD1,SLIT2
0.01954	-3.94	chr13q22	MSigDB	chr13q22	11	2	16967	340	MYCBP2,DACH1
0.01954	-3.94	HEDENFALK_BREAST_CANCER_BRACX_DN	MSigDB	HEDENFALK_BREAST_CANCER_BRACX_DN	11	2	16967	340	NAP1L1,CEPT1
0.01954	-3.94	chr7p11	MSigDB	chr7p11	11	2	16967	340	PHKG1,DDC
0.01954	-3.94	ENDONUCLEASE_ACTIVITY_GO_0016893	MSigDB	ENDONUCLEASE_ACTIVITY_GO_0016893	11	2	16967	340	EXO1,RPP40
0.01954	-3.94	chr3p12	MSigDB	chr3p12	11	2	16967	340	ROBO2,ROBO1
0.01954	-3.94	WHITE_NEUROBLASTOMA_WITH_1P36.3_DELETION	MSigDB	WHITE_NEUROBLASTOMA_WITH_1P36.3_DELETION	11	2	16967	340	RPL22,CHD5
0.01954	-3.94	GRASEMANN_RETINOBLASTOMA_WITH_6P_AMPLIFICATION	MSigDB	GRASEMANN_RETINOBLASTOMA_WITH_6P_AMPLIFICATION	11	2	16967	340	RAN,RPS10
0.01954	-3.94	PHOSPHATASE_INHIBITOR_ACTIVITY	MSigDB	PHOSPHATASE_INHIBITOR_ACTIVITY	11	2	16967	340	PTN,SET
0.01964	-3.93	regulation of cellular response to growth factor stimulus	biological process	GO:0090287	27	3	14283	307	PRKCB,SLIT2,FGF18
0.01964	-3.93	olfactory lobe development	biological process	GO:0021988	27	3	14283	307	ROBO2,SLIT2,ROBO1
0.01966	-3.93	RIBOSOMAL_L37E	prosite	PS01077	1	1	12310	242	RPL37
0.01966	-3.93	GMPS_ATP_PPASE	prosite	PS51553	1	1	12310	242	GMPS
0.01966	-3.93	RIBOSOMAL_L29	prosite	PS00579	1	1	12310	242	RPL35
0.01966	-3.93	RIBOSOMAL_S28E	prosite	PS00961	1	1	12310	242	RPS28
0.01966	-3.93	RIBOSOMAL_S24E	prosite	PS00529	1	1	12310	242	RPS24
0.01966	-3.93	RIBOSOMAL_S7E	prosite	PS00948	1	1	12310	242	RPS7
0.01966	-3.93	RIBOSOMAL_S19	prosite	PS00323	1	1	12310	242	RPS15
0.01966	-3.93	RIBOSOMAL_L35AE	prosite	PS01105	1	1	12310	242	RPL35A
0.01966	-3.93	RIBOSOMAL_S6E	prosite	PS00578	1	1	12310	242	RPS6
0.01966	-3.93	RIBOSOMAL_L15E	prosite	PS01194	1	1	12310	242	RPL15
0.01966	-3.93	RIBOSOMAL_L5	prosite	PS00358	1	1	12310	242	RPL11
0.01966	-3.93	RIBOSOMAL_S8E	prosite	PS01193	1	1	12310	242	RPS8
0.01966	-3.93	RIBOSOMAL_S3AE	prosite	PS01191	1	1	12310	242	RPS3A
0.01966	-3.93	RIBOSOMAL_S16	prosite	PS00732	1	1	12310	242	MRPS16
0.01966	-3.93	RIBOSOMAL_L31E	prosite	PS01144	1	1	12310	242	RPL31
0.01966	-3.93	CHAPERONINS_CPN60	prosite	PS00296	1	1	12310	242	HSPD1
0.01966	-3.93	RIBOSOMAL_L6_2	prosite	PS00700	1	1	12310	242	RPL9
0.01966	-3.93	RIBOSOMAL_S17E	prosite	PS00712	1	1	12310	242	RPS17
0.01966	-3.93	RIBOSOMAL_L2	prosite	PS00467	1	1	12310	242	RPL8
0.01966	-3.93	RIBOSOMAL_S8	prosite	PS00053	1	1	12310	242	RPS15A
0.01966	-3.93	RIBOSOMAL_L27E	prosite	PS01107	1	1	12310	242	RPL27
0.01966	-3.93	RIBOSOMAL_S19E	prosite	PS00628	1	1	12310	242	RPS19
0.01966	-3.93	RIBOSOMAL_S21E	prosite	PS00996	1	1	12310	242	RPS21
0.01966	-3.93	RIBOSOMAL_L36E	prosite	PS01190	1	1	12310	242	RPL36
0.01966	-3.93	RIBOSOMAL_L1	prosite	PS01199	1	1	12310	242	RPL10A
0.01966	-3.93	RIBOSOMAL_L34E	prosite	PS01145	1	1	12310	242	RPL34
0.01966	-3.93	RIBOSOMAL_L6E	prosite	PS01170	1	1	12310	242	RPL6
0.01966	-3.93	RAN	prosite	PS51418	1	1	12310	242	RAN
0.01966	-3.93	RIBOSOMAL_S12E	prosite	PS01189	1	1	12310	242	RPS12
0.01979	-3.92	PTBP1 (polypyrimidine tract binding protein 1)	interactions	5725	25	3	13716	320	FUS,PCBP2,QKI
0.01979	-3.92	NME1 (NME/NM23 nucleoside diphosphate kinase 1)	interactions	4830	25	3	13716	320	MIF,SET,NME2
0.01979	-3.92	TAF1B (TATA box binding protein (TBP)-associated factor, RNA polymerase I, B, 63kDa)	interactions	9014	25	3	13716	320	HIST2H2BE,HIST2H3C,HIST2H2AC
0.01983	-3.92	chr6q14	MSigDB	chr6q14	29	3	16967	340	IRAK1BP1,PHIP,EEF1A1
0.01983	-3.92	PROTEIN_AMINO_ACID_AUTOPHOSPHORYLATION	MSigDB	PROTEIN_AMINO_ACID_AUTOPHOSPHORYLATION	29	3	16967	340	TNK1,MAP3K13,CDKL5
0.01983	-3.92	Biogenic_Amine_Synthesis_WP550	wikipathways	Biogenic_Amine_Synthesis_WP550	18	3	4802	158	DDC
0.01984	-3.92	Protoporphyrinogen_oxidase	interpro	IPR004572	1	1	16933	336	PPOX
0.01984	-3.92	Ribosomal_S17_CS	interpro	IPR019979	1	1	16933	336	RPS11
0.01984	-3.92	Ribosomal_L27e	interpro	IPR001141	1	1	16933	336	RPL27
0.01984	-3.92	SF3b_su1	interpro	IPR015016	1	1	16933	336	SF3B1
0.01984	-3.92	Ribosomal_L36e	interpro	IPR000509	1	1	16933	336	RPL36
0.01984	-3.92	Tyr_kinase_VEGFR3_rcpt_N	interpro	IPR009137	1	1	16933	336	FLT4
0.01984	-3.92	FMP27_C	interpro	IPR019443	1	1	16933	336	KIAA0100
0.01984	-3.92	Ribosomal_S2_euk/arc	interpro	IPR005707	1	1	16933	336	RPSA
0.01984	-3.92	ATPase_F1-cplx_asu	interpro	IPR005294	1	1	16933	336	ATP5A1
0.01984	-3.92	DnaJ_homolog_subfam-C_membr-28	interpro	IPR018961	1	1	16933	336	DNAJC28
0.01984	-3.92	Ran_GTPase	interpro	IPR002041	1	1	16933	336	RAN
0.01984	-3.92	Ribosomal_S8e	interpro	IPR001047	1	1	16933	336	RPS8
0.01984	-3.92	Ribosomal_S6e	interpro	IPR001377	1	1	16933	336	RPS6
0.01984	-3.92	Ribosomal_S19e	interpro	IPR001266	1	1	16933	336	RPS19
0.01984	-3.92	DUF541	interpro	IPR007497	1	1	16933	336	IRAK1BP1
0.01984	-3.92	Cyt-d_ubiquinol_oxidase_14kDa	interpro	IPR003197	1	1	16933	336	UQCRB
0.01984	-3.92	Plno_GlcNAc_GPI2	interpro	IPR009450	1	1	16933	336	PIGC
0.01984	-3.92	Renin_rcpt	interpro	IPR012493	1	1	16933	336	ATP6AP2
0.01984	-3.92	Ribosomal_S3Ae_CS	interpro	IPR018281	1	1	16933	336	RPS3A
0.01984	-3.92	Ribosomal_L15_CS	interpro	IPR001196	1	1	16933	336	RPL27A
0.01984	-3.92	GMP_synth_N	interpro	IPR004739	1	1	16933	336	GMPS
0.01984	-3.92	Ribosomal_S8e_CS	interpro	IPR018283	1	1	16933	336	RPS8
0.01984	-3.92	GMP_synth_C	interpro	IPR001674	1	1	16933	336	GMPS
0.01984	-3.92	Ribosomal_L18a/LX	interpro	IPR023573	1	1	16933	336	RPL18A
0.01984	-3.92	Ribosomal_S17e_CS	interpro	IPR018273	1	1	16933	336	RPS17
0.01984	-3.92	Ribosomal_S19A/S15e	interpro	IPR005713	1	1	16933	336	RPS15
0.01984	-3.92	Pinin_SDK_N	interpro	IPR006787	1	1	16933	336	PNN
0.01984	-3.92	Ribosomal_L35Ae_CS	interpro	IPR018266	1	1	16933	336	RPL35A
0.01984	-3.92	Ribosomal_S19e_CS	interpro	IPR018277	1	1	16933	336	RPS19
0.01984	-3.92	DUF3535	interpro	IPR022707	1	1	16933	336	BTAF1
0.01984	-3.92	D-3-Phosphoglycerate_DH	interpro	IPR006236	1	1	16933	336	PHGDH
0.01984	-3.92	Ribosomal_S17_archaeal	interpro	IPR019978	1	1	16933	336	RPS11
0.01984	-3.92	Ribosomal_S19	interpro	IPR002222	1	1	16933	336	RPS15
0.01984	-3.92	E3_Ub_ligase_UBR4	interpro	IPR025704	1	1	16933	336	UBR4
0.01984	-3.92	Chaprnin_Cpn60	interpro	IPR001844	1	1	16933	336	HSPD1
0.01984	-3.92	Chaperonin_Cpn60_CS	interpro	IPR018370	1	1	16933	336	HSPD1
0.01984	-3.92	TIF2_gsu_C	interpro	IPR015256	1	1	16933	336	EIF2S3
0.01984	-3.92	FMP27_N	interpro	IPR019439	1	1	16933	336	KIAA0100
0.01984	-3.92	Ribosomal_L6_a/b-dom	interpro	IPR020040	1	1	16933	336	RPL9
0.01984	-3.92	Rbsml_L15e_core_dom	interpro	IPR024794	1	1	16933	336	RPL15
0.01984	-3.92	Ribosomal_S17e	interpro	IPR001210	1	1	16933	336	RPS17
0.01984	-3.92	Brinker_DNA-bd	interpro	IPR018586	1	1	16933	336	POGK
0.01984	-3.92	Thiamin_pyrophosphokinase_euk	interpro	IPR016966	1	1	16933	336	TPK1
0.01984	-3.92	DUF959_COL18_N	interpro	IPR010363	1	1	16933	336	COL18A1
0.01984	-3.92	Transl_init_eIF-3_G	interpro	IPR017334	1	1	16933	336	EIF3G
0.01984	-3.92	Ribosomal_L6_N	interpro	IPR005568	1	1	16933	336	RPL6
0.01984	-3.92	Fibro-bd_N	interpro	IPR008616	1	1	16933	336	NEMF
0.01984	-3.92	eIF3g_N	interpro	IPR024675	1	1	16933	336	EIF3G
0.01984	-3.92	Ribosomal_S21e	interpro	IPR001931	1	1	16933	336	RPS21
0.01984	-3.92	Ribosomal_S19_SF	interpro	IPR023575	1	1	16933	336	RPS15
0.01984	-3.92	Ribosomal_L35A	interpro	IPR001780	1	1	16933	336	RPL35A
0.01984	-3.92	MAD	interpro	IPR008672	1	1	16933	336	MAD1L1
0.01984	-3.92	Ribosomal_L31e	interpro	IPR000054	1	1	16933	336	RPL31
0.01984	-3.92	Ribosomal_S3Ae	interpro	IPR001593	1	1	16933	336	RPS3A
0.01984	-3.92	AnnexinIII	interpro	IPR002390	1	1	16933	336	ANXA3
0.01984	-3.92	Kinectin	interpro	IPR024854	1	1	16933	336	KTN1
0.01984	-3.92	Ribosomal_S19_CS	interpro	IPR020934	1	1	16933	336	RPS15
0.01984	-3.92	DUF3441	interpro	IPR021846	1	1	16933	336	NEMF
0.01984	-3.92	Competence_ComEA_HhH	interpro	IPR004509	1	1	16933	336	EEPD1
0.01984	-3.92	Ribosomal_S10_euk/arc	interpro	IPR005729	1	1	16933	336	RPS20
0.01984	-3.92	Ribosomal_L29e	interpro	IPR002673	1	1	16933	336	RPL29
0.01984	-3.92	GMPS_ATP_PPase_dom	interpro	IPR025777	1	1	16933	336	GMPS
0.01984	-3.92	FMP27_GFWDK_dom	interpro	IPR019441	1	1	16933	336	KIAA0100
0.01984	-3.92	FACT_Spt16p	interpro	IPR013953	1	1	16933	336	SUPT16H
0.01984	-3.92	Ribosomal_S7e	interpro	IPR000554	1	1	16933	336	RPS7
0.01984	-3.92	CDK_inhib_3	interpro	IPR008425	1	1	16933	336	CDKN3
0.01984	-3.92	VPS11	interpro	IPR016528	1	1	16933	336	VPS11
0.01984	-3.92	PTS_EIIA_2	interpro	IPR002178	1	1	16933	336	SLC4A11
0.01984	-3.92	Rbsml_L5e/L18P_C	interpro	IPR025607	1	1	16933	336	RPL5
0.01984	-3.92	Retrovr_matrix_N	interpro	IPR010999	1	1	16933	336	NCR3LG1
0.01984	-3.92	Ribosomal_L2_arc	interpro	IPR023672	1	1	16933	336	RPL8
0.01984	-3.92	Rbsml_L5_euk/L18_arc	interpro	IPR005485	1	1	16933	336	RPL5
0.01984	-3.92	Ribosomal_L6	interpro	IPR000702	1	1	16933	336	RPL9
0.01984	-3.92	NADH_Ub_cplx-1_asu_su-6	interpro	IPR016488	1	1	16933	336	NDUFA6
0.01984	-3.92	Ribosomal_L37ae	interpro	IPR002674	1	1	16933	336	RPL37A
0.01984	-3.92	SRI	interpro	IPR013257	1	1	16933	336	SETD2
0.01984	-3.92	rRNA_Ade_diMease-like	interpro	IPR023165	1	1	16933	336	TFB1M
0.01984	-3.92	Ribosomal_S12e	interpro	IPR000530	1	1	16933	336	RPS12
0.01984	-3.92	G_retro_matrix_N	interpro	IPR000840	1	1	16933	336	NCR3LG1
0.01984	-3.92	Ribosomal_L34Ae	interpro	IPR008195	1	1	16933	336	RPL34
0.01984	-3.92	Ribosomal_L5	interpro	IPR002132	1	1	16933	336	RPL11
0.01984	-3.92	TPK_catalytic	interpro	IPR007371	1	1	16933	336	TPK1
0.01984	-3.92	2am3keto_CoA_ligase	interpro	IPR011282	1	1	16933	336	GCAT
0.01984	-3.92	DNA_polymerase_subunit_Cdc27	interpro	IPR019038	1	1	16933	336	POLD3
0.01984	-3.92	Ribosomal_L18a	interpro	IPR021138	1	1	16933	336	RPL18A
0.01984	-3.92	VPS11_C	interpro	IPR024763	1	1	16933	336	VPS11
0.01984	-3.92	Ribosomal_S24e	interpro	IPR001976	1	1	16933	336	RPS24
0.01984	-3.92	NADH_UbQ_OxRdtase_ESSS_su	interpro	IPR019329	1	1	16933	336	NDUFB11
0.01984	-3.92	Hemagglutn_stalk	interpro	IPR013829	1	1	16933	336	HSBP1L1
0.01984	-3.92	Ribosomal_S24e_CS	interpro	IPR018098	1	1	16933	336	RPS24
0.01984	-3.92	Ribosomal_S8	interpro	IPR000630	1	1	16933	336	RPS15A
0.01984	-3.92	Ribosomal_S6_euk	interpro	IPR014401	1	1	16933	336	RPS6
0.01984	-3.92	ATPase_F1/A1-cplx_a_su_N	interpro	IPR023366	1	1	16933	336	ATP5A1
0.01984	-3.92	Ribosomal_L29	interpro	IPR001854	1	1	16933	336	RPL35
0.01984	-3.92	GPCR_2_parathyroid_rcpt	interpro	IPR002170	1	1	16933	336	PTH1R
0.01984	-3.92	Ribosomal_L15e_CS	interpro	IPR020925	1	1	16933	336	RPL15
0.01984	-3.92	Ribosomal_L1_CS	interpro	IPR023673	1	1	16933	336	RPL10A
0.01984	-3.92	Ribosomal_S16_dom	interpro	IPR023803	1	1	16933	336	MRPS16
0.01984	-3.92	Ribosomal_S27a	interpro	IPR002906	1	1	16933	336	RPS27A
0.01984	-3.92	Ribosomal_S16	interpro	IPR000307	1	1	16933	336	MRPS16
0.01984	-3.92	Ribosomal_L38e	interpro	IPR002675	1	1	16933	336	RPL38
0.01984	-3.92	CDKN3	interpro	IPR022778	1	1	16933	336	CDKN3
0.01984	-3.92	Ribosomal_L6_CS2	interpro	IPR002359	1	1	16933	336	RPL9
0.01984	-3.92	Neuronatin	interpro	IPR024885	1	1	16933	336	NNAT
0.01984	-3.92	Thi_PPkinase	interpro	IPR006282	1	1	16933	336	TPK1
0.01984	-3.92	U1_snRNP-C	interpro	IPR017340	1	1	16933	336	SNRPC
0.01984	-3.92	Ribosomal_L27e_CS	interpro	IPR018262	1	1	16933	336	RPL27
0.01984	-3.92	Ribosomal_L34e_CS	interpro	IPR018065	1	1	16933	336	RPL34
0.01984	-3.92	Ribosomal_L14_CS	interpro	IPR019972	1	1	16933	336	RPL23
0.01984	-3.92	Ribosomal_S6e_CS	interpro	IPR018282	1	1	16933	336	RPS6
0.01984	-3.92	Ribosomal_L31e_CS	interpro	IPR020052	1	1	16933	336	RPL31
0.01984	-3.92	Thiamin_PyroPKinase_B1-bd	interpro	IPR007373	1	1	16933	336	TPK1
0.01984	-3.92	Ribosomal_L37e_CS	interpro	IPR018267	1	1	16933	336	RPL37
0.01984	-3.92	Ribosomal_L6E	interpro	IPR000915	1	1	16933	336	RPL6
0.01984	-3.92	Pinin_SDK_MemA	interpro	IPR006786	1	1	16933	336	PNN
0.01984	-3.92	Ribosomal_L15e	interpro	IPR000439	1	1	16933	336	RPL15
0.01984	-3.92	Guanylate_kinase_sub	interpro	IPR017665	1	1	16933	336	GUK1
0.01984	-3.92	Dact1	interpro	IPR024848	1	1	16933	336	DACT1
0.01984	-3.92	Hist_Nua4_cplx_EAF3/MRG15_su	interpro	IPR017398	1	1	16933	336	MORF4L1
0.01984	-3.92	Ribosomal_L29_CS	interpro	IPR018254	1	1	16933	336	RPL35
0.01984	-3.92	Ribosomal_L2_CS	interpro	IPR022671	1	1	16933	336	RPL8
0.01984	-3.92	Ribosomal_L5_domain	interpro	IPR022803	1	1	16933	336	RPL11
0.01984	-3.92	NESP55	interpro	IPR009434	1	1	16933	336	GNAS
0.01984	-3.92	Ribosomal_S28e	interpro	IPR000289	1	1	16933	336	RPS28
0.01984	-3.92	TF_IIIC_su-5	interpro	IPR019136	1	1	16933	336	GTF3C5
0.01984	-3.92	Ribosomal_S21e_CS	interpro	IPR018279	1	1	16933	336	RPS21
0.01984	-3.92	Ribosomal_S14_CS	interpro	IPR018271	1	1	16933	336	RPS29
0.01984	-3.92	Ribosomal_L31e_dom	interpro	IPR023621	1	1	16933	336	RPL31
0.01984	-3.92	CPL	interpro	IPR012959	1	1	16933	336	KIAA0020
0.01984	-3.92	Ribosomal_L5_CS	interpro	IPR020929	1	1	16933	336	RPL11
0.01984	-3.92	RNase_P_Rpp40	interpro	IPR013893	1	1	16933	336	RPP40
0.01984	-3.92	Ribosomal_L37e	interpro	IPR001569	1	1	16933	336	RPL37
0.01984	-3.92	Ribosomal_S10_CS	interpro	IPR018268	1	1	16933	336	RPS20
0.01986	-3.92	module_321	MSigDB	module_321	106	6	16967	340	CAPN2,COL18A1,LTBP1,SLC1A5,PHLDA1,CKAP4
0.01991	-3.92	CCCNNGGGAR_V$OLF1_01	MSigDB	CCCNNGGGAR_V$OLF1_01	234	10	16967	340	HEBP2,COL18A1,HS3ST4,CNTN2,CDON,POGK,H1F0,CHD5,LUC7L2,STAG2
0.01992	-3.92	BARD1 (BRCA1 associated RING domain 1)	interactions	580	67	5	13716	320	NPM1,HIST2H2AC,XIST,PTN,UBE2D2
0.02014	-3.91	cell projection morphogenesis	biological process	GO:0048858	565	20	14283	307	TTC8,MYCBP2,B3GNT2,GLI2,NRAS,ROBO2,HSP90AB1,NPTX1,ROBO1,OPHN1,RTN4,EPHA5,DPYSL3,CNTN4,SH3GL2,SPTBN1,EFNA5,CNTN2,HSP90AA1,SLIT2
0.02016	-3.9	viral capsid	cellular component	GO:0019028	1	1	16666	336	NCR3LG1
0.02016	-3.9	U1 snRNP	cellular component	GO:0005685	1	1	16666	336	SNRPC
0.02016	-3.9	short-chain collagen	cellular component	GO:0005598	1	1	16666	336	COL8A1
0.02016	-3.9	collagen type VIII	cellular component	GO:0005591	1	1	16666	336	COL8A1
0.02016	-3.9	nascent polypeptide-associated complex	cellular component	GO:0005854	1	1	16666	336	NACA
0.02017	-3.9	KTGGYRSGAA_UNKNOWN	MSigDB	KTGGYRSGAA_UNKNOWN	52	4	16967	340	SEC61A1,NHLRC2,RANBP1,LUC7L2
0.02017	-3.9	module_175	MSigDB	module_175	52	4	16967	340	COL18A1,TNK1,LTBP1,PHLDA1
0.02024	-3.9	hsa-let-7b*	miRNA	hsa-let-7b*	803	25	17485	351	SRSF11,RPS15,EPHA6,NRAS,SMAD9,TRA2A,HSP90AB1,RPS29,RPS24,CSTF2T,NCKAP1,PRY,DOCK11,POLD3,KIAA0020,BNIP2,SNRPC,RPS16,PRKCB,CEPT1,RPS12,FAM135B,SLIT2,MELK,USP34
0.02029	-3.9	GTTTGTT,MIR-495	MSigDB	GTTTGTT,MIR-495	201	9	16967	340	MORF4L1,RANBP1,WDTC1,STAG2,OGT,TMED9,TARDBP,PNN,SUPT16H
0.0203	-3.9	EGF-like	interpro	IPR006210	203	9	16933	336	STAB1,LTBP1,CNTNAP2,FBLN7,CELSR1,SVEP1,FAT1,SLIT2,SCARF2
0.02038	-3.89	borate transmembrane transporter activity	molecular function	GO:0046715	1	1	14964	305	SLC4A11
0.02038	-3.89	phosphoglycerate dehydrogenase activity	molecular function	GO:0004617	1	1	14964	305	PHGDH
0.02038	-3.89	glycine C-acetyltransferase activity	molecular function	GO:0008890	1	1	14964	305	GCAT
0.02038	-3.89	GMP synthase (glutamine-hydrolyzing) activity	molecular function	GO:0003922	1	1	14964	305	GMPS
0.02038	-3.89	carnitine O-octanoyltransferase activity	molecular function	GO:0008458	1	1	14964	305	CROT
0.02038	-3.89	aromatic-L-amino-acid decarboxylase activity	molecular function	GO:0004058	1	1	14964	305	DDC
0.02038	-3.89	phenylpyruvate tautomerase activity	molecular function	GO:0050178	1	1	14964	305	MIF
0.02038	-3.89	high affinity arginine transmembrane transporter activity	molecular function	GO:0005289	1	1	14964	305	SLC7A2
0.02038	-3.89	endothelin A receptor binding	molecular function	GO:0031707	1	1	14964	305	EDN1
0.02038	-3.89	phosphatidylcholine-sterol O-acyltransferase activity	molecular function	GO:0004607	1	1	14964	305	LCAT
0.02038	-3.89	ganglioside galactosyltransferase activity	molecular function	GO:0047915	1	1	14964	305	B3GALT4
0.02038	-3.89	endothelin B receptor binding	molecular function	GO:0031708	1	1	14964	305	EDN1
0.02038	-3.89	high affinity basic amino acid transmembrane transporter activity	molecular function	GO:0005287	1	1	14964	305	SLC7A2
0.02038	-3.89	O-octanoyltransferase activity	molecular function	GO:0016414	1	1	14964	305	CROT
0.02038	-3.89	GMP synthase activity	molecular function	GO:0003921	1	1	14964	305	GMPS
0.02038	-3.89	sodium-dependent organic anion transmembrane transporter activity	molecular function	GO:0043250	1	1	14964	305	SLC10A6
0.02038	-3.89	bombesin receptor binding	molecular function	GO:0031705	1	1	14964	305	EDN1
0.02038	-3.89	peptidyl-cysteine S-nitrosylase activity	molecular function	GO:0035605	1	1	14964	305	GAPDH
0.02038	-3.89	glutaryl-CoA dehydrogenase activity	molecular function	GO:0004361	1	1	14964	305	GCDH
0.02038	-3.89	sulfinoalanine decarboxylase activity	molecular function	GO:0004782	1	1	14964	305	CSAD
0.02038	-3.89	CTP binding	molecular function	GO:0002135	1	1	14964	305	HSP90AB1
0.02038	-3.89	single-stranded DNA specific 5'-3' exodeoxyribonuclease activity	molecular function	GO:0045145	1	1	14964	305	EXO1
0.02038	-3.89	double-stranded DNA specific 5'-3' exodeoxyribonuclease activity	molecular function	GO:0051908	1	1	14964	305	EXO1
0.02038	-3.89	protoporphyrinogen oxidase activity	molecular function	GO:0070818	1	1	14964	305	PPOX
0.02038	-3.89	inositol hexakisphosphate 6-kinase activity	molecular function	GO:0000831	1	1	14964	305	IP6K3
0.02038	-3.89	U1 snRNA binding	molecular function	GO:0030619	1	1	14964	305	SNRPC
0.02038	-3.89	oxygen-dependent protoporphyrinogen oxidase activity	molecular function	GO:0004729	1	1	14964	305	PPOX
0.02038	-3.89	thiamine diphosphokinase activity	molecular function	GO:0004788	1	1	14964	305	TPK1
0.02045	-3.89	NR1H2 (nuclear receptor subfamily 1, group H, member 2)	interactions	7376	45	4	13716	320	SIRT1,CSAD,NCOR2,ROBO2
0.02056	-3.88	HNRNPA1 (heterogeneous nuclear ribonucleoprotein A1)	interactions	3178	92	6	13716	320	CAPN2,TARDBP,RBM39,PABPC1,HSP90AB1,DDX17
0.02061	-3.88	EGF_LAM_1	prosite	PS01248	30	3	12310	242	LAMC3,STAB1,CELSR1
0.02061	-3.88	EGF_LAM_2	prosite	PS50027	30	3	12310	242	LAMC3,STAB1,CELSR1
0.02061	-3.88	KOW	pfam	PF00467	11	2	15377	317	EIF5A,RPL27
0.02061	-3.88	Ran_BP1	pfam	PF00638	11	2	15377	317	RGPD5,RANBP1
0.02061	-3.88	Pentaxin	pfam	PF00354	11	2	15377	317	SVEP1,NPTX1
0.02062	-3.88	Apt1	pfam	PF10351	1	1	15377	317	KIAA0100
0.02062	-3.88	SIMPL	pfam	PF04402	1	1	15377	317	IRAK1BP1
0.02062	-3.88	Fmp27	pfam	PF10344	1	1	15377	317	KIAA0100
0.02062	-3.88	TPK_B1_binding	pfam	PF04265	1	1	15377	317	TPK1
0.02062	-3.88	Ribosomal_L6e_N	pfam	PF03868	1	1	15377	317	RPL6
0.02062	-3.88	Ribosomal_L34e	pfam	PF01199	1	1	15377	317	RPL34
0.02062	-3.88	DUF3441	pfam	PF11923	1	1	15377	317	NEMF
0.02062	-3.88	Ribosomal_L27e	pfam	PF01777	1	1	15377	317	RPL27
0.02062	-3.88	MAD	pfam	PF05557	1	1	15377	317	MAD1L1
0.02062	-3.88	GPI2	pfam	PF06432	1	1	15377	317	PIGC
0.02062	-3.88	Ribosomal_S28e	pfam	PF01200	1	1	15377	317	RPS28
0.02062	-3.88	eIF3g	pfam	PF12353	1	1	15377	317	EIF3G
0.02062	-3.88	Ribosomal_L5_C	pfam	PF00673	1	1	15377	317	RPL11
0.02062	-3.88	TPK_catalytic	pfam	PF04263	1	1	15377	317	TPK1
0.02062	-3.88	Pinin_SDK_N	pfam	PF04697	1	1	15377	317	PNN
0.02062	-3.88	Ribosomal_L6	pfam	PF00347	1	1	15377	317	RPL9
0.02062	-3.88	eIF2_C	pfam	PF09173	1	1	15377	317	EIF2S3
0.02062	-3.88	CDKN3	pfam	PF05706	1	1	15377	317	CDKN3
0.02062	-3.88	Renin_r	pfam	PF07850	1	1	15377	317	ATP6AP2
0.02062	-3.88	Ribosomal_L15e	pfam	PF00827	1	1	15377	317	RPL15
0.02062	-3.88	Ribosomal_L5	pfam	PF00281	1	1	15377	317	RPL11
0.02062	-3.88	Fmp27_GFWDK	pfam	PF10347	1	1	15377	317	KIAA0100
0.02062	-3.88	SRI	pfam	PF08236	1	1	15377	317	SETD2
0.02062	-3.88	Ribosomal_L18ae	pfam	PF01775	1	1	15377	317	RPL18A
0.02062	-3.88	Ribosomal_L36e	pfam	PF01158	1	1	15377	317	RPL36
0.02062	-3.88	Ribosomal_S17e	pfam	PF00833	1	1	15377	317	RPS17
0.02062	-3.88	E3_UbLigase_R4	pfam	PF13764	1	1	15377	317	UBR4
0.02062	-3.88	Ribosomal_S6e	pfam	PF01092	1	1	15377	317	RPS6
0.02062	-3.88	Gag_MA	pfam	PF01140	1	1	15377	317	NCR3LG1
0.02062	-3.88	UCR_14kD	pfam	PF02271	1	1	15377	317	UQCRB
0.02062	-3.88	CPL	pfam	PF08144	1	1	15377	317	KIAA0020
0.02062	-3.88	BrkDBD	pfam	PF09607	1	1	15377	317	POGK
0.02062	-3.88	Ribosomal_S8	pfam	PF00410	1	1	15377	317	RPS15A
0.02062	-3.88	Ribosomal_S7e	pfam	PF01251	1	1	15377	317	RPS7
0.02062	-3.88	NESP55	pfam	PF06390	1	1	15377	317	GNAS
0.02062	-3.88	Ribosomal_L37ae	pfam	PF01780	1	1	15377	317	RPL37A
0.02062	-3.88	Ribosomal_L31e	pfam	PF01198	1	1	15377	317	RPL31
0.02062	-3.88	Ribosomal_S19e	pfam	PF01090	1	1	15377	317	RPS19
0.02062	-3.88	ESSS	pfam	PF10183	1	1	15377	317	NDUFB11
0.02062	-3.88	Tau95	pfam	PF09734	1	1	15377	317	GTF3C5
0.02062	-3.88	DUF3535	pfam	PF12054	1	1	15377	317	BTAF1
0.02062	-3.88	Ribosomal_S21e	pfam	PF01249	1	1	15377	317	RPS21
0.02062	-3.88	Ribosomal_L37e	pfam	PF01907	1	1	15377	317	RPL37
0.02062	-3.88	SPT16	pfam	PF08644	1	1	15377	317	SUPT16H
0.02062	-3.88	Ribonuc_P_40	pfam	PF08584	1	1	15377	317	RPP40
0.02062	-3.88	FbpA	pfam	PF05833	1	1	15377	317	NEMF
0.02062	-3.88	Ribosomal_L29	pfam	PF00831	1	1	15377	317	RPL35
0.02062	-3.88	CDC27	pfam	PF09507	1	1	15377	317	POLD3
0.02062	-3.88	Ribosomal_L35Ae	pfam	PF01247	1	1	15377	317	RPL35A
0.02062	-3.88	Ribosomal_S27	pfam	PF01599	1	1	15377	317	RPS27A
0.02062	-3.88	DUF1992	pfam	PF09350	1	1	15377	317	DNAJC28
0.02062	-3.88	Ribosomal_S24e	pfam	PF01282	1	1	15377	317	RPS24
0.02062	-3.88	Ribosomal_L29e	pfam	PF01779	1	1	15377	317	RPL29
0.02062	-3.88	Ribosomal_S16	pfam	PF00886	1	1	15377	317	MRPS16
0.02062	-3.88	Ribosomal_S19	pfam	PF00203	1	1	15377	317	RPS15
0.02062	-3.88	DUF959	pfam	PF06121	1	1	15377	317	COL18A1
0.02062	-3.88	SF3b1	pfam	PF08920	1	1	15377	317	SF3B1
0.02062	-3.88	Ribosomal_L6e	pfam	PF01159	1	1	15377	317	RPL6
0.02062	-3.88	VPS11_C	pfam	PF12451	1	1	15377	317	VPS11
0.02062	-3.88	Pinin_SDK_memA	pfam	PF04696	1	1	15377	317	PNN
0.02062	-3.88	PTS_EIIA_2	pfam	PF00359	1	1	15377	317	SLC4A11
0.02062	-3.88	Ribosomal_L38e	pfam	PF01781	1	1	15377	317	RPL38
0.02062	-3.88	Ribosomal_S3Ae	pfam	PF01015	1	1	15377	317	RPS3A
0.02062	-3.88	GMP_synt_C	pfam	PF00958	1	1	15377	317	GMPS
0.02062	-3.88	Ribosomal_L18_c	pfam	PF14204	1	1	15377	317	RPL5
0.02073	-3.88	human chr8q22.2-q23	chromosome	human chr8q22.2-q23	1	1	23635	490	PABPC1
0.02073	-3.88	human chr3p22-p21.1	chromosome	human chr3p22-p21.1	1	1	23635	490	PTH1R
0.02073	-3.88	human chr9q31-q34	chromosome	human chr9q31-q34	1	1	23635	490	LAMC3
0.02073	-3.88	human chr3p26.3	chromosome	human chr3p26.3	1	1	23635	490	CNTN4
0.02073	-3.88	human chr12q13.12-q13.13	chromosome	human chr12q13.12-q13.13	1	1	23635	490	PCBP2
0.02073	-3.88	human chr17q11.1-q11.2	chromosome	human chr17q11.1-q11.2	1	1	23635	490	TAF15
0.02073	-3.88	human chr1p34.1-p32	chromosome	human chr1p34.1-p32	1	1	23635	490	RPS8
0.02073	-3.88	human chr4q31.2-q31.3	chromosome	human chr4q31.2-q31.3	1	1	23635	490	RPS3A
0.02073	-3.88	human chr16q22.1-q22.2	chromosome	human chr16q22.1-q22.2	1	1	23635	490	LOC100130894
0.02073	-3.88	human chr12q13.11-q14.3	chromosome	human chr12q13.11-q14.3	1	1	23635	490	CSAD
0.02073	-3.88	human chr2p16-p14	chromosome	human chr2p16-p14	1	1	23635	490	ASB3
0.02073	-3.88	human chr16q22-q23	chromosome	human chr16q22-q23	1	1	23635	490	MAF
0.02073	-3.88	human chr1q13.1	chromosome	human chr1q13.1	1	1	23635	490	SCARNA2
0.02078	-3.87	ribonucleoprotein complex subunit organization	biological process	GO:0071826	100	6	14283	307	CELF4,NPM1,SNRPC,RPSA,RPS6,RPS17
0.02111	-3.86	RODRIGUES_THYROID_CARCINOMA_POORLY_DIFFERENTIATED_UP	MSigDB	RODRIGUES_THYROID_CARCINOMA_POORLY_DIFFERENTIATED_UP	569	19	16967	340	EIF5A,NRAS,NHLRC2,ERO1L,CCDC34,NPM1,PHGDH,PHLDA2,SUPT16H,DTL,SUGT1,HELLS,MTHFD2,EIF2S3,LRPPRC,GMPS,RAN,HSPD1,MRPS16
0.02118	-3.85	CELL_PROLIFERATION_GO_0008283	MSigDB	CELL_PROLIFERATION_GO_0008283	492	17	16967	340	EIF5A,MIF,GLI2,TXN,EDN1,NPM1,COL18A1,RPS27,HELLS,CD79A,NAP1L1,FLT4,FGF18,NME2,PTN,CDKN3,CSF1R
0.02137	-3.85	chemotaxis	biological process	GO:0006935	532	19	14283	307	MIF,MYCBP2,B3GNT2,GLI2,NRAS,ROBO2,HSP90AB1,EDN1,OPHN1,ROBO1,EPHA5,DPYSL3,SH3GL2,CNTN4,SPTBN1,EFNA5,CNTN2,HSP90AA1,SLIT2
0.02137	-3.85	taxis	biological process	GO:0042330	532	19	14283	307	MIF,MYCBP2,B3GNT2,GLI2,NRAS,ROBO2,HSP90AB1,ROBO1,EDN1,OPHN1,EPHA5,DPYSL3,CNTN4,SH3GL2,SPTBN1,EFNA5,HSP90AA1,CNTN2,SLIT2
0.02149	-3.84	B cell cytokine production	biological process	GO:0002368	1	1	14283	307	HSPD1
0.02149	-3.84	sodium-dependent organic anion transport	biological process	GO:0043251	1	1	14283	307	SLC10A6
0.02149	-3.84	ribosomal small subunit export from nucleus	biological process	GO:0000056	1	1	14283	307	RPS15
0.02149	-3.84	pyrimidine dimer repair by nucleotide-excision repair	biological process	GO:0000720	1	1	14283	307	SIRT1
0.02149	-3.84	negative regulation of cellular response to testosterone stimulus	biological process	GO:2000655	1	1	14283	307	SIRT1
0.02149	-3.84	rRNA-containing ribonucleoprotein complex export from nucleus	biological process	GO:0071428	1	1	14283	307	RPS15
0.02149	-3.84	regulation of nuclear-transcribed mRNA catabolic process, nonsense-mediated decay	biological process	GO:2000622	1	1	14283	307	PABPC1
0.02149	-3.84	FasL biosynthetic process	biological process	GO:0045210	1	1	14283	307	PHLDA1
0.02149	-3.84	borate transmembrane transport	biological process	GO:0035445	1	1	14283	307	SLC4A11
0.02149	-3.84	regulation of transcription from RNA polymerase II promoter involved in definitive endodermal cell fate specification	biological process	GO:0060807	1	1	14283	307	SOX17
0.02149	-3.84	establishment of ribosome localization	biological process	GO:0033753	1	1	14283	307	RPS15
0.02149	-3.84	phosphoenolpyruvate-dependent sugar phosphotransferase system	biological process	GO:0009401	1	1	14283	307	SLC4A11
0.02149	-3.84	positive regulation of negative chemotaxis	biological process	GO:0050924	1	1	14283	307	SLIT2
0.02149	-3.84	positive regulation of T cell mediated immune response to tumor cell	biological process	GO:0002842	1	1	14283	307	HSPD1
0.02149	-3.84	enkephalin processing	biological process	GO:0034230	1	1	14283	307	PCSK2
0.02149	-3.84	establishment of chromatin silencing	biological process	GO:0006343	1	1	14283	307	SIRT1
0.02149	-3.84	L-threonine catabolic process to glycine	biological process	GO:0019518	1	1	14283	307	GCAT
0.02149	-3.84	negative regulation of protein glycosylation in Golgi	biological process	GO:0090285	1	1	14283	307	ACER2
0.02149	-3.84	visceral mesoderm-endoderm interaction involved in midgut development	biological process	GO:0007495	1	1	14283	307	FOXL1
0.02149	-3.84	protein kinase C deactivation	biological process	GO:0042313	1	1	14283	307	EDN1
0.02149	-3.84	negative regulation of prostaglandin biosynthetic process	biological process	GO:0031393	1	1	14283	307	SIRT1
0.02149	-3.84	MHC protein complex assembly	biological process	GO:0002396	1	1	14283	307	CALR
0.02149	-3.84	thiamine diphosphate biosynthetic process	biological process	GO:0009229	1	1	14283	307	TPK1
0.02149	-3.84	regulation of transcription involved in primary germ layer cell fate commitment	biological process	GO:0060796	1	1	14283	307	SOX17
0.02149	-3.84	regulation of cellular response to testosterone stimulus	biological process	GO:2000654	1	1	14283	307	SIRT1
0.02149	-3.84	peptidyl-cysteine S-trans-nitrosylation	biological process	GO:0035606	1	1	14283	307	GAPDH
0.02149	-3.84	post-embryonic digestive tract morphogenesis	biological process	GO:0048621	1	1	14283	307	NKX2-3
0.02149	-3.84	regulation of protein glycosylation in Golgi	biological process	GO:0090283	1	1	14283	307	ACER2
0.02149	-3.84	MHC class I protein complex assembly	biological process	GO:0002397	1	1	14283	307	CALR
0.02149	-3.84	establishment of protein localization to juxtaparanode region of axon	biological process	GO:0071206	1	1	14283	307	CNTN2
0.02149	-3.84	isotype switching to IgG isotypes	biological process	GO:0048291	1	1	14283	307	HSPD1
0.02149	-3.84	positive regulation of adenosine receptor signaling pathway	biological process	GO:0060168	1	1	14283	307	CNTN2
0.02149	-3.84	peptide antigen assembly with MHC class I protein complex	biological process	GO:0002502	1	1	14283	307	CALR
0.02149	-3.84	cardiogenic plate morphogenesis	biological process	GO:0003142	1	1	14283	307	SOX17
0.02149	-3.84	regulation of T cell mediated immune response to tumor cell	biological process	GO:0002840	1	1	14283	307	HSPD1
0.02149	-3.84	regulation of endoribonuclease activity	biological process	GO:0060699	1	1	14283	307	NPM1
0.02149	-3.84	negative regulation of cAMP-dependent protein kinase activity	biological process	GO:2000480	1	1	14283	307	SIRT1
0.02149	-3.84	phospholipase D-activating G-protein coupled receptor signaling pathway	biological process	GO:0031583	1	1	14283	307	EDN1
0.02149	-3.84	thiamine diphosphate metabolic process	biological process	GO:0042357	1	1	14283	307	TPK1
0.02149	-3.84	corticospinal neuron axon guidance through spinal cord	biological process	GO:0021972	1	1	14283	307	SLIT2
0.02149	-3.84	induction of negative chemotaxis	biological process	GO:0050929	1	1	14283	307	SLIT2
0.02149	-3.84	mitotic telophase	biological process	GO:0000093	1	1	14283	307	MAD1L1
0.02149	-3.84	peptide antigen assembly with MHC protein complex	biological process	GO:0002501	1	1	14283	307	CALR
0.02149	-3.84	ribosomal subunit export from nucleus	biological process	GO:0000054	1	1	14283	307	RPS15
0.02149	-3.84	telophase	biological process	GO:0051326	1	1	14283	307	MAD1L1
0.02149	-3.84	borate transport	biological process	GO:0046713	1	1	14283	307	SLC4A11
0.02149	-3.84	protein localization involved in establishment of planar polarity	biological process	GO:0090251	1	1	14283	307	CELSR1
0.02149	-3.84	threonine catabolic process	biological process	GO:0006567	1	1	14283	307	GCAT
0.02149	-3.84	ribosome localization	biological process	GO:0033750	1	1	14283	307	RPS15
0.02149	-3.84	negative regulation of nuclear-transcribed mRNA catabolic process, nonsense-mediated decay	biological process	GO:2000623	1	1	14283	307	PABPC1
0.02149	-3.84	thiamine-containing compound biosynthetic process	biological process	GO:0042724	1	1	14283	307	TPK1
0.02149	-3.84	post-embryonic body morphogenesis	biological process	GO:0040032	1	1	14283	307	GNAS
0.02149	-3.84	regulation of high-density lipoprotein particle assembly	biological process	GO:0090107	1	1	14283	307	LCAT
0.02149	-3.84	negative regulation of neutrophil chemotaxis	biological process	GO:0090024	1	1	14283	307	SLIT2
0.02149	-3.84	meiotic cell cycle DNA replication checkpoint	biological process	GO:0033315	1	1	14283	307	STRA8
0.02149	-3.84	islet amyloid polypeptide processing	biological process	GO:0034231	1	1	14283	307	PCSK2
0.02149	-3.84	corticospinal neuron axon guidance	biological process	GO:0021966	1	1	14283	307	SLIT2
0.02149	-3.84	inner cell mass cellular morphogenesis	biological process	GO:0001828	1	1	14283	307	SOX17
0.02149	-3.84	positive regulation of mitotic centrosome separation	biological process	GO:0046604	1	1	14283	307	RANBP1
0.02149	-3.84	cementum mineralization	biological process	GO:0071529	1	1	14283	307	ALPL
0.02149	-3.84	ribonucleoprotein complex export from nucleus	biological process	GO:0071426	1	1	14283	307	RPS15
0.02149	-3.84	meiotic chromosome condensation	biological process	GO:0010032	1	1	14283	307	STRA8
0.02149	-3.84	plasma cell differentiation	biological process	GO:0002317	1	1	14283	307	NKX2-3
0.02149	-3.84	regulation of cellular ketone metabolic process by negative regulation of transcription from RNA polymerase II promoter	biological process	GO:0072365	1	1	14283	307	NCOR2
0.02158	-3.84	ROBO1 (roundabout, axon guidance receptor, homolog 1 (Drosophila))	interactions	6091	10	2	13716	320	ROBO2,SLIT2
0.02158	-3.84	SSR1 (signal sequence receptor, alpha)	interactions	6745	10	2	13716	320	EEF1A1,PTN
0.02158	-3.84	PTBP2 (polypyrimidine tract binding protein 2)	interactions	58155	10	2	13716	320	FUS,QKI
0.02158	-3.84	HLA-DRB3 (major histocompatibility complex, class II, DR beta 3)	interactions	3125	10	2	13716	320	HSP90AA1,HSP90AB1
0.02158	-3.84	HIST1H2BC (histone cluster 1, H2bc)	interactions	8347	10	2	13716	320	SIRT1,NME2
0.02158	-3.84	CDH15 (cadherin 15, type 1, M-cadherin (myotubule))	interactions	1013	10	2	13716	320	CDH9,CDON
0.02158	-3.84	ITGB1BP1 (integrin beta 1 binding protein 1)	interactions	9270	10	2	13716	320	EEF1A1,NME2
0.02158	-3.84	SLC34A1 (solute carrier family 34 (sodium phosphate), member 1)	interactions	6569	10	2	13716	320	HSP90AA1,HSP90AB1
0.02158	-3.84	RNF138 (ring finger protein 138, E3 ubiquitin protein ligase)	interactions	51444	10	2	13716	320	UBE2D2,QKI
0.02158	-3.84	NCAPH (non-SMC condensin I complex, subunit H)	interactions	23397	10	2	13716	320	HIST2H2AC,CAPG
0.02158	-3.84	SMYD3 (SET and MYND domain containing 3)	interactions	64754	10	2	13716	320	CNTN2,HSP90AA1
0.02158	-3.84	NUTF2 (nuclear transport factor 2)	interactions	10204	10	2	13716	320	RAN,LUC7L2
0.02158	-3.84	S100A6 (S100 calcium binding protein A6)	interactions	6277	10	2	13716	320	SUGT1,GAPDH
0.02165	-3.83	regulation of actin cytoskeleton organization	biological process	GO:0032956	159	8	14283	307	CELSR1,SPTBN1,CAPG,EDN1,EFNA5,EPHA5,SLIT2,CSF1R
0.02166	-3.83	regulation of insulin receptor signaling pathway	biological process	GO:0046626	28	3	14283	307	SIRT1,PRKCB,OGT
0.02166	-3.83	negative regulation of behavior	biological process	GO:0048521	28	3	14283	307	ROBO2,SLIT2,ROBO1
0.02171	-3.83	GLYCEROPHOSPHOLIPID_BIOSYNTHETIC_PROCESS	MSigDB	GLYCEROPHOSPHOLIPID_BIOSYNTHETIC_PROCESS	30	3	16967	340	PIGC,LCAT,PIGY
0.02171	-3.83	GCM_RAD21	MSigDB	GCM_RAD21	30	3	16967	340	NAP1L1,SET,LRPPRC
0.02171	-3.83	HU_ANGIOGENESIS_DN	MSigDB	HU_ANGIOGENESIS_DN	30	3	16967	340	GMPS,GCDH,SET
0.02171	-3.83	PROTEIN_AUTOPROCESSING	MSigDB	PROTEIN_AUTOPROCESSING	30	3	16967	340	TNK1,MAP3K13,CDKL5
0.02171	-3.83	BIOCARTA_NO1_PATHWAY	MSigDB	BIOCARTA_NO1_PATHWAY	30	3	16967	340	HSP90AA1,FLT4,PDE3A
0.02185	-3.82	cell projection organization	biological process	GO:0030030	719	24	14283	307	TTC8,MYCBP2,B3GNT2,GLI2,NRAS,ROBO2,HSP90AB1,NPTX1,ROBO1,OPHN1,RTN4,EPHA5,CNTNAP2,PHGDH,DPYSL3,CNTN4,SH3GL2,SPTBN1,CAPG,EFNA5,HSP90AA1,CNTN2,SLIT2,CSF1R
0.02191	-3.82	DAIRKEE_TERT_TARGETS_UP	MSigDB	DAIRKEE_TERT_TARGETS_UP	308	12	16967	340	RPL29,RPL35,RPS16,LIMS3,RPS10,RPL15,ISOC2,RPL10A,VGLL4,NDUFB11,EIF3G,RPL36
0.02199	-3.82	Ribosomal_S17e	gene3d	G3DSA:1.10.60.20	1	1	8369	184	RPS17
0.02199	-3.82	G_retro_matrix_N	gene3d	G3DSA:1.10.150.180	1	1	8369	184	NCR3LG1
0.02199	-3.82	Ribosomal_S19	gene3d	G3DSA:3.30.860.10	1	1	8369	184	RPS15
0.02199	-3.82	Ribosomal_L6	gene3d	G3DSA:3.90.930.12	1	1	8369	184	RPL9
0.02199	-3.82	Cyt_bd_Ubol_Oase_14kDa-su	gene3d	G3DSA:1.10.1090.10	1	1	8369	184	UQCRB
0.02199	-3.82	Ribosomal_L15e	gene3d	G3DSA:3.40.1120.10	1	1	8369	184	RPL15
0.02199	-3.82	Ribosomal_S16	gene3d	G3DSA:3.30.1320.10	1	1	8369	184	MRPS16
0.02199	-3.82	TPK_catalytic	gene3d	G3DSA:3.40.50.10240	1	1	8369	184	TPK1
0.02199	-3.82	rRNA_Ade_diMease-like	gene3d	G3DSA:1.10.8.100	1	1	8369	184	TFB1M
0.02199	-3.82	PTS_EIIA_2	gene3d	G3DSA:3.40.930.10	1	1	8369	184	SLC4A11
0.02199	-3.82	Ribosomal_L29	gene3d	G3DSA:1.10.287.310	1	1	8369	184	RPL35
0.02199	-3.82	G3DSA:2.60.120.320	gene3d	G3DSA:2.60.120.320	1	1	8369	184	TPK1
0.02199	-3.82	Ribosomal_L31e	gene3d	G3DSA:3.10.440.10	1	1	8369	184	RPL31
0.02199	-3.82	Ribosomal_L5	gene3d	G3DSA:3.30.1440.10	1	1	8369	184	RPL11
0.02199	-3.82	Haemagglutn_stalk	gene3d	G3DSA:3.90.20.10	1	1	8369	184	HSBP1L1
0.02199	-3.82	G3DSA:2.40.30.20	gene3d	G3DSA:2.40.30.20	1	1	8369	184	ATP5A1
0.02199	-3.82	BTBD2 (BTB (POZ) domain containing 2)	interactions	55643	26	3	13716	320	GAPDH,EEF1A1,PTN
0.022	-3.82	EIF3F (eukaryotic translation initiation factor 3, subunit F)	interactions	8665	46	4	13716	320	SMAD9,EIF3G,EEF1A1,PTN
0.022	-3.82	FGFR3 (fibroblast growth factor receptor 3)	interactions	2261	46	4	13716	320	HSP90AA1,HSP90AB1,FGF18,RPL8
0.02205	-3.81	phagocytic vesicle membrane	cellular component	GO:0030670	30	3	16666	336	CALR,ANXA3,SEC61A1
0.02218	-3.81	MORF_GNB1	MSigDB	MORF_GNB1	273	11	16967	340	NCOR2,WDR1,SET,UBE2D2,LRPPRC,TMED9,RTN4,TARDBP,SSB,FUS,PDIA6
0.02228	-3.8	anatomical structure regression	biological process	GO:0060033	11	2	14283	307	GLI2,SMAD9
0.02228	-3.8	chaperone-mediated protein complex assembly	biological process	GO:0051131	11	2	14283	307	HSP90AA1,HSPD1
0.02228	-3.8	negative regulation of DNA damage response, signal transduction by p53 class mediator	biological process	GO:0043518	11	2	14283	307	SIRT1,MIF
0.02228	-3.8	positive regulation of receptor biosynthetic process	biological process	GO:0010870	11	2	14283	307	CNPY2,EDN1
0.02267	-3.79	mmu-miR-743b-3p	miRNA	mmu-miR-743b-3p	771	24	17485	351	LTBP1,POLB,TFB1M,DENND1B,SF3B1,PRY,PHLDA1,KTN1,KIAA0020,DDX17,CDH9,HELLS,MYO18A,OGT,YBX1,TARDBP,SSB,HSP90AA1,SOX17,MRPS16,ATP6AP1L,POLR2B,MELK,DDC
0.02267	-3.79	cell surface binding	molecular function	GO:0043498	53	4	14964	305	MIF,STAB1,ATP5A1,HSPD1
0.02271	-3.78	ENDOPLASMIC_RETICULUM	MSigDB	ENDOPLASMIC_RETICULUM	274	11	16967	340	RCN1,PIGC,CALR,ERO1L,SET,RTN4,PDIA6,KTN1,PTN,KIAA0020,PIGY
0.02272	-3.78	Ran_bind_dom	interpro	IPR000156	12	2	16933	336	RGPD5,RANBP1
0.02272	-3.78	Peptidase_M28	interpro	IPR007484	12	2	16933	336	CPQ,NAALADL2
0.02276	-3.78	BENPORATH_CYCLING_GENES	MSigDB	BENPORATH_CYCLING_GENES	613	20	16967	340	MYCBP2,TRA2A,HIST2H2BE,PNN,CDK20,RPL27A,POLD3,ASPHD2,EXO1,DTL,HELLS,SH3GL2,CDKL5,H1F0,ATL2,OGT,NUCKS1,RAN,MELK,CDKN3
0.0228	-3.78	V$NFMUE1_Q6	MSigDB	V$NFMUE1_Q6	172	8	16967	340	CSAD,CSTF2T,RPS27,RPL35A,MAML1,H1F0,EEF1A1,NACA
0.02283	-3.78	VECCHI_GASTRIC_CANCER_EARLY_UP	MSigDB	VECCHI_GASTRIC_CANCER_EARLY_UP	383	14	16967	340	DTL,ZNF703,RANBP1,RPL8,NPM1,RPS21,TMED9,HNRNPU,RASGEF1A,POLD3,MRPS16,MELK,SLC4A11,CDKN3
0.02285	-3.78	CCGNMNNTNACG_UNKNOWN	MSigDB	CCGNMNNTNACG_UNKNOWN	54	4	16967	340	RPS27,HSPD1,WDR1,BTAF1
0.02285	-3.78	RHODES_CANCER_META_SIGNATURE	MSigDB	RHODES_CANCER_META_SIGNATURE	54	4	16967	340	MTHFD2,HSPD1,CDKN3,OGT
0.02314	-3.77	WHITESIDE_CISPLATIN_RESISTANCE_DN	MSigDB	WHITESIDE_CISPLATIN_RESISTANCE_DN	12	2	16967	340	RPS21,RPS16
0.02314	-3.77	COLLER_MYC_TARGETS_UP	MSigDB	COLLER_MYC_TARGETS_UP	12	2	16967	340	EIF5A,HSPD1
0.02314	-3.77	ENDOPLASMIC_RETICULUM_LUMEN	MSigDB	ENDOPLASMIC_RETICULUM_LUMEN	12	2	16967	340	RCN1,CALR
0.02314	-3.77	REACTOME_BILE_SALT_AND_ORGANIC_ANION_SLC_TRANSPORTERS	MSigDB	REACTOME_BILE_SALT_AND_ORGANIC_ANION_SLC_TRANSPORTERS	12	2	16967	340	SLC47A1,SLC10A6
0.02322	-3.76	regulation of neuron differentiation	biological process	GO:0045664	290	12	14283	307	CALR,GLI2,CNTN4,ROBO2,VWC2,CDKL5,ROBO1,RTN4,CNTN2,SLIT2,BNIP2,DPYSL3
0.02325	-3.76	TTTGTAG,MIR-520D	MSigDB	TTTGTAG,MIR-520D	275	11	16967	340	SIRT1,PUM1,DACH1,NPTX1,QKI,FAM19A5,CNTNAP2,VGLL4,PTN,POLR2B,DDX17
0.0233	-3.76	GTTATAT,MIR-410	MSigDB	GTTATAT,MIR-410	81	5	16967	340	ANKRD12,MAF,DACH1,FAM19A5,QKI
0.0233	-3.76	chr5q35	MSigDB	chr5q35	81	5	16967	340	NPM1,TMED9,GNB2L1,MAML1,ODZ2
0.0233	-3.76	SEIDEN_ONCOGENESIS_BY_MET	MSigDB	SEIDEN_ONCOGENESIS_BY_MET	81	5	16967	340	NPM1,ANXA3,NCKAP1,HSP90AA1,SLC25A24
0.02333	-3.76	TDH (L-threonine dehydrogenase)	interactions	157739	1	1	13716	320	GCAT
0.02333	-3.76	Ubr5 (ubiquitin protein ligase E3 component n-recognin 5)	interactions	117060	1	1	13716	320	PAIP2
0.02333	-3.76	KANSL3 (KAT8 regulatory NSL complex subunit 3)	interactions	55683	1	1	13716	320	RPS27A
0.02333	-3.76	rna1 (Ran GAP Rna1)	interactions	2541863	1	1	13716	320	RAN
0.02333	-3.76	NTF2A (nuclear transport factor 2A)	interactions	839620	1	1	13716	320	RAN
0.02333	-3.76	IFNR (interferon production regulator)	interactions	3466	1	1	13716	320	GNB2L1
0.02333	-3.76	Kdm4B (Histone demethylase 4B)	interactions	318918	1	1	13716	320	HIST2H3C
0.02333	-3.76	CNTN4 (contactin 4)	interactions	152330	1	1	13716	320	CNTN4
0.02333	-3.76	Zfp259 (zinc finger protein 259)	interactions	22687	1	1	13716	320	EEF1A1
0.02333	-3.76	msl-2 (male-specific lethal 2)	interactions	33565	1	1	13716	320	HIST2H2BE
0.02333	-3.76	PRL1 (protein pleiotropic regulatory locus 1)	interactions	827272	1	1	13716	320	PRKCB
0.02333	-3.76	RPS19BP1 (ribosomal protein S19 binding protein 1)	interactions	91582	1	1	13716	320	RPS19
0.02333	-3.76	AT2G40650 (pre-mRNA-splicing factor 38A)	interactions	818660	1	1	13716	320	UBL5
0.02333	-3.76	TEX1 (Tex1p)	interactions	855468	1	1	13716	320	TARDBP
0.02333	-3.76	RPB2 (Rpb2p)	interactions	854322	1	1	13716	320	TARDBP
0.02333	-3.76	Kdm4A (Histone demethylase 4A)	interactions	35744	1	1	13716	320	HIST2H3C
0.02333	-3.76	TGM4 (transglutaminase 4 (prostate))	interactions	7047	1	1	13716	320	CD79A
0.02333	-3.76	GDF10 (growth differentiation factor 10)	interactions	2662	1	1	13716	320	CD79A
0.02333	-3.76	Mllt10 (myeloid/lymphoid or mixed-lineage leukemia (trithorax homolog, Drosophila); translocated to, 10)	interactions	17354	1	1	13716	320	RGPD5
0.02333	-3.76	Tnpo1 (transportin 1)	interactions	238799	1	1	13716	320	RGPD5
0.02333	-3.76	PF11_0336 (pre-mRNA splicing factor, putative)	interactions	810883	1	1	13716	320	UBL5
0.02333	-3.76	ZNF557 (zinc finger protein 557)	interactions	79230	1	1	13716	320	SMAD9
0.02333	-3.76	VPS8 (vacuolar protein sorting 8 homolog (S. cerevisiae))	interactions	23355	1	1	13716	320	SMAD9
0.02333	-3.76	PRND (prion protein 2 (dublet))	interactions	23627	1	1	13716	320	RPSA
0.02333	-3.76	APC11 (Apc11p)	interactions	851554	1	1	13716	320	UBE2D2
0.02333	-3.76	B3GNT4 (UDP-GlcNAc:betaGal beta-1,3-N-acetylglucosaminyltransferase 4)	interactions	79369	1	1	13716	320	GOLM1
0.02333	-3.76	PAIP2B (poly(A) binding protein interacting protein 2B)	interactions	400961	1	1	13716	320	PABPC1
0.02333	-3.76	msl-1 (male-specific lethal 1)	interactions	35121	1	1	13716	320	HIST2H2BE
0.02333	-3.76	MTMR11 (myotubularin related protein 11)	interactions	10903	1	1	13716	320	SMAD9
0.02333	-3.76	SWE1 (Swe1p)	interactions	853252	1	1	13716	320	HSP90AA1
0.02333	-3.76	MFT1 (Mft1p)	interactions	854940	1	1	13716	320	TARDBP
0.02333	-3.76	WFDC2 (WAP four-disulfide core domain 2)	interactions	10406	1	1	13716	320	PTN
0.02333	-3.76	NTF2B (nuclear transport factor 2B)	interactions	839690	1	1	13716	320	RAN
0.02333	-3.76	Ring1 (ring finger protein 1)	interactions	19763	1	1	13716	320	HIST2H2AC
0.02333	-3.76	ERVV-1 (endogenous retrovirus group V, member 1)	interactions	147664	1	1	13716	320	SMAD9
0.02333	-3.76	ZNF587 (zinc finger protein 587)	interactions	84914	1	1	13716	320	SMAD9
0.02333	-3.76	pcn1 (DNA polymerase delta processivity factor)	interactions	2540020	1	1	13716	320	POLD3
0.02333	-3.76	CPXM2 (carboxypeptidase X (M14 family), member 2)	interactions	119587	1	1	13716	320	SMAD9
0.02333	-3.76	Hdac5 (histone deacetylase 5)	interactions	15184	1	1	13716	320	NCOR2
0.02333	-3.76	SLC17A7 (solute carrier family 17 (sodium-dependent inorganic phosphate cotransporter), member 7)	interactions	57030	1	1	13716	320	SH3GL2
0.02333	-3.76	THP2 (Thp2p)	interactions	856572	1	1	13716	320	TARDBP
0.02333	-3.76	TIF1 (Tif1p)	interactions	853933	1	1	13716	320	TARDBP
0.02333	-3.76	CAPNS2 (calpain, small subunit 2)	interactions	84290	1	1	13716	320	CAPN2
0.02333	-3.76	MAN2B1 (mannosidase, alpha, class 2B, member 1)	interactions	4125	1	1	13716	320	SMAD9
0.02333	-3.76	PPP1R21 (protein phosphatase 1, regulatory subunit 21)	interactions	129285	1	1	13716	320	SH3GL2
0.02333	-3.76	THO2 (Tho2p)	interactions	855583	1	1	13716	320	TARDBP
0.02333	-3.76	ZNF484 (zinc finger protein 484)	interactions	83744	1	1	13716	320	SMAD9
0.02333	-3.76	YRB1 (Yrb1p)	interactions	851565	1	1	13716	320	RAN
0.02333	-3.76	ZFAND3 (zinc finger, AN1-type domain 3)	interactions	60685	1	1	13716	320	GOLM1
0.02333	-3.76	Rel (reticuloendotheliosis oncogene)	interactions	19696	1	1	13716	320	POLD3
0.02333	-3.76	CYP71 (peptidylprolyl isomerase domain and WD repeat-containing protein 1)	interactions	823585	1	1	13716	320	HIST2H3A
0.02333	-3.76	SGT1 (Sgt1p)	interactions	854222	1	1	13716	320	SUGT1
0.02333	-3.76	COL8A2 (collagen, type VIII, alpha 2)	interactions	1296	1	1	13716	320	COL8A1
0.02333	-3.76	GCNT1 (glucosaminyl (N-acetyl) transferase 1, core 2)	interactions	2650	1	1	13716	320	PRKCB
0.02333	-3.76	MAN1C1 (mannosidase, alpha, class 1C, member 1)	interactions	57134	1	1	13716	320	SMAD9
0.02333	-3.76	PDILT (protein disulfide isomerase-like, testis expressed)	interactions	204474	1	1	13716	320	ERO1L
0.02333	-3.76	AHSA2 (AHA1, activator of heat shock 90kDa protein ATPase homolog 2 (yeast))	interactions	130872	1	1	13716	320	HSP90AA1
0.02333	-3.76	PTGDR (prostaglandin D2 receptor (DP))	interactions	5729	1	1	13716	320	GNAS
0.02335	-3.76	STEARMAN_LUNG_CANCER_EARLY_VS_LATE_UP	MSigDB	STEARMAN_LUNG_CANCER_EARLY_VS_LATE_UP	110	6	16967	340	RCN1,NRAS,PNN,SF3B1,DDC,PAIP2
0.02346	-3.75	spliceosomal complex	cellular component	GO:0005681	140	7	16666	336	YBX1,PNN,HNRNPU,TXNL4B,SF3B1,PABPC1,SF3B14
0.02348	-3.75	hsa-miR-551b*	miRNA	hsa-miR-551b*	497	17	17485	351	PHIP,TM2D1,UQCRB,SF3B1,NACA,RPS24,NPM1,DOCK11,ODZ2,MORF4L1,HELLS,PRKCB,SPTBN1,MYO18A,CKAP4,PCBP2,MELK
0.02351	-3.75	FERNANDEZ_BOUND_BY_MYC	MSigDB	FERNANDEZ_BOUND_BY_MYC	173	8	16967	340	POLB,NRAS,TXN,RPS6,HSPD1,RPL22,RPL27A,AKAP1
0.02357	-3.75	GSK3B (glycogen synthase kinase 3 beta)	interactions	2932	207	10	13716	320	GAPDH,PRKCB,SF3B1,RPLP1,OGT,CSAD,YBX1,EEF1A1,PTN,LUC7L2
0.02361	-3.75	AIRE (autoimmune regulator)	interactions	326	47	4	13716	320	HIST2H2BE,PABPC1,POLR2B,DDX17
0.02365	-3.74	EPH_lbd	smart	SM00615	14	2	9068	157	EPHA5,EPHA6
0.02366	-3.74	hsa-miR-19b-1*	miRNA	hsa-miR-19b-1*	575	19	17485	351	TM2D1,CPQ,HSP90AB1,EDN1,IFI35,ISOC2,OR4F3,RPLP0,RPL34,GNAS,LCAT,EXO1,FCGR2A,FAM19A5,RPS21,FAM135B,MRPS16,SVEP1,DDC
0.02369	-3.74	REACTOME_AMINO_ACID_TRANSPORT_ACROSS_THE_PLASMA_MEMBRANE	MSigDB	REACTOME_AMINO_ACID_TRANSPORT_ACROSS_THE_PLASMA_MEMBRANE	31	3	16967	340	SLC7A2,SLC1A5,SLC38A1
0.02369	-3.74	EGF_1	prosite	PS00022	246	10	12310	242	LTBP1,CELSR1,FAT1,SCARF2,LAMC3,STAB1,CNTNAP2,FBLN7,SVEP1,SLIT2
0.02371	-3.74	negative regulation of neuron differentiation	biological process	GO:0045665	51	4	14283	307	CALR,RTN4,CNTN2,CNTN4
0.02371	-3.74	cellular response to organic cyclic compound	biological process	GO:0071407	51	4	14283	307	GLI2,SMAD9,HSP90AB1,ALPL
0.02378	-3.74	regulation of cellular response to insulin stimulus	biological process	GO:1900076	29	3	14283	307	SIRT1,PRKCB,OGT
0.02388	-3.73	heparan sulfate sulfotransferase activity	molecular function	GO:0034483	12	2	14964	305	HS3ST4,HS3ST3A1
0.02388	-3.73	intramolecular oxidoreductase activity, interconverting keto- and enol-groups	molecular function	GO:0016862	12	2	14964	305	MIF,PDIA6
0.02388	-3.73	translation regulator activity, nucleic acid binding	molecular function	GO:0090079	12	2	14964	305	CELF4,PABPC1
0.0241	-3.73	oxidoreductase activity, acting on a sulfur group of donors	molecular function	GO:0016667	54	4	14964	305	STAB1,TXN,PDIA6,ERO1L
0.02423	-3.72	ELONGATNFCT	prints	PR00315	15	2	4946	81	EIF2S3,EEF1A1
0.02432	-3.72	PELP1 (proline, glutamate and leucine rich protein 1)	interactions	27043	27	3	13716	320	HIST2H2BE,HIST2H2AC,SMAD9
0.02432	-3.72	ITGA5 (integrin, alpha 5 (fibronectin receptor, alpha polypeptide))	interactions	3678	27	3	13716	320	CALR,COL18A1,FLT4
0.0244	-3.71	Peptidase_M28	pfam	PF04389	12	2	15377	317	CPQ,NAALADL2
0.0244	-3.71	HATPase_c	pfam	PF02518	12	2	15377	317	HSP90AA1,HSP90AB1
0.02441	-3.71	chr22q13	MSigDB	chr22q13	142	7	16967	340	KDELR3,NDUFA6,CELSR1,H1F0,MPPED1,FAM19A5,DDX17
0.02442	-3.71	GGCNKCCATNK_UNKNOWN	MSigDB	GGCNKCCATNK_UNKNOWN	82	5	16967	340	RPS8,RPL18A,RPS27,AP4S1,PUM1
0.02444	-3.71	SIN3A (SIN3 transcription regulator homolog A (yeast))	interactions	25942	150	8	13716	320	MORF4L1,NCOR2,DACH1,OGT,MAD1L1,RAN,HSP90AA1,MAF
0.02453	-3.71	cell part morphogenesis	biological process	GO:0032990	577	20	14283	307	TTC8,MYCBP2,B3GNT2,GLI2,NRAS,ROBO2,HSP90AB1,NPTX1,ROBO1,OPHN1,RTN4,EPHA5,DPYSL3,CNTN4,SH3GL2,SPTBN1,EFNA5,CNTN2,HSP90AA1,SLIT2
0.02467	-3.7	nucleosome assembly	biological process	GO:0006334	104	6	14283	307	NPM1,HIST2H2BE,NAP1L1,HIST2H2AC,H1F0,SET
0.02467	-3.7	human chr1p12	chromosome	human chr1p12	12	2	23635	490	AKR7A2P1,PHGDH
0.0248	-3.7	response to topologically incorrect protein	biological process	GO:0035966	133	7	14283	307	CALR,KDELR3,HSP90AA1,HSPD1,PDIA6,HSP90AB1,ERO1L
0.02481	-3.7	translation factor activity, nucleic acid binding	molecular function	GO:0008135	81	5	14964	305	EIF5A,EIF2S3,EIF3G,EEF1A1,EIF1
0.02496	-3.69	V$HIF1_Q5	MSigDB	V$HIF1_Q5	175	8	16967	340	LTBP1,WDR1,ERO1L,CSMD3,PABPC1,KTN1,BNIP2,SLC4A11
0.02502	-3.69	hsa-miR-338-5p	miRNA	hsa-miR-338-5p	860	26	17485	351	LTBP1,EPHA6,TXN,FAM208B,NHLRC2,SMAD9,MAP3K13,DSCR9,HSP90AB1,SF3B14,ROBO1,FBXO15,PNN,PRY,KIAA1217,ZBTB7B,BNIP2,RPL34,CDH9,PAX1,CNTN4,PRKCB,GGTA1P,IRAK1BP1,SLIT2,OAZ1
0.02511	-3.68	SNF2_N	interpro	IPR000330	32	3	16933	336	HELLS,CHD5,BTAF1
0.02524	-3.68	ATGTAGC,MIR-221,MIR-222	MSigDB	ATGTAGC,MIR-221,MIR-222	112	6	16967	340	NOVA1,VGLL4,DACH1,QKI,PAIP2,OGT
0.0253	-3.68	nuclear envelope	cellular component	GO:0005635	277	11	16666	336	SIRT1,DTL,EIF5A,CEPT1,RANBP1,CAPG,LRPPRC,MAD1L1,RTN4,RAN,BNIP2
0.0253	-3.68	EPB41 (erythrocyte membrane protein band 4.1 (elliptocytosis 1, RH-linked))	interactions	2035	48	4	13716	320	CALR,PRKCB,EIF3G,SPTBN1
0.0253	-3.68	PSMD11 (proteasome (prosome, macropain) 26S subunit, non-ATPase, 11)	interactions	5717	48	4	13716	320	GAPDH,FAM190B,EEF1A1,PTN
0.02533	-3.68	V$AP1_Q4	MSigDB	V$AP1_Q4	209	9	16967	340	NRAS,TXN,EDN1,RTN4,RPL27A,EEF1A1,DDX17,AKAP1,SLC4A11
0.02575	-3.66	cell projection membrane	cellular component	GO:0031253	175	8	16666	336	TTC8,ROBO2,CDKL5,PTH1R,HSP90AB1,ROBO1,CNTNAP2,NCKAP1
0.02576	-3.66	GCM_ANP32B	MSigDB	GCM_ANP32B	32	3	16967	340	NAP1L1,NACA,RPL11
0.02576	-3.66	CHOI_ATL_STAGE_PREDICTOR	MSigDB	CHOI_ATL_STAGE_PREDICTOR	32	3	16967	340	TARDBP,ATP5A1,NAP1L1
0.02576	-3.66	MICROTUBULE_BINDING	MSigDB	MICROTUBULE_BINDING	32	3	16967	340	POLB,TARDBP,LRPPRC
0.02576	-3.66	REACTOME_SIGNALING_BY_ROBO_RECEPTOR	MSigDB	REACTOME_SIGNALING_BY_ROBO_RECEPTOR	32	3	16967	340	ROBO2,SLIT2,ROBO1
0.02576	-3.66	GNATENKO_PLATELET_SIGNATURE	MSigDB	GNATENKO_PLATELET_SIGNATURE	32	3	16967	340	GNAS,HIST2H2AA3,OAZ1
0.02597	-3.65	Nup188 (nucleoporin 188)	interactions	227699	11	2	13716	320	RAN,OGT
0.02597	-3.65	BLMH (bleomycin hydrolase)	interactions	642	11	2	13716	320	RPL29,RPL11
0.02597	-3.65	REV1 (REV1, polymerase (DNA directed))	interactions	51455	11	2	13716	320	HSP90AA1,HSP90AB1
0.02601	-3.65	alpha-beta T cell differentiation	biological process	GO:0046632	30	3	14283	307	PAX1,RPL22,NKX2-3
0.02601	-3.65	aromatic compound biosynthetic process	biological process	GO:0019438	30	3	14283	307	MTHFD2,DDC,TPK1
0.02607	-3.65	SMTTTTGT_UNKNOWN	MSigDB	SMTTTTGT_UNKNOWN	316	12	16967	340	HS3ST4,LTBP1,SLC38A1,SET,QKI,CSAD,TARDBP,FUS,ATP5A1,PCBP2,LUC7L2,DDX17
0.02609	-3.65	CHIARADONNA_NEOPLASTIC_TRANSFORMATION_CDC25_DN	MSigDB	CHIARADONNA_NEOPLASTIC_TRANSFORMATION_CDC25_DN	144	7	16967	340	HIST2H2BE,ASAH1,SLC1A5,GUK1,SNX10,ERO1L,CAPG
0.02624	-3.64	hsa-miR-497*	miRNA	hsa-miR-497*	661	21	17485	351	PIGC,B3GNT2,PUM1,TM2D1,HSP90AB1,SETD2,HIST2H2BE,HEBP2,RTN4,HIST1H4J,PRY,RPL10A,ODZ2,SPTBN1,CHST8,RPS21,RPS12,RAN,GPANK1,MELK,CKAP4
0.02627	-3.64	SHEDDEN_LUNG_CANCER_POOR_SURVIVAL_A6	MSigDB	SHEDDEN_LUNG_CANCER_POOR_SURVIVAL_A6	428	15	16967	340	DTL,MIF,EXO1,GNAS,HELLS,GAPDH,NRAS,MTHFD2,SLC38A1,ERO1L,LRPPRC,RAN,ARPP19,MELK,CDKN3
0.0263	-3.64	XPO1 (exportin 1 (CRM1 homolog, yeast))	interactions	7514	72	5	13716	320	EIF5A,NPM1,RAN,SET,RANBP1
0.0263	-3.64	APBB1 (amyloid beta (A4) precursor protein-binding, family B, member 1 (Fe65))	interactions	322	72	5	13716	320	YBX1,PABPC1,SF3B1,SET,DDX17
0.02633	-3.64	EGF_CA	smart	SM00179	97	5	9068	157	LTBP1,FBLN7,SVEP1,FAT1,SLIT2
0.02636	-3.64	macrophage differentiation	biological process	GO:0030225	12	2	14283	307	NKX2-3,CSF1R
0.02636	-3.64	regulation of mammary gland epithelial cell proliferation	biological process	GO:0033599	12	2	14283	307	ZNF703,ROBO1
0.02636	-3.64	maturation of 5.8S rRNA	biological process	GO:0000460	12	2	14283	307	RPS21,RPSA
0.02636	-3.64	negative chemotaxis	biological process	GO:0050919	12	2	14283	307	SLIT2,ROBO1
0.02636	-3.64	protein refolding	biological process	GO:0042026	12	2	14283	307	HSP90AA1,HSPD1
0.02636	-3.64	primary amino compound biosynthetic process	biological process	GO:1901162	12	2	14283	307	CEPT1,DDC
0.02677	-3.62	GCGNNANTTCC_UNKNOWN	MSigDB	GCGNNANTTCC_UNKNOWN	84	5	16967	340	SNRPC,NRAS,HSPD1,FBXO28,SF3B1
0.02678	-3.62	ANP32A (acidic (leucine-rich) nuclear phosphoprotein 32 family, member A)	interactions	8125	28	3	13716	320	HIST2H2BE,HIST2H2AC,SET
0.02678	-3.62	PABPC4 (poly(A) binding protein, cytoplasmic 4 (inducible form))	interactions	8761	28	3	13716	320	SMAD9,PHLDA1,EEF1A1
0.02678	-3.62	GNB1 (guanine nucleotide binding protein (G protein), beta polypeptide 1)	interactions	2782	28	3	13716	320	GNAS,GNB2L1,PTH1R
0.02678	-3.62	SGOL1 (shugoshin-like 1 (S. pombe))	interactions	151648	28	3	13716	320	RPL10A,SET,RPLP1
0.02689	-3.62	disulfide oxidoreductase activity	molecular function	GO:0015036	32	3	14964	305	STAB1,TXN,PDIA6
0.02699	-3.61	BIOCARTA_CBL_PATHWAY	MSigDB	BIOCARTA_CBL_PATHWAY	13	2	16967	340	PRKCB,CSF1R
0.02699	-3.61	CELLULAR_PROTEIN_COMPLEX_DISASSEMBLY	MSigDB	CELLULAR_PROTEIN_COMPLEX_DISASSEMBLY	13	2	16967	340	SET,SUPT16H
0.02699	-3.61	ENDORIBONUCLEASE_ACTIVITY	MSigDB	ENDORIBONUCLEASE_ACTIVITY	13	2	16967	340	EXO1,RPP40
0.02699	-3.61	BIOCARTA_AGPCR_PATHWAY	MSigDB	BIOCARTA_AGPCR_PATHWAY	13	2	16967	340	GNAS,PRKCB
0.02706	-3.61	SF3B1 (splicing factor 3b, subunit 1, 155kDa)	interactions	23451	49	4	13716	320	SMAD9,RBM39,MELK,SF3B14
0.02707	-3.61	APP (amyloid beta (A4) precursor protein)	interactions	351	98	6	13716	320	CALR,HSP90AA1,GAPDH,HSPD1,TM2D1,SET
0.02718	-3.61	nucleotide binding	molecular function	GO:0000166	2360	61	14964	305	TNK1,MAP3K13,DACH1,CSTF2T,CELF4,DOCK11,CDK20,PHGDH,ADH1B,EEF1A1,CHD5,IP6K3,PDE3A,CDKL5,FLT4,NME2,GMPS,TARDBP,HSP90AA1,RAN,HSPD1,HNRNPU,PHKG1,PABPC1,SIRT1,SRSF11,EPHA6,VPS11,NRAS,GAPDH,SEPT9,GUK1,BTAF1,TRA2A,HSP90AB1,SF3B14,RPS24,EPHA5,ATP11C,PPOX,EIF3G,SUPT16H,TPK1,DDX17,GNAS,TAF15,HSP90AB3P,HELLS,MTHFD2,PRKCB,EIF2S3,ATL2,MYO18A,UBE2D2,ATP5A1,FUS,SSB,TBCK,RBM39,MELK,CSF1R
0.02725	-3.6	LIU_NASOPHARYNGEAL_CARCINOMA	MSigDB	LIU_NASOPHARYNGEAL_CARCINOMA	57	4	16967	340	HSPD1,B4GALT3,SET,DDX17
0.02725	-3.6	EMBRYONIC_DEVELOPMENT	MSigDB	EMBRYONIC_DEVELOPMENT	57	4	16967	340	GLI2,CELSR1,KIAA1217,SLIT2
0.02739	-3.6	small molecule binding	molecular function	GO:0036094	2540	65	14964	305	TNK1,DACH1,CELF4,CSAD,ADH1B,PDE3A,CDKL5,NME2,TARDBP,RAN,HNRNPU,SIRT1,EPHA6,VPS11,NRAS,GAPDH,SEPT9,HSP90AB1,EIF3G,SUPT16H,TPK1,DDX17,HELLS,PRKCB,MYO18A,FUS,SSB,MAP3K13,GCAT,CSTF2T,CDK20,DOCK11,PHGDH,CHD5,EEF1A1,IP6K3,FLT4,GMPS,HSP90AA1,HSPD1,PHKG1,PABPC1,POLR2B,DDC,SRSF11,GUK1,TRA2A,BTAF1,SF3B14,RPS24,ATP11C,EPHA5,PPOX,HSP90AB3P,TAF15,GNAS,MTHFD2,EIF2S3,ATL2,UBE2D2,ATP5A1,TBCK,RBM39,MELK,CSF1R
0.02752	-3.59	cellular macromolecular complex assembly	biological process	GO:0034622	402	15	14283	307	CALR,HELLS,SNRPC,NAP1L1,H1F0,SET,RPS6,NPM1,HIST2H2BE,CELF4,HSP90AA1,HSPD1,HIST2H2AC,RPSA,RPS17
0.02762	-3.59	TGCACTG,MIR-148A,MIR-152,MIR-148B	MSigDB	TGCACTG,MIR-148A,MIR-152,MIR-148B	247	10	16967	340	LTBP1,CNTN4,ROBO2,KIAA1217,MAF,BTAF1,NPTX1,AKAP1,ROBO1,QKI
0.02769	-3.59	Laminin_EGF	pfam	PF00053	32	3	15377	317	LAMC3,CELSR1,SCARF2
0.02769	-3.59	SNF2_N	pfam	PF00176	32	3	15377	317	HELLS,CHD5,BTAF1
0.02785	-3.58	ionotropic glutamate receptor binding	molecular function	GO:0035255	13	2	14964	305	GNAS,OPHN1
0.02793	-3.58	RESPONSE_TO_EXTRACELLULAR_STIMULUS	MSigDB	RESPONSE_TO_EXTRACELLULAR_STIMULUS	33	3	16967	340	CHMP1A,RPS19,OGT
0.02793	-3.58	module_299	MSigDB	module_299	33	3	16967	340	HSPD1,PDIA6,HSP90AB1
0.02793	-3.58	module_419	MSigDB	module_419	33	3	16967	340	WDR1,SPTBN1,CAPG
0.028	-3.58	hsa-miR-369-5p	miRNA	hsa-miR-369-5p	787	24	17485	351	TFB1M,SEPT9,ROBO1,CCDC34,CSTF2T,CELF4,KDELR3,HEBP2,NCKAP1,GNB2L1,RPSAP58,KIAA1217,RPL27A,RPP40,SNHG5,H1F0,NKX2-3,RPLP1,RPS12,TBCK,HILPDA,RBM39,TMEM131,SLC4A11
0.02823	-3.57	DNA metabolic process	biological process	GO:0006259	737	24	14283	307	SIRT1,POLB,STRA8,NPM1,HIST2H2BE,POLD3,CHMP1A,SUPT16H,DTL,GNAS,EXO1,MORF4L1,HELLS,TET1,NAP1L1,H1F0,RPS27A,MYO18A,SET,EEPD1,RAN,HSPD1,HIST2H2AC,POLR2B
0.02835	-3.56	positive regulation of nitric oxide biosynthetic process	biological process	GO:0045429	31	3	14283	307	HSP90AA1,HSP90AB1,EDN1
0.02835	-3.56	mammary gland duct morphogenesis	biological process	GO:0060603	31	3	14283	307	GLI2,CSF1R,ROBO1
0.02847	-3.56	transmembrane receptor protein kinase activity	molecular function	GO:0019199	84	5	14964	305	EPHA5,LTBP1,EPHA6,FLT4,CSF1R
0.02876	-3.55	human chr9p21	chromosome	human chr9p21	13	2	23635	490	PTENP1,RPS6
0.02876	-3.55	human chr7q31.1	chromosome	human chr7q31.1	13	2	23635	490	C7orf66,PPP1R3A
0.02876	-3.55	human chr1p36.31	chromosome	human chr1p36.31	13	2	23635	490	RPL22,CHD5
0.02878	-3.55	fn3	pfam	PF00041	143	7	15377	317	EPHA6,EPHA5,CNTN2,CNTN4,CDON,ROBO2,ROBO1
0.02882	-3.55	BIOCARTA_PPARA_PATHWAY	MSigDB	BIOCARTA_PPARA_PATHWAY	58	4	16967	340	NCOR2,HSP90AA1,PRKCB,FAT1
0.02882	-3.55	MARTINEZ_RESPONSE_TO_TRABECTEDIN_UP	MSigDB	MARTINEZ_RESPONSE_TO_TRABECTEDIN_UP	58	4	16967	340	GNAS,RPS27,GUK1,UQCRB
0.02882	-3.55	TAYLOR_METHYLATED_IN_ACUTE_LYMPHOBLASTIC_LEUKEMIA	MSigDB	TAYLOR_METHYLATED_IN_ACUTE_LYMPHOBLASTIC_LEUKEMIA	58	4	16967	340	SNRPC,EFNA5,CNTN4,FSTL5
0.02882	-3.55	ConA-like_lec_gl	interpro	IPR008985	216	9	16933	336	CALR,CELSR1,FAT1,NPTX1,COL18A1,CNTNAP2,HNRNPU,SVEP1,SLIT2
0.02888	-3.54	V$CREB_02	MSigDB	V$CREB_02	180	8	16967	340	EIF5A,KDELR3,POLB,PCSK2,MAP3K13,SNAPC5,RPS29,HS3ST3A1
0.02889	-3.54	PUF60 (poly-U binding splicing factor 60KDa)	interactions	22827	50	4	13716	320	SRSF11,SSB,PABPC1,SF3B1
0.02889	-3.54	MORF4L2 (mortality factor 4 like 2)	interactions	9643	50	4	13716	320	MORF4L1,HIST2H2BE,HIST2H2AC,HNRNPU
0.02902	-3.54	hsa-miR-195	miRNA	hsa-miR-195	749	23	17485	351	SRSF11,NCOR2,PHIP,LIMS3,SMAD9,TM2D1,ATP11C,PRY,ODZ2,KTN1,ASPHD2,TAF15,SNRPC,SLC22A17,CDKL5,MYO18A,RPS6,SSB,MRPS16,SOX17,SVEP1,GPANK1,TMEM131
0.02915	-3.54	galactosyltransferase activity	molecular function	GO:0008378	33	3	14964	305	B3GNT2,B4GALT3,B3GALT4
0.02917	-3.53	leukocyte activation	biological process	GO:0045321	300	12	14283	307	EXO1,ANXA3,CD79A,HELLS,PAX1,PRKCB,NKX2-3,EDN1,SLC7A2,HSPD1,RPL22,THEMIS
0.02918	-3.53	module_198	MSigDB	module_198	285	11	16967	340	SNRPC,NAP1L1,NME2,YBX1,SSB,RAN,FUS,PNN,PHLDA1,MNDA,DDX17
0.02919	-3.53	regulation of cell development	biological process	GO:0060284	441	16	14283	307	CALR,GLI2,CNTN4,ROBO2,VWC2,CDKL5,ZNF703,EDN1,ROBO1,RTN4,CNTN2,MAML1,SLIT2,PDE3A,BNIP2,DPYSL3
0.02929	-3.53	RUVBL2 (RuvB-like 2 (E. coli))	interactions	10856	127	7	13716	320	MORF4L1,HNRNPU,RPS11,POLR2B,PCBP2,RPL38,NME2
0.02933	-3.53	CHROMOSOME_ORGANIZATION_AND_BIOGENESIS	MSigDB	CHROMOSOME_ORGANIZATION_AND_BIOGENESIS	116	6	16967	340	SIRT1,HELLS,NAP1L1,SET,CHMP1A,SUPT16H
0.02937	-3.53	BAZ1B (bromodomain adjacent to zinc finger domain, 1B)	interactions	9031	29	3	13716	320	HIST2H2BE,HIST2H2AC,SF3B1
0.02937	-3.53	CDK5R1 (cyclin-dependent kinase 5, regulatory subunit 1 (p35))	interactions	8851	29	3	13716	320	CAPN2,HSP90AA1,SET
0.0294	-3.53	endomembrane system	cellular component	GO:0012505	1680	45	16666	336	ANXA3,GOLIM4,JPH2,RTN4,PHLDA1,LCLAT1,KTN1,CHMP1A,ASPHD2,DTL,CALR,HS3ST4,ST3GAL4,RANBP1,CAPG,MAD1L1,CHST8,TMED9,RAN,HSPD1,PDIA6,CKAP4,PIGY,PIGC,EIF5A,SIRT1,NRAS,B3GNT2,AP4S1,B3GALT4,ERO1L,KDELR3,ATP11C,BNIP2,SEC61A1,SH3GL2,RPS27A,NCALD,ACER2,CEPT1,GGTA1P,ATL2,LRPPRC,B4GALT3,HS3ST3A1
0.02944	-3.53	PyrdxlP-dep_Trfase_major_sub2	interpro	IPR015422	34	3	16933	336	CSAD,GCAT,DDC
0.02944	-3.53	Ribosomal_S5_D2-typ_fold	interpro	IPR020568	34	3	16933	336	HSP90AA1,RPS16,HSP90AB1
0.02977	-3.51	Protein processing in endoplasmic reticulum	KEGG Pathways	Protein processing in endoplasmic reticulum	211	11	5833	160	CAPN2,CALR,SEC61A1,HSP90AB1,ERO1L,UBE2D2,HSP90AA1,PDIA6,CKAP4
0.02998	-3.51	RECEPTOR_TYR_KIN_V_1	prosite	PS00790	14	2	12310	242	EPHA5,EPHA6
0.02998	-3.51	RECEPTOR_TYR_KIN_V_2	prosite	PS00791	14	2	12310	242	EPHA5,EPHA6
0.02998	-3.51	EPH_LBD	prosite	PS51550	14	2	12310	242	EPHA5,EPHA6
0.03015	-3.5	HAMAI_APOPTOSIS_VIA_TRAIL_UP	MSigDB	HAMAI_APOPTOSIS_VIA_TRAIL_UP	323	12	16967	340	HELLS,NAP1L1,CETN3,CROT,STAG2,NPM1,PNN,SSB,SNX10,PHGDH,KTN1,KIAA0020
0.03019	-3.5	CHROMATIN	MSigDB	CHROMATIN	34	3	16967	340	HELLS,RAN,MAF
0.03019	-3.5	TOMLINS_PROSTATE_CANCER_UP	MSigDB	TOMLINS_PROSTATE_CANCER_UP	34	3	16967	340	GNB2L1,RPL31,NACA
0.03019	-3.5	REACTOME_RNA_POLYMERASE_III_TRANSCRIPTION	MSigDB	REACTOME_RNA_POLYMERASE_III_TRANSCRIPTION	34	3	16967	340	SSB,GTF3C5,SNAPC5
0.03019	-3.5	CTCTATG,MIR-368	MSigDB	CTCTATG,MIR-368	34	3	16967	340	TM2D1,DACH1,SET
0.03027	-3.5	hsa-miR-518a-5p	miRNA	hsa-miR-518a-5p	917	27	17485	351	PIGC,CETN3,TM2D1,RPS10,IFI35,PNN,THEMIS,KIAA1217,KPRP,UNC45B,RNF186,PHLDA2,KIAA0020,TAF15,MORF4L1,SNRPC,SLC22A17,PRKCB,NGFRAP1,FAT1,MAD1L1,PSAP,SSB,RPS12,MELK,TMEM131,PIGY
0.03029	-3.5	regulation of striated muscle cell differentiation	biological process	GO:0051153	55	4	14283	307	YBX1,MAML1,EDN1,DDX17
0.03038	-3.49	KAAB_HEART_ATRIUM_VS_VENTRICLE_DN	MSigDB	KAAB_HEART_ATRIUM_VS_VENTRICLE_DN	251	10	16967	340	CAPN2,GNAS,SH3GL2,GCAT,SPTBN1,FGF18,PPP1R3A,HEBP2,ATP5A1,PDE3A
0.03044	-3.49	ZHANG_RESPONSE_TO_CANTHARIDIN_DN	MSigDB	ZHANG_RESPONSE_TO_CANTHARIDIN_DN	59	4	16967	340	RPL15,RPL29,SNRPC,SUPT16H
0.03052	-3.49	NUCLEOBASENUCLEOSIDENUCLEOTIDE_AND_NUCLEIC_ACID_METABOLIC_PROCESS	MSigDB	NUCLEOBASENUCLEOSIDENUCLEOTIDE_AND_NUCLEIC_ACID_METABOLIC_PROCESS	1173	33	16967	340	ZNF254,POLB,GLI2,MAP3K13,NPM1,NOVA1,CHMP1A,CALR,SNRPC,PAX1,NME2,GMPS,TARDBP,YBX1,RAN,MAML1,MAF,PABPC1,POLR2B,SNAPC5,SIRT1,GUK1,TRA2A,RPL6,DDX17,SUPT16H,DPYSL3,EXO1,HELLS,NAP1L1,SET,IRF8,SSB
0.03052	-3.49	Thioredoxin	interpro	IPR005746	14	2	16933	336	TXN,PDIA6
0.03052	-3.49	Tyr_kinase_ephrin_rcpt	interpro	IPR016257	14	2	16933	336	EPHA5,EPHA6
0.03052	-3.49	Ephrin_rcpt_lig-bd_dom	interpro	IPR001090	14	2	16933	336	EPHA5,EPHA6
0.03052	-3.49	Tyr_kinase_rcpt_V_CS	interpro	IPR001426	14	2	16933	336	EPHA5,EPHA6
0.03066	-3.48	regulation of actin filament-based process	biological process	GO:0032970	170	8	14283	307	CELSR1,SPTBN1,CAPG,EDN1,EFNA5,EPHA5,SLIT2,CSF1R
0.03069	-3.48	SLC2A1 (solute carrier family 2 (facilitated glucose transporter), member 1)	interactions	6513	12	2	13716	320	CALR,GAPDH
0.03069	-3.48	HBXIP (hepatitis B virus x interacting protein)	interactions	10542	12	2	13716	320	GAPDH,EEF1A1
0.03069	-3.48	MAPKAP1 (mitogen-activated protein kinase associated protein 1)	interactions	79109	12	2	13716	320	RPL23,RPS6
0.03069	-3.48	MAD2L1BP (MAD2L1 binding protein)	interactions	9587	12	2	13716	320	EEF1A1,PTN
0.03069	-3.48	DDX19B (DEAD (Asp-Glu-Ala-Asp) box polypeptide 19B)	interactions	11269	12	2	13716	320	GNB2L1,B3GALT4
0.03069	-3.48	BLK (B lymphoid tyrosine kinase)	interactions	640	12	2	13716	320	CD79A,FCGR2A
0.03072	-3.48	B cell proliferation	biological process	GO:0042100	13	2	14283	307	CD79A,HSPD1
0.03072	-3.48	regulation of Rac GTPase activity	biological process	GO:0032314	13	2	14283	307	EFNA5,EPHA5
0.03074	-3.48	Tyr_kinase_cat_dom	interpro	IPR020635	88	5	16933	336	EPHA6,EPHA5,TNK1,FLT4,CSF1R
0.03076	-3.48	mmu-miR-466a-3p	miRNA	mmu-miR-466a-3p	1002	29	17485	351	TTC8,PCSK2,CETN3,STXBP6,DENND1B,BTAF1,ERO1L,CYP20A1,NPM1,LAMC3,RTN4,PHLDA2,PDE3A,BNIP2,KIAA0020,GBX1,MTHFD2,RPL23,PIK3AP1,H1F0,PRKCB,LRPPRC,RPS6,RPL27,GMPS,EFNA5,FUS,RPS12,VGLL4
0.0308	-3.48	negative regulation of actin filament polymerization	biological process	GO:0030837	32	3	14283	307	SPTBN1,SLIT2,CAPG
0.03087	-3.48	DACOSTA_UV_RESPONSE_VIA_ERCC3_COMMON_DN	MSigDB	DACOSTA_UV_RESPONSE_VIA_ERCC3_COMMON_DN	399	14	16967	340	MYCBP2,PHIP,SEPT9,PUM1,FAT1,SETD2,LRPPRC,OGT,GMPS,FAM190B,RBM39,KIAA0020,MELK,TMEM131
0.03099	-3.47	TGCCAAR_V$NF1_Q6	MSigDB	TGCCAAR_V$NF1_Q6	515	17	16967	340	OPHN1,ROBO1,EDN1,WDTC1,EPHA5,SUPT16H,DDX17,HS3ST4,SLC22A17,H1F0,FLT4,NNAT,NCALD,DACT1,ANKRD12,SNX10,CKAP4
0.03108	-3.47	REACTOME_ACTIVATION_OF_RAC	MSigDB	REACTOME_ACTIVATION_OF_RAC	14	2	16967	340	SLIT2,ROBO1
0.03108	-3.47	PROTEIN_COMPLEX_DISASSEMBLY	MSigDB	PROTEIN_COMPLEX_DISASSEMBLY	14	2	16967	340	SET,SUPT16H
0.03108	-3.47	CENTROSOME_ORGANIZATION_AND_BIOGENESIS	MSigDB	CENTROSOME_ORGANIZATION_AND_BIOGENESIS	14	2	16967	340	NPM1,CETN3
0.03131	-3.46	Endothelin_WP2197	wikipathways	Endothelin_WP2197	54	5	4802	158	GNAS,EDN1
0.03134	-3.46	brain development	biological process	GO:0007420	445	16	14283	307	ANXA3,GLI2,CNTN4,ROBO2,SMAD9,NNAT,SETD2,ROBO1,RTN4,EPHA5,EFNA5,CNTNAP2,CNTN2,PHGDH,SLIT2,FOXL1
0.03146	-3.46	mmu-miR-466d-3p	miRNA	mmu-miR-466d-3p	1004	29	17485	351	TTC8,PCSK2,CETN3,STXBP6,DENND1B,BTAF1,ERO1L,CYP20A1,NPM1,LAMC3,RTN4,PHLDA2,PDE3A,BNIP2,KIAA0020,GBX1,MTHFD2,RPL23,PIK3AP1,H1F0,PRKCB,LRPPRC,RPS6,RPL27,GMPS,EFNA5,FUS,RPS12,VGLL4
0.03187	-3.45	ZINC_ION_BINDING	MSigDB	ZINC_ION_BINDING	88	5	16967	340	RPS27,GLI2,ADH1B,RPS29,CHMP1A
0.03196	-3.44	SMN1 (survival of motor neuron 1, telomeric)	interactions	6606	158	8	13716	320	GAPDH,RPL6,CSAD,NPM1,HIST2H2AC,EIF3G,EEF1A1,DDX17
0.032	-3.44	locomotion	biological process	GO:0040011	941	29	14283	307	MIF,MYCBP2,GLI2,B3GNT2,NRAS,CELSR1,ROBO2,HSP90AB1,SETD2,EDN1,OPHN1,ROBO1,RTN4,EPHA5,DPYSL3,CNTN4,SH3GL2,CDKL5,FAT1,SPTBN1,NKX2-3,MYO18A,EFNA5,CNTN2,HSP90AA1,HSBP1L1,RASGEF1A,SOX17,SLIT2
0.03209	-3.44	MLLT3 (myeloid/lymphoid or mixed-lineage leukemia (trithorax homolog, Drosophila); translocated to, 3)	interactions	4300	30	3	13716	320	SIRT1,EEF1A1,PTN
0.03209	-3.44	GRAP2 (GRB2-related adaptor protein 2)	interactions	9402	30	3	13716	320	GNB2L1,ZBTB7B,CSF1R
0.03212	-3.44	MORI_SMALL_PRE_BII_LYMPHOCYTE_DN	MSigDB	MORI_SMALL_PRE_BII_LYMPHOCYTE_DN	60	4	16967	340	GAPDH,SEC61A1,RPSA,SET
0.03212	-3.44	MORF_CUL1	MSigDB	MORF_CUL1	60	4	16967	340	TARDBP,RTN4,SSB,LRPPRC
0.03219	-3.44	axon	cellular component	GO:0030424	252	10	16666	336	ANXA3,MYCBP2,CNTN4,ROBO2,OPHN1,ROBO1,EPHA5,CNTN2,CNTNAP2,DDC
0.03247	-3.43	Ser-Thr/Tyr_kinase_cat_dom	interpro	IPR001245	120	6	16933	336	EPHA6,EPHA5,TNK1,FLT4,MAP3K13,CSF1R
0.03249	-3.43	GPROTEINAS	prints	PR00443	2	1	4946	81	GNAS
0.03249	-3.43	G3PDHDRGNASE	prints	PR00078	2	1	4946	81	GAPDH
0.03249	-3.43	A1AGLPROTEIN	prints	PR00708	2	1	4946	81	ORM2
0.03249	-3.43	PHOSPHBKNASE	prints	PR01049	2	1	4946	81	PHKG1
0.03249	-3.43	RIBOSOMALS2	prints	PR00395	2	1	4946	81	RPSA
0.03249	-3.43	DNAPOLXBETA	prints	PR00870	2	1	4946	81	POLB
0.03249	-3.43	PTNMIDKINE	prints	PR00269	2	1	4946	81	PTN
0.03249	-3.43	YHDCRBOXLASE	prints	PR00800	2	1	4946	81	DDC
0.03254	-3.43	CUI_TCF21_TARGETS_UP	MSigDB	CUI_TCF21_TARGETS_UP	35	3	16967	340	PHGDH,EMID1,PTN
0.03258	-3.42	leading edge membrane	cellular component	GO:0031256	88	5	16666	336	CNTNAP2,NCKAP1,ROBO2,CDKL5,ROBO1
0.03259	-3.42	hsa-miR-582-5p	miRNA	hsa-miR-582-5p	799	24	17485	351	AP4S1,TM2D1,PTH1R,DENND1B,DACH1,RPL38,ROBO1,CELF4,SNORA25,NOVA1,MNDA,KTN1,PDE3A,PAIP2,AKAP1,EXO1,ST3GAL4,MPPED1,ASB3,RPS12,FUS,HSPD1,MAF,SLC4A11
0.03266	-3.42	IZADPANAH_STEM_CELL_ADIPOSE_VS_BONE_UP	MSigDB	IZADPANAH_STEM_CELL_ADIPOSE_VS_BONE_UP	119	6	16967	340	GOLIM4,MAF,PHLDA1,PHLDA2,PTN,QKI
0.03267	-3.42	CDK2 (cyclin-dependent kinase 2)	interactions	1017	130	7	13716	320	NPM1,CNTN2,CDK20,H1F0,MNDA,CDKN3,OGT
0.03274	-3.42	Ephrin_lbd	pfam	PF01404	14	2	15377	317	EPHA5,EPHA6
0.03277	-3.42	MORF4L1 (mortality factor 4 like 1)	interactions	10933	52	4	13716	320	MORF4L1,HIST2H2BE,HIST2H2AC,HNRNPU
0.0329	-3.41	Neurotransmitter_uptake_and_Metabolism_In_Glial_Cells_WP1872	wikipathways	Neurotransmitter_uptake_and_Metabolism_In_Glial_Cells_WP1872	1	1	4802	158	SLC38A1
0.03307	-3.41	neuron development	biological process	GO:0048666	634	21	14283	307	MYCBP2,B3GNT2,GLI2,NRAS,ROBO2,HSP90AB1,NPTX1,ROBO1,OPHN1,RTN4,EPHA5,CNTNAP2,PHGDH,DPYSL3,CNTN4,SH3GL2,SPTBN1,EFNA5,HSP90AA1,CNTN2,SLIT2
0.03311	-3.41	human chr8q22	chromosome	human chr8q22	14	2	23635	490	SNORA72,UQCRB
0.03311	-3.41	human chr3p22.2	chromosome	human chr3p22.2	14	2	23635	490	SNORA6,RPSA
0.03324	-3.4	NUCLEAR_ENVELOPE_ENDOPLASMIC_RETICULUM_NETWORK	MSigDB	NUCLEAR_ENVELOPE_ENDOPLASMIC_RETICULUM_NETWORK	89	5	16967	340	PIGC,EIF5A,RTN4,KTN1,PIGY
0.03336	-3.4	sprouting angiogenesis	biological process	GO:0002040	33	3	14283	307	FLT4,SLIT2,ROBO1
0.03338	-3.4	SYSTEM_DEVELOPMENT	MSigDB	SYSTEM_DEVELOPMENT	844	25	16967	340	GLI2,ROBO2,CELSR1,NPTX1,OPHN1,ROBO1,COL18A1,RTN4,STAB1,NCKAP1,KIAA1217,ZBTB7B,PHGDH,DPYSL3,CD79A,PAX1,SH3GL2,CNTN4,VWC2,NNAT,RPS19,NME2,EFNA5,SLIT2,PTN
0.03344	-3.4	TADA2A (transcriptional adaptor 2A)	interactions	6871	103	6	13716	320	SSB,RBM39,TRA2A,POLR2B,DDX17,WDTC1
0.03345	-3.4	mmu-miR-465a-5p	miRNA	mmu-miR-465a-5p	760	23	17485	351	POLB,TXN,AP4S1,CPQ,DENND1B,BTAF1,OR2K2,STAG2,PNN,KIAA1217,KIAA0020,EXO1,LY9,VWC2,SNHG5,SSB,MAF,SVEP1,ATP6AP1L,PABPC1,OAZ1,MELK,PTN
0.03349	-3.4	hsa-miR-200b	miRNA	hsa-miR-200b	884	26	17485	351	SMAD9,WDR1,CROT,NPM1,PRY,RPL10A,NOVA1,RNF186,DOK5,BNIP2,PAIP2,SUGT1,HELLS,LY9,CDKN2AIPNL,FLT4,DACT1,GMPS,RPS12,FUS,RAN,ATP5A1,SOX17,CDKN3,USP34,HS3ST3A1
0.03385	-3.39	NING_CHRONIC_OBSTRUCTIVE_PULMONARY_DISEASE_DN	MSigDB	NING_CHRONIC_OBSTRUCTIVE_PULMONARY_DISEASE_DN	61	4	16967	340	ATP5A1,RPS28,SET,RPS3A
0.03385	-3.39	YAO_TEMPORAL_RESPONSE_TO_PROGESTERONE_CLUSTER_10	MSigDB	YAO_TEMPORAL_RESPONSE_TO_PROGESTERONE_CLUSTER_10	61	4	16967	340	SSB,AP4S1,SEC61A1,EIF3G
0.03385	-3.39	GNB2L1 (guanine nucleotide binding protein (G protein), beta polypeptide 2-like 1)	interactions	10399	77	5	13716	320	GOLM1,GNB2L1,PRKCB,PABPC1,PTN
0.03387	-3.39	EGF_3	prosite	PS50026	225	9	12310	242	STAB1,LTBP1,CNTNAP2,FBLN7,CELSR1,SVEP1,FAT1,SLIT2,SCARF2
0.03388	-3.38	nuclear lumen	cellular component	GO:0031981	2637	66	16666	336	POLB,TXN,SF3B1,DACH1,CELF4,NPM1,PHLDA1,RPL11,SNRPC,GBX1,CDKL5,SPTBN1,RPS6,CAPG,ANKRD12,TARDBP,RAN,HNRNPU,PCBP2,SIRT1,RPL9,RPL35,SMAD9,STAG2,PNN,ZBTB7B,RPP40,KIAA0020,SUPT16H,DDX17,RPS7,RPS27A,OGT,FUS,NCOR2,RPS15,GOLIM4,NEMF,RPL5,CHMP1A,MORF4L1,RPL23,QKI,YBX1,MAML1,VGLL4,SOX17,SNAPC5,POLR2B,SRSF11,GTF3C5,SF3B14,RPS10,RPS24,POLD3,FOXL1,MNDA,RPL36,RPS3A,TAF15,H1F0,SET,FGF18,RPS19,LRPPRC,RBM39
0.03395	-3.38	mammary gland epithelium development	biological process	GO:0061180	57	4	14283	307	GLI2,ZNF703,CSF1R,ROBO1
0.03395	-3.38	protein phosphatase inhibitor activity	molecular function	GO:0004864	35	3	14964	305	ARPP19,SET,PTN
0.03417	-3.38	Pkinase_Tyr	pfam	PF07714	117	6	15377	317	EPHA6,EPHA5,TNK1,FLT4,MAP3K13,CSF1R
0.03433	-3.37	Gp_dh_N	smart	SM00846	2	1	9068	157	GAPDH
0.03433	-3.37	PTN	smart	SM00193	2	1	9068	157	PTN
0.03433	-3.37	rADc	smart	SM00650	2	1	9068	157	TFB1M
0.03447	-3.37	module_252	MSigDB	module_252	221	9	16967	340	SNRPC,NAP1L1,NME2,YBX1,SSB,RAN,PNN,PHLDA1,MNDA
0.03476	-3.36	Glyco_trans_31	interpro	IPR002659	15	2	16933	336	B3GNT2,B3GALT4
0.03487	-3.36	positive regulation of cell development	biological process	GO:0010720	143	7	14283	307	RTN4,ROBO2,CDKL5,SLIT2,ZNF703,PDE3A,ROBO1
0.03493	-3.35	MEF2C (myocyte enhancer factor 2C)	interactions	4208	31	3	13716	320	SIRT1,VGLL4,SPTBN1
0.03493	-3.35	WWOX (WW domain containing oxidoreductase)	interactions	51741	31	3	13716	320	PABPC1,SF3B1,POLR2B
0.03493	-3.35	MECP2 (methyl CpG binding protein 2 (Rett syndrome))	interactions	4204	31	3	13716	320	YBX1,CDKL5,HIST2H3A
0.03493	-3.35	FUS (fused in sarcoma)	interactions	2521	31	3	13716	320	YBX1,TARDBP,FUS
0.03493	-3.35	RICTOR (RPTOR independent companion of MTOR, complex 2)	interactions	253260	31	3	13716	320	RPL23,RPS6,RPS3A
0.03502	-3.35	CHROMOSOME	MSigDB	CHROMOSOME	121	6	16967	340	SUGT1,HELLS,RAN,MAF,CHMP1A,LRPPRC
0.03517	-3.35	hsa-miR-30d*	miRNA	hsa-miR-30d*	723	22	17485	351	RPL35,C14orf166B,SF3B1,DSCR9,PLAC8L1,EPHA5,DOCK11,ZBTB7B,EEF1A1,C16orf96,PAIP2,GNAS,PIK3AP1,MPPED1,FCGR2A,ASB3,FUS,HSPD1,TBCK,ATP6AP2,CDKN3,HS3ST3A1
0.03517	-3.35	Ig_I-set	interpro	IPR013098	155	7	16933	336	CNTN2,CNTN4,CDON,ROBO2,FLT4,FSTL5,ROBO1
0.03534	-3.34	isotype switching	biological process	GO:0045190	14	2	14283	307	EXO1,HSPD1
0.03534	-3.34	cell migration involved in sprouting angiogenesis	biological process	GO:0002042	14	2	14283	307	SLIT2,ROBO1
0.03534	-3.34	somatic recombination of immunoglobulin genes involved in immune response	biological process	GO:0002204	14	2	14283	307	EXO1,HSPD1
0.03534	-3.34	somatic diversification of immunoglobulins involved in immune response	biological process	GO:0002208	14	2	14283	307	EXO1,HSPD1
0.03537	-3.34	KINSEY_TARGETS_OF_EWSR1_FLII_FUSION_DN	MSigDB	KINSEY_TARGETS_OF_EWSR1_FLII_FUSION_DN	294	11	16967	340	GNAS,NCOR2,PTH1R,CYP20A1,PSAP,KIAA1217,CDON,ODZ2,VGLL4,PHLDA1,DOK5
0.0354	-3.34	MACROMOLECULAR_COMPLEX_DISASSEMBLY	MSigDB	MACROMOLECULAR_COMPLEX_DISASSEMBLY	15	2	16967	340	SET,SUPT16H
0.0354	-3.34	TUBE_MORPHOGENESIS	MSigDB	TUBE_MORPHOGENESIS	15	2	16967	340	GLI2,CELSR1
0.0354	-3.34	MICROTUBULE_ORGANIZING_CENTER_ORGANIZATION_AND_BIOGENESIS	MSigDB	MICROTUBULE_ORGANIZING_CENTER_ORGANIZATION_AND_BIOGENESIS	15	2	16967	340	NPM1,CETN3
0.0354	-3.34	TONKS_TARGETS_OF_RUNX1_RUNX1T1_FUSION_ERYTHROCYTE_DN	MSigDB	TONKS_TARGETS_OF_RUNX1_RUNX1T1_FUSION_ERYTHROCYTE_DN	15	2	16967	340	COL18A1,LTBP1
0.0354	-3.34	KEGG_GLYCOSAMINOGLYCAN_BIOSYNTHESIS_KERATAN_SULFATE	MSigDB	KEGG_GLYCOSAMINOGLYCAN_BIOSYNTHESIS_KERATAN_SULFATE	15	2	16967	340	B3GNT2,B4GALT3
0.0354	-3.34	BIOCARTA_HIF_PATHWAY	MSigDB	BIOCARTA_HIF_PATHWAY	15	2	16967	340	HSP90AA1,EDN1
0.0354	-3.34	GALACTOSYLTRANSFERASE_ACTIVITY	MSigDB	GALACTOSYLTRANSFERASE_ACTIVITY	15	2	16967	340	B4GALT3,B3GALT4
0.0354	-3.34	REACTOME_REMOVAL_OF_DNA_PATCH_CONTAINING_ABASIC_RESIDUE	MSigDB	REACTOME_REMOVAL_OF_DNA_PATCH_CONTAINING_ABASIC_RESIDUE	15	2	16967	340	POLB,POLD3
0.0354	-3.34	module_89	MSigDB	module_89	15	2	16967	340	HIST2H2AA3,H1F0
0.0354	-3.34	REACTOME_SEMA3A_PAK_DEPENDENT_AXON_REPULSION	MSigDB	REACTOME_SEMA3A_PAK_DEPENDENT_AXON_REPULSION	15	2	16967	340	HSP90AA1,HSP90AB1
0.0354	-3.34	EXTERNAL_SIDE_OF_PLASMA_MEMBRANE	MSigDB	EXTERNAL_SIDE_OF_PLASMA_MEMBRANE	15	2	16967	340	CD79A,ATP6AP2
0.03563	-3.33	hsa-miR-628-3p	miRNA	hsa-miR-628-3p	724	22	17485	351	TFB1M,CETN3,PUM1,TM2D1,CCDC34,ODZ2,RPL5,GNAS,ANKRD26,CDH9,LCAT,RGPD5,RPL35A,SUGT1,PAX1,SPTBN1,DACT1,SCARF2,RPS21,FAM135B,HILPDA,PTN
0.03563	-3.33	hsa-miR-872	miRNA	hsa-miR-872	724	22	17485	351	TTC8,EPHA6,TXN,NRAS,TM2D1,PTH1R,SF3B14,CCDC34,C7orf66,KTN1,CD79A,ACER2,MPPED1,RPS6,GMPS,RPL23P8,FUS,FAM135B,PDIA6,VGLL4,MRPS16,CKAP4
0.03565	-3.33	FOURNIER_ACINAR_DEVELOPMENT_LATE_2	MSigDB	FOURNIER_ACINAR_DEVELOPMENT_LATE_2	258	10	16967	340	DTL,TFB1M,TXN,RANBP1,SSB,PDIA6,PHLDA1,MELK,SUPT16H,CDKN3
0.03572	-3.33	ACACA (acetyl-CoA carboxylase alpha)	interactions	31	13	2	13716	320	NPM1,SIRT1
0.03572	-3.33	IPO13 (importin 13)	interactions	9670	13	2	13716	320	RAN,RPL5
0.03572	-3.33	MYSM1 (Myb-like, SWIRM and MPN domains 1)	interactions	114803	13	2	13716	320	HIST2H2AC,EEF1A1
0.03572	-3.33	CTR9 (Ctr9, Paf1/RNA polymerase II complex component, homolog (S. cerevisiae))	interactions	9646	13	2	13716	320	CNTNAP2,SMAD9
0.03572	-3.33	PDCD4 (programmed cell death 4 (neoplastic transformation inhibitor))	interactions	27250	13	2	13716	320	RPL5,RPLP1
0.03572	-3.33	FBN1 (fibrillin 1)	interactions	2200	13	2	13716	320	CALR,LTBP1
0.03584	-3.33	LIAO_METASTASIS	MSigDB	LIAO_METASTASIS	485	16	16967	340	SLC25A24,SEPT9,ROBO1,GNB2L1,GNAS,VPS13C,MTHFD2,SPTBN1,LRPPRC,CAPG,TMED9,FUS,VGLL4,KLHL29,CKAP4,USP34
0.03607	-3.32	GCM_CALM1	MSigDB	GCM_CALM1	91	5	16967	340	RTN4,NCKAP1,RAN,POGK,DDX17
0.03607	-3.32	V$MEIS1AHOXA9_01	MSigDB	V$MEIS1AHOXA9_01	91	5	16967	340	ANKRD12,NOVA1,NCALD,HS3ST3A1,EDN1
0.03607	-3.32	CELL_MIGRATION	MSigDB	CELL_MIGRATION	91	5	16967	340	RTN4,GLI2,CNTN4,SLIT2,OPHN1
0.03611	-3.32	integral to organelle membrane	cellular component	GO:0031301	187	8	16666	336	CALR,ST3GAL4,SLC22A17,SEC61A1,ACER2,RTN4,PPOX,ASPHD2
0.0364	-3.31	hsa-miR-495	miRNA	hsa-miR-495	808	24	17485	351	TTC8,HSP90AB1,RPS29,RPL6,CYP20A1,RTN4,PNN,HIST1H4J,EEF1A1,SUPT16H,RCN1,MORF4L1,SUGT1,LY9,RPL23,RPS28,PRKCB,PIK3AP1,ATL2,RPS6,RPL37A,RAN,MRPS16,POLR2B
0.0365	-3.31	hydrogen ion transporting ATP synthase activity, rotational mechanism	molecular function	GO:0046933	15	2	14964	305	ATP5A1,ATP6AP1L
0.0365	-3.31	snRNA binding	molecular function	GO:0017069	15	2	14964	305	EIF5A,SNRPC
0.03667	-3.31	angiogenesis	biological process	GO:0001525	242	10	14283	307	SIRT1,FLT4,FGF18,SETD2,EDN1,COL8A1,ROBO1,RTN4,SOX17,SLIT2
0.03679	-3.3	CHIANG_LIVER_CANCER_SUBCLASS_UNANNOTATED_DN	MSigDB	CHIANG_LIVER_CANCER_SUBCLASS_UNANNOTATED_DN	155	7	16967	340	GNB2L1,RPS16,RAN,SEC61A1,PDIA6,SF3B14,CDKN3
0.03693	-3.3	MAPT (microtubule-associated protein tau)	interactions	4137	54	4	13716	320	SIRT1,PHKG1,UBE2D2,OGT
0.03693	-3.3	PABPC1 (poly(A) binding protein, cytoplasmic 1)	interactions	26986	54	4	13716	320	GNB2L1,PABPC1,PCBP2,PAIP2
0.03696	-3.3	V$MYCMAX_B	MSigDB	V$MYCMAX_B	189	8	16967	340	NPM1,EIF5A,SEC61A1,PABPC1,RANBP1,PAIP2,RPS19,STAG2
0.03698	-3.3	module_98	MSigDB	module_98	371	13	16967	340	SNRPC,NAP1L1,NME2,HIST2H2AA3,YBX1,SSB,RAN,FUS,PNN,NOVA1,PHLDA1,MNDA,DDX17
0.03708	-3.29	NEGATIVE_REGULATION_OF_BIOLOGICAL_PROCESS	MSigDB	NEGATIVE_REGULATION_OF_BIOLOGICAL_PROCESS	647	20	16967	340	SIRT1,MIF,ZNF254,GLI2,NPM1,COL18A1,RTN4,STAB1,CHMP1A,BNIP2,PAIP2,HELLS,CNTN4,VWC2,MYO18A,SET,CAPG,NME2,IRF8,CDKN3
0.03709	-3.29	EGF-like_reg_CS	interpro	IPR013032	191	8	16933	336	STAB1,LTBP1,FBLN7,CELSR1,SVEP1,FAT1,SLIT2,SCARF2
0.03716	-3.29	REGULATION_OF_METABOLIC_PROCESS	MSigDB	REGULATION_OF_METABOLIC_PROCESS	770	23	16967	340	ZNF254,SIRT1,EIF5A,GLI2,MAP3K13,HSP90AB1,RPL6,NPM1,EIF3G,CHMP1A,PAIP2,CALR,HELLS,SET,EIF1,CAPG,NME2,HSP90AA1,IRF8,MAML1,PABPC1,PIGY,ATP6AP2
0.03727	-3.29	Galactosyl_T	pfam	PF01762	15	2	15377	317	B3GNT2,B3GALT4
0.03744	-3.29	hsa-miR-654-3p	miRNA	hsa-miR-654-3p	687	21	17485	351	RPL9,TM2D1,LAMC3,NPM1,HEBP2,STAB1,PNN,KIAA1217,ODZ2,MNDA,RPL5,CHMP1A,SUGT1,STK11IP,CDKN2AIPNL,SEC61A1,MYO18A,EIF1,SET,ALPL,GPANK1
0.03752	-3.28	BIOCARTA_CARM_ER_PATHWAY	MSigDB	BIOCARTA_CARM_ER_PATHWAY	37	3	16967	340	HIST2H3C,NCOR2,HIST2H3A
0.03752	-3.28	TRANSLATION_FACTOR_ACTIVITY_NUCLEIC_ACID_BINDING	MSigDB	TRANSLATION_FACTOR_ACTIVITY_NUCLEIC_ACID_BINDING	37	3	16967	340	EIF5A,EIF2S3,PABPC1
0.03752	-3.28	GNF2_RFC3	MSigDB	GNF2_RFC3	37	3	16967	340	RAN,RANBP1,SUPT16H
0.03755	-3.28	MISSIAGLIA_REGULATED_BY_METHYLATION_DN	MSigDB	MISSIAGLIA_REGULATED_BY_METHYLATION_DN	92	5	16967	340	GMPS,POLD3,RANBP1,PCBP2,CDKN3
0.03755	-3.28	MORF_PTPN11	MSigDB	MORF_PTPN11	92	5	16967	340	GMPS,TARDBP,SLC1A5,PDIA6,SET
0.03783	-3.27	HISTONEH2A	prints	PR00620	19	2	4946	81	HIST2H2AA3,HIST2H2AC
0.03788	-3.27	V$LBP1_Q6	MSigDB	V$LBP1_Q6	156	7	16967	340	NHLRC2,RASGEF1A,SLC22A17,NOVA1,STXBP6,DACT1,SUPT16H
0.0379	-3.27	TCEA2 (transcription elongation factor A (SII), 2)	interactions	6919	32	3	13716	320	PNN,FAM190B,SH3GL2
0.0379	-3.27	HIST1H1C (histone cluster 1, H1c)	interactions	3006	32	3	13716	320	NPM1,YBX1,RBM39
0.0379	-3.27	KAT8 (K(lysine) acetyltransferase 8)	interactions	84148	32	3	13716	320	SIRT1,MORF4L1,OGT
0.03799	-3.27	PyrdxlP-dep_Trfase_major_sub2	gene3d	G3DSA:3.90.1150.10	34	3	8369	184	CSAD,GCAT,DDC
0.03801	-3.27	HATPase_c	smart	SM00387	18	2	9068	157	HSP90AA1,HSP90AB1
0.03816	-3.27	human chr11p15	chromosome	human chr11p15	36	3	23635	490	RPL27A,SNORA3,SNORA52
0.03819	-3.27	MULTICELLULAR_ORGANISMAL_DEVELOPMENT	MSigDB	MULTICELLULAR_ORGANISMAL_DEVELOPMENT	1024	29	16967	340	RPL29,GLI2,ROBO2,CELSR1,NPTX1,OPHN1,ROBO1,COL18A1,RTN4,STAB1,NCKAP1,KIAA1217,ZBTB7B,PHGDH,DPYSL3,HELLS,CD79A,PAX1,SH3GL2,CNTN4,VWC2,NGFRAP1,NNAT,RPS19,NME2,EFNA5,SLIT2,PTN,CSF1R
0.03855	-3.26	MAPK6 (mitogen-activated protein kinase 6)	interactions	5597	164	8	13716	320	CALR,GNB2L1,HSPD1,DNAJC28,PRKCB,PHGDH,HSP90AB1,EIF1
0.03879	-3.25	alpha-beta T cell activation	biological process	GO:0046631	35	3	14283	307	PAX1,RPL22,NKX2-3
0.03893	-3.25	PTN_MK_1	prosite	PS00619	2	1	12310	242	PTN
0.03893	-3.25	RIBOSOMAL_S9	prosite	PS00360	2	1	12310	242	RPS16
0.03893	-3.25	RIBOSOMAL_S14	prosite	PS00527	2	1	12310	242	RPS29
0.03893	-3.25	RIBOSOMAL_S10	prosite	PS00361	2	1	12310	242	RPS20
0.03893	-3.25	PTN_MK_2	prosite	PS00620	2	1	12310	242	PTN
0.03893	-3.25	RIBOSOMAL_L14	prosite	PS00049	2	1	12310	242	RPL23
0.03893	-3.25	RIBOSOMAL_L15	prosite	PS00475	2	1	12310	242	RPL27A
0.03893	-3.25	RIBOSOMAL_S17	prosite	PS00056	2	1	12310	242	RPS11
0.03893	-3.25	RIBOSOMAL_L44E	prosite	PS01172	2	1	12310	242	RPL36A
0.03893	-3.25	RIBOSOMAL_S2_1	prosite	PS00962	2	1	12310	242	RPSA
0.03893	-3.25	DBB	prosite	PS51376	2	1	12310	242	PIK3AP1
0.03893	-3.25	RIBOSOMAL_L24E	prosite	PS01073	2	1	12310	242	RPL24
0.03893	-3.25	GAPDH	prosite	PS00071	2	1	12310	242	GAPDH
0.03893	-3.25	RIBOSOMAL_S27E	prosite	PS01168	2	1	12310	242	RPS27
0.03893	-3.25	SECY_1	prosite	PS00755	2	1	12310	242	SEC61A1
0.03893	-3.25	RIBOSOMAL_S2_2	prosite	PS00963	2	1	12310	242	RPSA
0.03893	-3.25	SECY_2	prosite	PS00756	2	1	12310	242	SEC61A1
0.03893	-3.25	SGS	prosite	PS51048	2	1	12310	242	SUGT1
0.03894	-3.25	V$CEBPGAMMA_Q6	MSigDB	V$CEBPGAMMA_Q6	191	8	16967	340	NRAS,SLC38A1,CDKL5,NCALD,NOVA1,RPLP0,PABPC1,CHD5
0.039	-3.24	V$NKX3A_01	MSigDB	V$NKX3A_01	157	7	16967	340	CDH9,NRAS,PCSK2,NNAT,PTN,USP34,DDX17
0.039	-3.24	YAO_TEMPORAL_RESPONSE_TO_PROGESTERONE_CLUSTER_13	MSigDB	YAO_TEMPORAL_RESPONSE_TO_PROGESTERONE_CLUSTER_13	157	7	16967	340	CETN3,GUK1,UQCRB,SNX10,NDUFB11,POLD3,UBL5
0.03913	-3.24	NCL (nucleolin)	interactions	4691	55	4	13716	320	NPM1,HIST2H2BE,SSB,HIST2H2AC
0.03913	-3.24	RPA2 (replication protein A2, 32kDa)	interactions	6118	55	4	13716	320	GOLM1,GAPDH,EEF1A1,RPLP1
0.03913	-3.24	phosphatase inhibitor activity	molecular function	GO:0019212	37	3	14964	305	ARPP19,SET,PTN
0.03919	-3.24	Tyr_kinase_AS	interpro	IPR008266	94	5	16933	336	EPHA6,EPHA5,TNK1,FLT4,CSF1R
0.03921	-3.24	PROTEIN_KINASE_TYR	prosite	PS00109	95	5	12310	242	EPHA6,EPHA5,TNK1,FLT4,CSF1R
0.03922	-3.24	SMAD_dom-like	interpro	IPR017855	16	2	16933	336	IRF8,SMAD9
0.03922	-3.24	NAP_family	interpro	IPR002164	16	2	16933	336	NAP1L1,SET
0.03929	-3.24	Ribosomal_L24e_dom	interpro	IPR023441	2	1	16933	336	RPL24
0.03929	-3.24	Collagenase_NC10/endostatin	interpro	IPR010515	2	1	16933	336	COL18A1
0.03929	-3.24	DUF1747	interpro	IPR013719	2	1	16933	336	SUPT16H
0.03929	-3.24	Endosulphine	interpro	IPR006760	2	1	16933	336	ARPP19
0.03929	-3.24	Ribosomal_S2_CS	interpro	IPR018130	2	1	16933	336	RPSA
0.03929	-3.24	DUF3651_TMEM131	interpro	IPR022113	2	1	16933	336	TMEM131
0.03929	-3.24	Ribosomal_S2	interpro	IPR001865	2	1	16933	336	RPSA
0.03929	-3.24	Ribosomal_L22e	interpro	IPR002671	2	1	16933	336	RPL22
0.03929	-3.24	Ribosomal_S27e	interpro	IPR000592	2	1	16933	336	RPS27
0.03929	-3.24	Chologlycine_hydro	interpro	IPR003199	2	1	16933	336	ASAH1
0.03929	-3.24	MATE	interpro	IPR002528	2	1	16933	336	SLC47A1
0.03929	-3.24	Nmi/IFP35	interpro	IPR009909	2	1	16933	336	IFI35
0.03929	-3.24	UNC-45/Ring3	interpro	IPR024660	2	1	16933	336	UNC45B
0.03929	-3.24	Ribosomal_L24e_CS	interpro	IPR023442	2	1	16933	336	RPL24
0.03929	-3.24	GlycerAld/Erythrose_P_DH	interpro	IPR020831	2	1	16933	336	GAPDH
0.03929	-3.24	Nas_poly-pep-assoc_cplx_asu	interpro	IPR016641	2	1	16933	336	NACA
0.03929	-3.24	RNA_pol_Rpb2_4	interpro	IPR007646	2	1	16933	336	POLR2B
0.03929	-3.24	Ribosomal_S9_CS	interpro	IPR020574	2	1	16933	336	RPS16
0.03929	-3.24	rRNA_adenine_dimethylase	interpro	IPR011530	2	1	16933	336	TFB1M
0.03929	-3.24	Ribosomal_L1	interpro	IPR002143	2	1	16933	336	RPL10A
0.03929	-3.24	GlycerAld_3-P_DH_cat	interpro	IPR020829	2	1	16933	336	GAPDH
0.03929	-3.24	Ribosomal_L2_C	interpro	IPR022669	2	1	16933	336	RPL8
0.03929	-3.24	UPF0434/Trm112	interpro	IPR005651	2	1	16933	336	PIGY
0.03929	-3.24	Ribosomal_L24e_rel	interpro	IPR000988	2	1	16933	336	RPL24
0.03929	-3.24	Ribosomal_S9	interpro	IPR000754	2	1	16933	336	RPS16
0.03929	-3.24	Ribosomal_S8e/biogenesis_NSA2	interpro	IPR022309	2	1	16933	336	RPS8
0.03929	-3.24	mRNA_splic_U5	interpro	IPR004123	2	1	16933	336	TXNL4B
0.03929	-3.24	GlycerAld_3-P_DH_AS	interpro	IPR020830	2	1	16933	336	GAPDH
0.03929	-3.24	DUF3657	interpro	IPR022122	2	1	16933	336	FAM135B
0.03929	-3.24	Translocon_Sec61/SecY_plug_dom	interpro	IPR019561	2	1	16933	336	SEC61A1
0.03929	-3.24	Ribosomal_L18/L5	interpro	IPR005484	2	1	16933	336	RPL5
0.03929	-3.24	ATPase_V1-cplx_s1su	interpro	IPR008388	2	1	16933	336	ATP6AP1L
0.03929	-3.24	SUI1_euk	interpro	IPR005874	2	1	16933	336	EIF1
0.03929	-3.24	Ribosomal_L14_dom	interpro	IPR023571	2	1	16933	336	RPL23
0.03929	-3.24	Midkine_heparin-bd_GF_CS	interpro	IPR020092	2	1	16933	336	PTN
0.03929	-3.24	Ribosomal_S27e_Zn-bd_dom	interpro	IPR023407	2	1	16933	336	RPS27
0.03929	-3.24	Glyceraldehyde-3-P_DH_1	interpro	IPR006424	2	1	16933	336	GAPDH
0.03929	-3.24	Phosph_kin_gamma	interpro	IPR002291	2	1	16933	336	PHKG1
0.03929	-3.24	DUF676_lipase-like	interpro	IPR007751	2	1	16933	336	FAM135B
0.03929	-3.24	Rbsml_prot_L2_RNA-bd_dom	interpro	IPR022666	2	1	16933	336	RPL8
0.03929	-3.24	DUF3715	interpro	IPR022188	2	1	16933	336	FAM208B
0.03929	-3.24	DUF3469	interpro	IPR021859	2	1	16933	336	CDKN2AIPNL
0.03929	-3.24	Nck-associated_protein-1	interpro	IPR019137	2	1	16933	336	NCKAP1
0.03929	-3.24	HS1-bd	interpro	IPR009643	2	1	16933	336	HSBP1L1
0.03929	-3.24	Midkine_heparin-bd_GF_C	interpro	IPR020090	2	1	16933	336	PTN
0.03929	-3.24	Ribosomal_L2_3	interpro	IPR014726	2	1	16933	336	RPL8
0.03929	-3.24	DUF814	interpro	IPR008532	2	1	16933	336	NEMF
0.03929	-3.24	Acid_ceramidase-like	interpro	IPR016699	2	1	16933	336	ASAH1
0.03929	-3.24	A1A_glycop	interpro	IPR001500	2	1	16933	336	ORM2
0.03929	-3.24	ER_oxidoreductin-1	interpro	IPR007266	2	1	16933	336	ERO1L
0.03929	-3.24	Midkine_heparin-bd_GF_N	interpro	IPR020089	2	1	16933	336	PTN
0.03929	-3.24	RRM_3	interpro	IPR014886	2	1	16933	336	SSB
0.03929	-3.24	SGS	interpro	IPR007699	2	1	16933	336	SUGT1
0.03929	-3.24	Midkine_heparin-bd_GF_diS	interpro	IPR020091	2	1	16933	336	PTN
0.03929	-3.24	Transl_elong_EF1A_euk/arc	interpro	IPR004539	2	1	16933	336	EEF1A1
0.03929	-3.24	DBB_domain	interpro	IPR017893	2	1	16933	336	PIK3AP1
0.03929	-3.24	Gprotein_alpha_S	interpro	IPR000367	2	1	16933	336	GNAS
0.03929	-3.24	S10_plectin_N	interpro	IPR005326	2	1	16933	336	RPS10
0.03929	-3.24	SecY_su_dom	interpro	IPR023201	2	1	16933	336	SEC61A1
0.03929	-3.24	Ribosomal_S2_flav_dom	interpro	IPR023591	2	1	16933	336	RPSA
0.03929	-3.24	rRNA_Ade_methylase_Trfase_N	interpro	IPR020598	2	1	16933	336	TFB1M
0.03929	-3.24	Saposin_chordata	interpro	IPR021165	2	1	16933	336	PSAP
0.03929	-3.24	SOUL_haem-bd	interpro	IPR006917	2	1	16933	336	HEBP2
0.03929	-3.24	GlycerAld_3-P_DH_NAD(P)-bd	interpro	IPR020828	2	1	16933	336	GAPDH
0.03929	-3.24	Calcineurin-like_Pesterase	interpro	IPR024201	2	1	16933	336	MPPED1
0.03929	-3.24	Ribosomal_L2	interpro	IPR002171	2	1	16933	336	RPL8
0.03929	-3.24	Tscrpt_rep_NocA-like	interpro	IPR022129	2	1	16933	336	ZNF703
0.03929	-3.24	CC1_SF	interpro	IPR006509	2	1	16933	336	RBM39
0.03929	-3.24	DNA_pol_X_beta-like	interpro	IPR002008	2	1	16933	336	POLB
0.03929	-3.24	Aromatic_deC	interpro	IPR010977	2	1	16933	336	DDC
0.03929	-3.24	MAP3K12_MAP3K13	interpro	IPR017419	2	1	16933	336	MAP3K13
0.03929	-3.24	Ribosomal_L44e	interpro	IPR000552	2	1	16933	336	RPL36A
0.03929	-3.24	CSTF2_hinge	interpro	IPR025742	2	1	16933	336	CSTF2T
0.03929	-3.24	SecY	interpro	IPR002208	2	1	16933	336	SEC61A1
0.03929	-3.24	RNA_pol_RPB2_OB-fold	interpro	IPR014724	2	1	16933	336	POLR2B
0.03929	-3.24	Calreticulin	interpro	IPR009169	2	1	16933	336	CALR
0.03929	-3.24	Midkine_heparin-bd_GF	interpro	IPR000762	2	1	16933	336	PTN
0.03929	-3.24	Isochorismatase-like	interpro	IPR000868	2	1	16933	336	ISOC2
0.03929	-3.24	Glycprot_25L-rel	interpro	IPR015719	2	1	16933	336	TMED9
0.03929	-3.24	NAD/GMP_synthase	interpro	IPR022310	2	1	16933	336	GMPS
0.03929	-3.24	LACT/PDAT_acylTrfase	interpro	IPR003386	2	1	16933	336	LCAT
0.03929	-3.24	Ribosomal_L14b/L23e	interpro	IPR000218	2	1	16933	336	RPL23
0.03929	-3.24	Ribosomal_S14	interpro	IPR001209	2	1	16933	336	RPS29
0.03929	-3.24	Ribosomal_S17	interpro	IPR000266	2	1	16933	336	RPS11
0.03929	-3.24	Interferon_induced_35kDa_N	interpro	IPR009938	2	1	16933	336	IFI35
0.03936	-3.23	GGARNTKYCCA_UNKNOWN	MSigDB	GGARNTKYCCA_UNKNOWN	64	4	16967	340	CSMD3,RASGEF1A,OGT,DDX17
0.03958	-3.23	hsa-miR-301a	miRNA	hsa-miR-301a	815	24	17485	351	TFB1M,TM2D1,MAP3K13,C14orf166B,NACA,RPS10,PNN,NCKAP1,GNB2L1,PRY,KIAA1217,RNF186,FSTL5,AKAP1,SUGT1,LY9,CDKN2AIPNL,NGFRAP1,NNAT,IRAK1BP1,PSAP,TBCK,OAZ1,PTN
0.03982	-3.22	organic substance metabolic process	biological process	GO:0071704	802	25	14283	307	B3GNT2,SEPT9,B3GALT4,ASAH1,PHLDA1,FOXL1,GNAS,CALR,HS3ST4,ST3GAL4,EIF2S3,CEPT1,GGTA1P,ATL2,OGT,NME2,GMPS,CHST8,RAN,PSAP,ATP5A1,HSP90AA1,HSPD1,B4GALT3,DDC
0.03989	-3.22	cerebral cortex development	biological process	GO:0021987	60	4	14283	307	RTN4,CNTNAP2,SLIT2,ROBO1
0.03992	-3.22	annulate lamellae	cellular component	GO:0005642	2	1	16666	336	EIF5A
0.03992	-3.22	cuticular plate	cellular component	GO:0032437	2	1	16666	336	SPTBN1
0.03992	-3.22	viral envelope	cellular component	GO:0019031	2	1	16666	336	HSBP1L1
0.03992	-3.22	dendritic growth cone	cellular component	GO:0044294	2	1	16666	336	CDKL5
0.03993	-3.22	MORPHOGENESIS_OF_AN_EPITHELIUM	MSigDB	MORPHOGENESIS_OF_AN_EPITHELIUM	16	2	16967	340	GLI2,CELSR1
0.03993	-3.22	PIEPOLI_LGI1_TARGETS_UP	MSigDB	PIEPOLI_LGI1_TARGETS_UP	16	2	16967	340	EPHA5,MAF
0.03993	-3.22	BIOCARTA_EIF_PATHWAY	MSigDB	BIOCARTA_EIF_PATHWAY	16	2	16967	340	EIF2S3,EIF1
0.03993	-3.22	HOMOPHILIC_CELL_ADHESION	MSigDB	HOMOPHILIC_CELL_ADHESION	16	2	16967	340	ROBO2,ROBO1
0.03993	-3.22	CHOI_ATL_CHRONIC_VS_ACUTE_DN	MSigDB	CHOI_ATL_CHRONIC_VS_ACUTE_DN	16	2	16967	340	HSPD1,SPTBN1
0.03996	-3.22	NEGATIVE_REGULATION_OF_DEVELOPMENTAL_PROCESS	MSigDB	NEGATIVE_REGULATION_OF_DEVELOPMENTAL_PROCESS	192	8	16967	340	NPM1,MIF,STAB1,RTN4,CNTN4,BNIP2,MYO18A,NME2
0.03996	-3.22	V$P53_DECAMER_Q2	MSigDB	V$P53_DECAMER_Q2	192	8	16967	340	LTBP1,AP4S1,MAP3K13,NKX2-3,RPS19,PHKG1,MAF,CHD5
0.04009	-3.22	unfolded protein binding	molecular function	GO:0051082	123	6	14964	305	HSP90AB3P,CALR,NPM1,HSP90AA1,HSPD1,HSP90AB1
0.04014	-3.22	V$TFIII_Q6	MSigDB	V$TFIII_Q6	158	7	16967	340	GNAS,VPS13C,CNTN2,PAX1,MAF,NNAT,WDTC1
0.04015	-3.22	GNF2_DENR	MSigDB	GNF2_DENR	38	3	16967	340	TARDBP,SSB,FUS
0.04015	-3.22	REACTOME_MRNA_SPLICING_MINOR_PATHWAY	MSigDB	REACTOME_MRNA_SPLICING_MINOR_PATHWAY	38	3	16967	340	SF3B1,SF3B14,POLR2B
0.04015	-3.22	module_484	MSigDB	module_484	38	3	16967	340	RPL37,RPLP2,RPL27
0.04015	-3.22	PARK_APL_PATHOGENESIS_DN	MSigDB	PARK_APL_PATHOGENESIS_DN	38	3	16967	340	ASAH1,MNDA,CKAP4
0.04018	-3.21	SCHLOSSER_SERUM_RESPONSE_DN	MSigDB	SCHLOSSER_SERUM_RESPONSE_DN	653	20	16967	340	MYCBP2,UQCRB,TRA2A,SF3B1,EPHA5,RTN4,PHGDH,KTN1,MNDA,EXO1,NAP1L1,EIF2S3,SET,EIF1,FCGR2A,OGT,RPS21,SNAPC5,POLR2B,ATP6AP2
0.04021	-3.21	HIST1H3A (histone cluster 1, H3a)	interactions	8350	136	7	13716	320	TAF15,NPM1,GNB2L1,HIST2H2AC,PRKCB,SET,SETD2
0.04021	-3.21	aspartate family amino acid catabolic process	biological process	GO:0009068	15	2	14283	307	GCDH,GCAT
0.04021	-3.21	prostanoid biosynthetic process	biological process	GO:0046457	15	2	14283	307	MIF,EDN1
0.04021	-3.21	prostaglandin biosynthetic process	biological process	GO:0001516	15	2	14283	307	MIF,EDN1
0.04035	-3.21	host cell surface binding	molecular function	GO:0046812	2	1	14964	305	HSBP1L1
0.04035	-3.21	double-stranded DNA specific exodeoxyribonuclease activity	molecular function	GO:0008309	2	1	14964	305	EXO1
0.04035	-3.21	glyceraldehyde-3-phosphate dehydrogenase (NAD+) (phosphorylating) activity	molecular function	GO:0004365	2	1	14964	305	GAPDH
0.04035	-3.21	cGMP-inhibited cyclic-nucleotide phosphodiesterase activity	molecular function	GO:0004119	2	1	14964	305	PDE3A
0.04035	-3.21	ribosomal large subunit binding	molecular function	GO:0043023	2	1	14964	305	NPM1
0.04035	-3.21	octanoyltransferase activity	molecular function	GO:0016415	2	1	14964	305	CROT
0.04035	-3.21	chondroitin sulfate binding	molecular function	GO:0035374	2	1	14964	305	DPYSL3
0.04035	-3.21	BRE binding	molecular function	GO:0042835	2	1	14964	305	CELF4
0.04035	-3.21	methylenetetrahydrofolate dehydrogenase (NAD+) activity	molecular function	GO:0004487	2	1	14964	305	MTHFD2
0.04035	-3.21	L-lysine transmembrane transporter activity	molecular function	GO:0015189	2	1	14964	305	SLC7A2
0.04035	-3.21	metallodipeptidase activity	molecular function	GO:0070573	2	1	14964	305	CPQ
0.04035	-3.21	parathyroid hormone receptor activity	molecular function	GO:0004991	2	1	14964	305	PTH1R
0.04035	-3.21	mu-type opioid receptor binding	molecular function	GO:0031852	2	1	14964	305	GNAS
0.04035	-3.21	dihydroceramidase activity	molecular function	GO:0071633	2	1	14964	305	ACER2
0.04035	-3.21	histone kinase activity (H3-T6 specific)	molecular function	GO:0035403	2	1	14964	305	PRKCB
0.04035	-3.21	5'-3' exodeoxyribonuclease activity	molecular function	GO:0035312	2	1	14964	305	EXO1
0.04035	-3.21	single-stranded DNA specific exodeoxyribonuclease activity	molecular function	GO:0008297	2	1	14964	305	EXO1
0.04035	-3.21	UTP binding	molecular function	GO:0002134	2	1	14964	305	HSP90AB1
0.04035	-3.21	macrophage colony-stimulating factor receptor activity	molecular function	GO:0005011	2	1	14964	305	CSF1R
0.04035	-3.21	[heparan sulfate]-glucosamine 3-sulfotransferase 3 activity	molecular function	GO:0033872	2	1	14964	305	HS3ST3A1
0.04035	-3.21	host cell surface receptor binding	molecular function	GO:0046789	2	1	14964	305	HSBP1L1
0.04037	-3.21	anchored to external side of plasma membrane	cellular component	GO:0031362	16	2	16666	336	EFNA5,GGTA1P
0.04037	-3.21	preribosome	cellular component	GO:0030684	16	2	16666	336	RPS7,RPSA
0.04058	-3.2	CDKN1A (cyclin-dependent kinase inhibitor 1A (p21, Cip1))	interactions	1026	196	9	13716	320	DTL,NCOR2,GAPDH,SET,CSAD,NPM1,HSP90AA1,GNB2L1,EEF1A1
0.0406	-3.2	DNA_REPLICATION	MSigDB	DNA_REPLICATION	94	5	16967	340	EXO1,POLB,GLI2,NAP1L1,SET
0.04065	-3.2	MULLIGHAN_MLL_SIGNATURE_2_DN	MSigDB	MULLIGHAN_MLL_SIGNATURE_2_DN	264	10	16967	340	SEPT9,H1F0,NPM1,LAMC3,CSAD,VGLL4,KTN1,RPP40,RPL36,USP34
0.04072	-3.2	EGF_Ca-bd_CS	interpro	IPR018097	95	5	16933	336	LTBP1,FBLN7,SVEP1,FAT1,SLIT2
0.04073	-3.2	EGF_CA	prosite	PS01187	96	5	12310	242	LTBP1,FBLN7,SVEP1,FAT1,SLIT2
0.04078	-3.2	mmu-miR-465b-5p	miRNA	mmu-miR-465b-5p	776	23	17485	351	TTC8,POLB,TXN,AP4S1,DENND1B,SF3B1,BTAF1,STAG2,PNN,KIAA0020,ASPHD2,EXO1,VWC2,SNHG5,ACER2,SSB,MAF,SVEP1,ATP6AP1L,PABPC1,OAZ1,MELK,PTN
0.0408	-3.2	MOOTHA_HUMAN_MITODB_6_2002	MSigDB	MOOTHA_HUMAN_MITODB_6_2002	415	14	16967	340	TFB1M,TXN,MTHFD2,RPLP2,NGFRAP1,GCAT,UQCRB,NDUFA6,GCDH,HSPD1,PPOX,MRPS16,AKAP1,RPS3A
0.0408	-3.2	RICKMAN_METASTASIS_UP	MSigDB	RICKMAN_METASTASIS_UP	301	11	16967	340	GNAS,CNPY2,SLC22A17,NGFRAP1,GCAT,FAM19A5,STAG2,PNN,RPL22,LCLAT1,AKAP1
0.04081	-3.2	NID	pfam	PF07292	2	1	15377	317	IFI35
0.04081	-3.2	PTN_MK_N	pfam	PF05196	2	1	15377	317	PTN
0.04081	-3.2	SGS	pfam	PF05002	2	1	15377	317	SUGT1
0.04081	-3.2	CBAH	pfam	PF02275	2	1	15377	317	ASAH1
0.04081	-3.2	Endostatin	pfam	PF06482	2	1	15377	317	COL18A1
0.04081	-3.2	Isochorismatase	pfam	PF00857	2	1	15377	317	ISOC2
0.04081	-3.2	PUF	pfam	PF00806	2	1	15377	317	PUM1
0.04081	-3.2	PTN_MK_C	pfam	PF01091	2	1	15377	317	PTN
0.04081	-3.2	Nckap1	pfam	PF09735	2	1	15377	317	NCKAP1
0.04081	-3.2	Ribosomal_L14	pfam	PF00238	2	1	15377	317	RPL23
0.04081	-3.2	NAD_synthase	pfam	PF02540	2	1	15377	317	GMPS
0.04081	-3.2	Ribosomal_S8e	pfam	PF01201	2	1	15377	317	RPS8
0.04081	-3.2	Endosulfine	pfam	PF04667	2	1	15377	317	ARPP19
0.04081	-3.2	SecY	pfam	PF00344	2	1	15377	317	SEC61A1
0.04081	-3.2	Rtt106	pfam	PF08512	2	1	15377	317	SUPT16H
0.04081	-3.2	LACT	pfam	PF02450	2	1	15377	317	LCAT
0.04081	-3.2	HSBP1	pfam	PF06825	2	1	15377	317	HSBP1L1
0.04081	-3.2	Ribosomal_L24e	pfam	PF01246	2	1	15377	317	RPL24
0.04081	-3.2	Gp_dh_C	pfam	PF02800	2	1	15377	317	GAPDH
0.04081	-3.2	Ribosomal_S17	pfam	PF00366	2	1	15377	317	RPS11
0.04081	-3.2	Ribosomal_L1	pfam	PF00687	2	1	15377	317	RPL10A
0.04081	-3.2	Ribosomal_S9	pfam	PF00380	2	1	15377	317	RPS16
0.04081	-3.2	PPR	pfam	PF01535	2	1	15377	317	LRPPRC
0.04081	-3.2	Ribosomal_L44	pfam	PF00935	2	1	15377	317	RPL36A
0.04081	-3.2	DUF676	pfam	PF05057	2	1	15377	317	FAM135B
0.04081	-3.2	Ribosomal_S14	pfam	PF00253	2	1	15377	317	RPS29
0.04081	-3.2	RNA_pol_Rpb2_4	pfam	PF04566	2	1	15377	317	POLR2B
0.04081	-3.2	Ribosomal_L18p	pfam	PF00861	2	1	15377	317	RPL5
0.04081	-3.2	Ribosomal_L2	pfam	PF00181	2	1	15377	317	RPL8
0.04081	-3.2	DUF3657	pfam	PF12394	2	1	15377	317	FAM135B
0.04081	-3.2	SOUL	pfam	PF04832	2	1	15377	317	HEBP2
0.04081	-3.2	nlz1	pfam	PF12402	2	1	15377	317	ZNF703
0.04081	-3.2	Ribosomal_S2	pfam	PF00318	2	1	15377	317	RPSA
0.04081	-3.2	S10_plectin	pfam	PF03501	2	1	15377	317	RPS10
0.04081	-3.2	Ribosomal_L22e	pfam	PF01776	2	1	15377	317	RPL22
0.04081	-3.2	UNC45-central	pfam	PF11701	2	1	15377	317	UNC45B
0.04081	-3.2	IFP_35_N	pfam	PF07334	2	1	15377	317	IFI35
0.04081	-3.2	MatE	pfam	PF01554	2	1	15377	317	SLC47A1
0.04081	-3.2	Gp_dh_N	pfam	PF00044	2	1	15377	317	GAPDH
0.04081	-3.2	RRM_3	pfam	PF08777	2	1	15377	317	SSB
0.04081	-3.2	ERO1	pfam	PF04137	2	1	15377	317	ERO1L
0.04081	-3.2	DIM1	pfam	PF02966	2	1	15377	317	TXNL4B
0.04081	-3.2	Ribosomal_L2_C	pfam	PF03947	2	1	15377	317	RPL8
0.04081	-3.2	DUF3651	pfam	PF12371	2	1	15377	317	TMEM131
0.04081	-3.2	Plug_translocon	pfam	PF10559	2	1	15377	317	SEC61A1
0.04081	-3.2	DUF3715	pfam	PF12509	2	1	15377	317	FAM208B
0.04081	-3.2	CSTF2_hinge	pfam	PF14327	2	1	15377	317	CSTF2T
0.04081	-3.2	Ribosomal_S27e	pfam	PF01667	2	1	15377	317	RPS27
0.04081	-3.2	DUF3469	pfam	PF11952	2	1	15377	317	CDKN2AIPNL
0.04081	-3.2	Trm112p	pfam	PF03966	2	1	15377	317	PIGY
0.04081	-3.2	DUF814	pfam	PF05670	2	1	15377	317	NEMF
0.04085	-3.2	regulation of translation	biological process	GO:0006417	180	8	14283	307	EIF5A,CALR,GNB2L1,PUM1,PABPC1,EIF1,PAIP2,QKI
0.04099	-3.19	FANCC (Fanconi anemia, complementation group C)	interactions	2176	33	3	13716	320	NPM1,HSP90AA1,RPS3A
0.04099	-3.19	UPF2 (UPF2 regulator of nonsense transcripts homolog (yeast))	interactions	26019	33	3	13716	320	RPS15,RPL5,EIF1
0.04101	-3.19	hsa-miR-183	miRNA	hsa-miR-183	818	24	17485	351	RPL29,RPL9,RPL35,SMAD9,ATP11C,C16orf96,RPP40,RPS3A,LCAT,EXO1,ANKRD26,RGPD5,MTHFD2,PRKCB,SNHG5,SPTBN1,FAT1,MYO18A,SSB,B4GALT3,FAM135B,FBXO31,RBM39,CDKN3
0.04103	-3.19	human chr10pter-q22.1	chromosome	human chr10pter-q22.1	2	1	23635	490	ANKRD26
0.04103	-3.19	human chr5p14	chromosome	human chr5p14	2	1	23635	490	CDH9
0.04103	-3.19	human chr8q23.3	chromosome	human chr8q23.3	2	1	23635	490	CSMD3
0.04103	-3.19	human chr6q25.1-q25.3	chromosome	human chr6q25.1-q25.3	2	1	23635	490	TFB1M
0.04103	-3.19	human chr2pter-p25.1	chromosome	human chr2pter-p25.1	2	1	23635	490	SF3B14
0.04103	-3.19	human chr3p12	chromosome	human chr3p12	2	1	23635	490	ROBO1
0.04103	-3.19	human chr8q24.23	chromosome	human chr8q24.23	2	1	23635	490	FAM135B
0.04103	-3.19	human chr11q13.5-q14	chromosome	human chr11q13.5-q14	2	1	23635	490	LRRC32
0.04104	-3.19	PCDHA4 (protocadherin alpha 4)	interactions	56144	14	2	13716	320	GAPDH,EEF1A1
0.04104	-3.19	EFNA1 (ephrin-A1)	interactions	1942	14	2	13716	320	EPHA5,EPHA6
0.04104	-3.19	CCDC53 (coiled-coil domain containing 53)	interactions	51019	14	2	13716	320	PTN,LUC7L2
0.04104	-3.19	FIBP (fibroblast growth factor (acidic) intracellular binding protein)	interactions	9158	14	2	13716	320	MIF,OGT
0.04104	-3.19	HLA-DRB1 (major histocompatibility complex, class II, DR beta 1)	interactions	3123	14	2	13716	320	HSP90AA1,HSP90AB1
0.04104	-3.19	RAG1 (recombination activating gene 1)	interactions	5896	14	2	13716	320	HIST2H2BE,HIST2H2AC
0.04104	-3.19	BCCIP (BRCA2 and CDKN1A interacting protein)	interactions	56647	14	2	13716	320	RPL23,PTN
0.04104	-3.19	DNAJC7 (DnaJ (Hsp40) homolog, subfamily C, member 7)	interactions	7266	14	2	13716	320	HSP90AA1,SMAD9
0.04104	-3.19	RPL11 (ribosomal protein L11)	interactions	6135	14	2	13716	320	RPL23,RPL5
0.04104	-3.19	MAST2 (microtubule associated serine/threonine kinase 2)	interactions	23139	14	2	13716	320	SH3GL2,RPS27A
0.04104	-3.19	PLEKHO1 (pleckstrin homology domain containing, family O member 1)	interactions	51177	14	2	13716	320	IFI35,RPS20
0.04106	-3.19	TPR-contain_dom	interpro	IPR013026	127	6	16933	336	TTC8,SUGT1,RGPD5,UNC45B,WDTC1,OGT
0.04121	-3.19	forebrain development	biological process	GO:0030900	247	10	14283	307	ANXA3,GLI2,ROBO2,SETD2,ROBO1,EPHA5,RTN4,CNTNAP2,CNTN2,SLIT2
0.04131	-3.19	MITOCHONDRIAL_INNER_MEMBRANE	MSigDB	MITOCHONDRIAL_INNER_MEMBRANE	65	4	16967	340	ATP5A1,NDUFA6,UQCRB,PPOX
0.04131	-3.19	MORF_CDC16	MSigDB	MORF_CDC16	65	4	16967	340	MYCBP2,TARDBP,PDIA6,LRPPRC
0.04131	-3.19	HOSHIDA_LIVER_CANCER_LATE_RECURRENCE_DN	MSigDB	HOSHIDA_LIVER_CANCER_LATE_RECURRENCE_DN	65	4	16967	340	LCAT,PHGDH,PPOX,DACH1
0.04137	-3.19	NEGATIVE_REGULATION_OF_TRANSCRIPTION_DNA_DEPENDENT	MSigDB	NEGATIVE_REGULATION_OF_TRANSCRIPTION_DNA_DEPENDENT	126	6	16967	340	SIRT1,ZNF254,HELLS,IRF8,GLI2,CHMP1A
0.04137	-3.19	NEGATIVE_REGULATION_OF_RNA_METABOLIC_PROCESS	MSigDB	NEGATIVE_REGULATION_OF_RNA_METABOLIC_PROCESS	126	6	16967	340	SIRT1,ZNF254,HELLS,IRF8,GLI2,CHMP1A
0.04139	-3.18	PFDN1 (prefoldin subunit 1)	interactions	5201	56	4	13716	320	CCDC85A,RPS28,PTN,RPLP1
0.04156	-3.18	CBL (Cbl proto-oncogene, E3 ubiquitin protein ligase)	interactions	867	137	7	13716	320	IRF8,GAPDH,SH3GL2,EEF1A1,CSF1R,UBE2D2,FCGR2A
0.04173	-3.18	I-set	pfam	PF07679	155	7	15377	317	CNTN2,CNTN4,CDON,ROBO2,FLT4,FSTL5,ROBO1
0.04186	-3.17	phosphotransferase activity, phosphate group as acceptor	molecular function	GO:0016776	38	3	14964	305	GUK1,IP6K3,NME2
0.04186	-3.17	O-acyltransferase activity	molecular function	GO:0008374	38	3	14964	305	LCAT,LCLAT1,CROT
0.04201	-3.17	H2A	smart	SM00414	19	2	9068	157	HIST2H2AA3,HIST2H2AC
0.04203	-3.17	NAP	pfam	PF00956	16	2	15377	317	NAP1L1,SET
0.04217	-3.17	ATXN1 (ataxin 1)	interactions	6310	167	8	13716	320	RCN1,NCOR2,GAPDH,ZC3H10,PUM1,OAZ1,SETD2,MYO18A
0.04248	-3.16	V$HIF1_Q3	MSigDB	V$HIF1_Q3	160	7	16967	340	ASB3,LTBP1,RPL22,KTN1,PABPC1,BNIP2,ERO1L
0.04249	-3.16	human chr12q15	chromosome	human chr12q15	16	2	23635	490	CNPY2,PHLDA1
0.04253	-3.16	endodermal cell fate determination	biological process	GO:0007493	2	1	14283	307	SOX17
0.04253	-3.16	negative regulation of lamellipodium assembly	biological process	GO:0010593	2	1	14283	307	SLIT2
0.04253	-3.16	regulation of stem cell division	biological process	GO:2000035	2	1	14283	307	SOX17
0.04253	-3.16	positive regulation of cAMP-dependent protein kinase activity	biological process	GO:2000481	2	1	14283	307	SIRT1
0.04253	-3.16	corticospinal tract morphogenesis	biological process	GO:0021957	2	1	14283	307	SLIT2
0.04253	-3.16	notochord regression	biological process	GO:0060032	2	1	14283	307	GLI2
0.04253	-3.16	carbon catabolite repression of transcription	biological process	GO:0045013	2	1	14283	307	CHMP1A
0.04253	-3.16	endocardial cell differentiation	biological process	GO:0060956	2	1	14283	307	SOX17
0.04253	-3.16	negative regulation of retinal ganglion cell axon guidance	biological process	GO:0090260	2	1	14283	307	SLIT2
0.04253	-3.16	smoothened signaling pathway involved in dorsal/ventral neural tube patterning	biological process	GO:0060831	2	1	14283	307	GLI2
0.04253	-3.16	angiotensin maturation	biological process	GO:0002003	2	1	14283	307	ATP6AP2
0.04253	-3.16	regulation of adenosine receptor signaling pathway	biological process	GO:0060167	2	1	14283	307	CNTN2
0.04253	-3.16	negative regulation of transcription by glucose	biological process	GO:0045014	2	1	14283	307	CHMP1A
0.04253	-3.16	positive regulation of centrosome cycle	biological process	GO:0046607	2	1	14283	307	RANBP1
0.04253	-3.16	female meiosis sister chromatid cohesion	biological process	GO:0007066	2	1	14283	307	STRA8
0.04253	-3.16	planar dichotomous subdivision of terminal units involved in lung branching morphogenesis	biological process	GO:0060489	2	1	14283	307	CELSR1
0.04253	-3.16	regulation of cAMP-dependent protein kinase activity	biological process	GO:2000479	2	1	14283	307	SIRT1
0.04253	-3.16	lateral sprouting involved in lung morphogenesis	biological process	GO:0060490	2	1	14283	307	CELSR1
0.04253	-3.16	regulation of cellular ketone metabolic process by regulation of transcription from RNA polymerase II promoter	biological process	GO:0072364	2	1	14283	307	NCOR2
0.04253	-3.16	meiotic DNA double-strand break formation	biological process	GO:0042138	2	1	14283	307	STRA8
[truncated: 232 more rows]
